# Supplementary material for: Crystal structures and Hirshfeld surface comparison of fumarate and bromide salts of the etoxazole metabolite designated R7 (aminium ions)
Source: Acta Crystallogr E Crystallogr Commun. 2026 Mar 5;82(Pt 4):326–30. doi: 10.1107/S2056989026002197 (PMC13055947; doi:10.1107/S2056989026002197)
Supplement: Supplementary file 1 [file e-82-00326-sup1.cif]

##############################################################################
#                                                                            #
# This CIF contains the data in a paper accepted for publication in          #
# Acta Crystallographica Section E. It conforms to the requirements of       #
# Notes for Authors for Acta Crystallographica Section E, and has been       #
# peer reviewed under the auspices of the IUCr Commission on Journals.       #
#                                                                            #
# Full details of the Crystallographic Information File format               #
# are given in the paper "The Crystallographic Information File (CIF):       #
# a New Standard Archive File for Crystallography" by S. R. Hall, F. H.      #
# Allen and I. D. Brown [Acta Cryst. (1991), A47, 655-685].                  #
#                                                                            #
# The current version of the core CIF dictionary is obtainable from          #
# ftp://ftp.iucr.org/pub/cif_core.dic.                                       #
#                                                                            #
# Software is freely available for graphical display of the structure(s)     #
# in this CIF. For information consult the CIF software page                 #
# http://www.iucr.org/resources/cif/software.                                #
#                                                                            #
# This file may be used for bona fide research purposes within the           #
# scientific community so long as proper attribution is given to the journal # 
# article from which it was obtained.                                        #
#                                                                            #
##############################################################################
data_I
_audit_creation_method     'SHELXL-2025/1 and CIFFIX'
_chemical_name_systematic
;
2-Azaniumyl-2-(4-<i>tert</i>-butyl-2-ethoxyphenyl)ethyl 2,6-difluorobenzoate
bromide
;
_chemical_name_common     ?
_chemical_formula_moiety     'C21 H26 F2 N O3 +, Br -'
_chemical_formula_sum     'C21 H26 Br F2 N O3'
_chemical_formula_iupac     'C21 H26 F2 N O3 +, Br -'
_chemical_formula_weight     458.34
_chemical_melting_point     ?
_chemical_absolute_configuration     ad
_space_group_crystal_system     tetragonal
_space_group_name_H-M_alt     'P -4 21 c'
_space_group_name_Hall     'P -4 2n'
loop_
    _space_group_symop_operation_xyz
    'x, y, z'
    '-x, -y, z'
    'y, -x, -z'
    '-y, x, -z'
    '-x+1/2, y+1/2, -z+1/2'
    'x+1/2, -y+1/2, -z+1/2'
    '-y+1/2, -x+1/2, z+1/2'
    'y+1/2, x+1/2, z+1/2'
_cell_length_a     15.2984(2)
_cell_length_b     15.2984(2)
_cell_length_c     17.8818(3)
_cell_angle_alpha     90
_cell_angle_beta     90
_cell_angle_gamma     90
_cell_volume     4185.07(13)
_cell_formula_units_Z     8
_cell_measurement_reflns_used     9610
_cell_measurement_theta_min     2.64
_cell_measurement_theta_max     27.47
_cell_measurement_temperature     100.0(2)
_exptl_crystal_description     'irregular block'
_exptl_crystal_colour     colourless
_exptl_crystal_size_max     0.210
_exptl_crystal_size_mid     0.190
_exptl_crystal_size_min     0.180
_exptl_crystal_density_diffrn     1.455
_exptl_crystal_density_meas     ?
_exptl_crystal_density_method     ?
_exptl_crystal_F_000     1888
_exptl_absorpt_coefficient_mu     2.003
_exptl_absorpt_correction_type     multi-scan
_exptl_absorpt_process_details
;
(<i>SADABS</i>; Krause <i>et al</i>., 2015)
;
_exptl_absorpt_correction_T_min     0.830
_exptl_absorpt_correction_T_max     0.928
_exptl_special_details
;
The crystal was mounted using polyisobutene oil on the tip of a fine glass
fibre, which was fastened in a copper mounting pin with electrical solder.
It was placed directly into the cold gas stream of a liquid-nitrogen based
cryostat (Hope, 1994; Parkin & Hope, 1998).
Diffraction data were collected with the crystal at 100K.
;
_diffrn_ambient_temperature     100.0(2)
_diffrn_source     'microsource'
_diffrn_radiation_type     MoK\a
_diffrn_radiation_wavelength     0.71073
_diffrn_measurement_device_type     'Bruker D8 Venture dual source'
_diffrn_measurement_method     '\f and \w scans'
_diffrn_detector_area_resol_mean     7.41
_diffrn_reflns_number     75181
_diffrn_reflns_av_R_equivalents     0.0485
_diffrn_reflns_av_unetI/netI     0.0260
_diffrn_reflns_theta_min     1.883
_diffrn_reflns_theta_max     27.492
_diffrn_reflns_theta_full     25.242
_diffrn_measured_fraction_theta_max     1.000
_diffrn_measured_fraction_theta_full     1.000
_diffrn_reflns_limit_h_min     -19
_diffrn_reflns_limit_h_max     19
_diffrn_reflns_limit_k_min     -19
_diffrn_reflns_limit_k_max     16
_diffrn_reflns_limit_l_min     -23
_diffrn_reflns_limit_l_max     23
_refine_special_details
;
Refinement progress was checked using <i>Platon</i> (Spek, 2020) and by
an <i>R</i>-tensor (Parkin, 2000). The final model was further checked
with the IUCr utility <i>checkCIF</i>.
;
_reflns_number_total     4795
_reflns_number_gt     4496
_reflns_threshold_expression     'I > 2\s(I)'
_refine_ls_structure_factor_coef     Fsqd
_refine_ls_matrix_type     full
_refine_ls_R_factor_all     0.0278
_refine_ls_R_factor_gt     0.0240
_refine_ls_wR_factor_gt     0.0558
_refine_ls_wR_factor_ref     0.0575
_refine_ls_goodness_of_fit_ref     1.033
_refine_ls_restrained_S_all     1.033
_refine_ls_number_reflns     4795
_refine_ls_number_parameters     259
_refine_ls_number_restraints     0
_refine_ls_hydrogen_treatment     mixed
_refine_ls_weighting_scheme     calc
_refine_ls_weighting_details
              'w=1/[\s^2^(Fo^2^)+(0.0243P)^2^+2.4223P] where P=(Fo^2^+2Fc^2^)/3'
_atom_sites_solution_hydrogens     difmap
_atom_sites_solution_primary     direct
_atom_sites_solution_secondary     difmap
_refine_ls_shift/su_max     0.002
_refine_ls_shift/su_mean     0.000
_refine_diff_density_max     0.800
_refine_diff_density_min     -0.439
_refine_ls_extinction_method     none
_refine_ls_extinction_coef     .
_refine_ls_abs_structure_details
;
Flack <i>x</i> determined using 1911 quotients
[(<i>I</i>^+^)-(<i>I</i>^-^)]/[(<i>I</i>^+^)+(<i>I</i>^-^)]
(Parsons <i>et al.</i>,  2013)
;
_refine_ls_abs_structure_Flack     0.018(3)
loop_
    _atom_type_symbol
    _atom_type_description
    _atom_type_scat_dispersion_real
    _atom_type_scat_dispersion_imag
    _atom_type_scat_source
    'C' 'C' 0.0033 0.0016
                         'International Tables Vol C Tables 4.2.6.8 and 6.1.1.4'
    'H' 'H' 0.0000 0.0000
                         'International Tables Vol C Tables 4.2.6.8 and 6.1.1.4'
    'F' 'F' 0.0171 0.0103
                         'International Tables Vol C Tables 4.2.6.8 and 6.1.1.4'
    'N' 'N' 0.0061 0.0033
                         'International Tables Vol C Tables 4.2.6.8 and 6.1.1.4'
    'O' 'O' 0.0106 0.0060
                         'International Tables Vol C Tables 4.2.6.8 and 6.1.1.4'
    'Br' 'Br' -0.2901 2.4595
                         'International Tables Vol C Tables 4.2.6.8 and 6.1.1.4'
_computing_data_collection
;
<i>APEX5</i> (Bruker, 2023)
;
_computing_cell_refinement
;
<i>APEX5</i> (Bruker, 2023)
;
_computing_data_reduction
;
<i>APEX5</i> (Bruker, 2023)
;
_computing_structure_solution
;
<i>SHELXT</i> (Sheldrick, 2015a)
;
_computing_structure_refinement
;
<i>SHELXL2025/1</i> (Sheldrick, 2015b)
;
_computing_molecular_graphics
;
<i>XP in SHELXTL</i> (Sheldrick, 2008) and <i>over-lay</i> (Parkin,
2025).
;
_computing_publication_material
;
<i>SHELX</i> (Sheldrick, 2008) and <i>publCIF</i> (Westrip,
2010)
;
loop_
    _atom_site_type_symbol
    _atom_site_label
    _atom_site_fract_x
    _atom_site_fract_y
    _atom_site_fract_z
    _atom_site_U_iso_or_equiv
    _atom_site_adp_type
    _atom_site_calc_flag
    _atom_site_occupancy
    _atom_site_disorder_assembly
    _atom_site_disorder_group
    Br Br1 0.62255(2) 0.58962(2) 0.39254(2) 0.01946(8) Uani d 1 . .
    F F1 0.57938(12) 0.78020(12) 0.58387(9) 0.0244(4) Uani d 1 . .
    F F2 0.34194(13) 0.97753(13) 0.58768(10) 0.0315(5) Uani d 1 . .
    O O1 0.46509(15) 0.79073(13) 0.47217(11) 0.0210(5) Uani d 1 . .
    O O2 0.27044(14) 0.80263(14) 0.31527(11) 0.0218(4) Uani d 1 . .
    O O3 0.4237(2) 0.93037(16) 0.45861(13) 0.0469(8) Uani d 1 . .
    N N1 0.41590(16) 0.62168(16) 0.42530(12) 0.0179(4) Uani d 1 . .
    H H1A 0.3844(11) 0.5764(10) 0.4118(9) 0.027 Uiso calc 1 . .
    H H1B 0.4117(13) 0.6290(6) 0.4739(10) 0.027 Uiso calc 1 . .
    H H1C 0.4708(12) 0.6127(8) 0.4132(9) 0.027 Uiso calc 1 . .
    C C1 0.4477(2) 0.8717(2) 0.49735(16) 0.0212(6) Uani d 1 . .
    C C2 0.45015(19) 0.77420(19) 0.39362(18) 0.0209(6) Uani d 1 . .
    H H2A 0.505536 0.756944 0.369078 0.025 Uiso calc 1 . .
    H H2B 0.428066 0.827752 0.368948 0.025 Uiso calc 1 . .
    C C3 0.38341(18) 0.70115(18) 0.38652(15) 0.0173(5) Uani d 1 . .
    H H3 0.328393 0.720397 0.411841 0.021 Uiso calc 1 . .
    C C4 0.36260(19) 0.68309(19) 0.30538(15) 0.0170(6) Uani d 1 . .
    C C5 0.39957(18) 0.61581(19) 0.26437(14) 0.0188(6) Uani d 1 . .
    H H5 0.441988 0.579018 0.287063 0.023 Uiso calc 1 . .
    C C6 0.3753(2) 0.60129(19) 0.19004(15) 0.0201(6) Uani d 1 . .
    H H6 0.401034 0.554458 0.162943 0.024 Uiso calc 1 . .
    C C7 0.31381(19) 0.65487(19) 0.15526(15) 0.0170(6) Uani d 1 . .
    C C8 0.27756(19) 0.7236(2) 0.19644(16) 0.0175(6) Uani d 1 . .
    H H8 0.236174 0.761410 0.173554 0.021 Uiso calc 1 . .
    C C9 0.30155(19) 0.73723(19) 0.27069(15) 0.0171(6) Uani d 1 . .
    C C10 0.1902(2) 0.8458(2) 0.29526(18) 0.0290(7) Uani d 1 . .
    H H10A 0.194533 0.867321 0.243186 0.035 Uiso calc 1 . .
    H H10B 0.181494 0.896979 0.328314 0.035 Uiso calc 1 . .
    C C11 0.1127(2) 0.7860(3) 0.30182(19) 0.0391(9) Uani d 1 . .
    H H11A 0.058984 0.819086 0.292220 0.059 Uiso calc 1 . .
    H H11B 0.110555 0.761248 0.352339 0.059 Uiso calc 1 . .
    H H11C 0.117919 0.738644 0.265185 0.059 Uiso calc 1 . .
    C C12 0.2838(2) 0.64002(19) 0.07426(15) 0.0195(6) Uani d 1 . .
    C C13 0.1847(2) 0.6239(3) 0.07394(19) 0.0356(8) Uani d 1 . .
    H H13A 0.165704 0.609215 0.023144 0.053 Uiso calc 1 . .
    H H13B 0.154416 0.676820 0.090753 0.053 Uiso calc 1 . .
    H H13C 0.170823 0.575431 0.107730 0.053 Uiso calc 1 . .
    C C14 0.3291(3) 0.5618(2) 0.03807(17) 0.0317(8) Uani d 1 . .
    H H14A 0.309098 0.555738 -0.013747 0.048 Uiso calc 1 . .
    H H14B 0.314701 0.508575 0.065992 0.048 Uiso calc 1 . .
    H H14C 0.392483 0.570840 0.038724 0.048 Uiso calc 1 . .
    C C15 0.3045(2) 0.7211(2) 0.02736(17) 0.0266(7) Uani d 1 . .
    H H15A 0.284634 0.711835 -0.024144 0.040 Uiso calc 1 . .
    H H15B 0.367679 0.731538 0.027601 0.040 Uiso calc 1 . .
    H H15C 0.274350 0.771924 0.048583 0.040 Uiso calc 1 . .
    C C16 0.45887(19) 0.87692(19) 0.58045(16) 0.0184(6) Uani d 1 . .
    C C17 0.52045(19) 0.82971(19) 0.62108(16) 0.0197(6) Uani d 1 . .
    C C18 0.5267(2) 0.8323(2) 0.69799(16) 0.0220(6) Uani d 1 . .
    H H18 0.570311 0.799695 0.723517 0.026 Uiso calc 1 . .
    C C19 0.4672(2) 0.8839(2) 0.73735(17) 0.0244(7) Uani d 1 . .
    H H19 0.469349 0.885533 0.790432 0.029 Uiso calc 1 . .
    C C20 0.4056(2) 0.9324(2) 0.69972(17) 0.0234(6) Uani d 1 . .
    H H20 0.365103 0.967676 0.726479 0.028 Uiso calc 1 . .
    C C21 0.4032(2) 0.92928(19) 0.62289(17) 0.0220(6) Uani d 1 . .
loop_
    _atom_site_aniso_label
    _atom_site_aniso_U_11
    _atom_site_aniso_U_22
    _atom_site_aniso_U_33
    _atom_site_aniso_U_12
    _atom_site_aniso_U_13
    _atom_site_aniso_U_23
    Br1 0.01987(14) 0.02421(15) 0.01431(11) 0.00078(11) 0.00101(12) 0.00146(12)
    F1 0.0237(9) 0.0264(9) 0.0230(9) 0.0065(8) -0.0018(7) -0.0009(7)
    F2 0.0326(10) 0.0308(10) 0.0312(11) 0.0145(8) -0.0093(8) -0.0051(8)
    O1 0.0334(12) 0.0155(10) 0.0140(9) -0.0006(9) -0.0079(8) -0.0011(8)
    O2 0.0258(11) 0.0241(11) 0.0154(9) 0.0063(9) -0.0050(8) -0.0046(8)
    O3 0.089(2) 0.0268(13) 0.0252(11) 0.0228(14) -0.0070(14) 0.0030(10)
    N1 0.0205(12) 0.0193(12) 0.0140(10)
                                      -0.0003(12) -0.0012(9) 0.0008(9)
    C1 0.0248(15) 0.0183(14) 0.0205(14) 0.0000(13) -0.0014(11) 0.0000(12)
    C2 0.0263(15) 0.0237(14) 0.0127(11) -0.0035(11) -0.0033(13) -0.0004(13)
    C3 0.0195(13) 0.0193(13) 0.0130(12) 0.0013(11) -0.0013(12) 0.0018(11)
    C4 0.0188(14) 0.0188(14) 0.0135(13) -0.0028(11) -0.0015(10) 0.0009(10)
    C5 0.0182(14) 0.0214(15) 0.0170(12) 0.0033(12) -0.0017(10) 0.0013(11)
    C6 0.0246(15) 0.0191(15) 0.0167(12) 0.0030(13) -0.0005(12) -0.0009(10)
    C7 0.0185(14) 0.0199(14) 0.0127(12) -0.0046(12) -0.0014(11) 0.0027(11)
    C8 0.0178(14) 0.0185(14) 0.0161(13) -0.0009(11) -0.0023(11) 0.0020(11)
    C9 0.0179(14) 0.0190(14) 0.0145(13) -0.0020(11) 0.0014(11) -0.0002(11)
    C10 0.0338(18) 0.0326(18) 0.0206(15) 0.0144(15) -0.0054(13) -0.0057(13)
    C11 0.0228(18) 0.067(3) 0.0278(18) 0.0075(18) 0.0006(14) -0.0051(17)
    C12 0.0276(16) 0.0190(15) 0.0118(12) 0.0013(12) -0.0031(11) -0.0007(11)
    C13 0.0316(18) 0.053(2) 0.0224(15) -0.0098(18) -0.0063(14) -0.0077(16)
    C14 0.054(2) 0.0239(17) 0.0171(14) 0.0089(16) -0.0062(14) -0.0036(12)
    C15 0.041(2) 0.0237(16) 0.0150(14) -0.0003(15) -0.0021(13) 0.0007(12)
    C16 0.0206(14) 0.0142(13) 0.0203(13) -0.0025(12) -0.0029(11) -0.0005(11)
    C17 0.0210(14) 0.0147(14) 0.0235(15) -0.0017(11) -0.0008(11) -0.0017(11)
    C18 0.0227(16) 0.0217(16) 0.0216(15) -0.0008(13) -0.0044(12) 0.0011(12)
    C19 0.0284(16) 0.0243(16) 0.0205(14) -0.0049(13) -0.0023(12) -0.0018(13)
    C20 0.0237(15) 0.0227(16) 0.0239(14) -0.0010(13) 0.0008(12) -0.0065(12)
    C21 0.0208(14) 0.0180(14) 0.0273(16) 0.0008(11) -0.0050(11) -0.0009(11)
_geom_special_details
;
 All esds (except the esd in the dihedral angle between two l.s. planes)
 are estimated using the full covariance matrix.  The cell esds are taken
 into account individually in the estimation of esds in distances, angles
 and torsion angles; correlations between esds in cell parameters are only
 used when they are defined by crystal symmetry.  An approximate (isotropic)
 treatment of cell esds is used for estimating esds involving l.s. planes.
;
loop_
    _geom_bond_atom_site_label_1
    _geom_bond_atom_site_label_2
    _geom_bond_site_symmetry_2
    _geom_bond_distance
    _geom_bond_publ_flag
    F1 C17 . 1.353(3) ?
    F2 C21 . 1.349(3) ?
    O1 C1 . 1.345(4) ?
    O1 C2 . 1.445(4) ?
    O2 C9 . 1.365(3) ?
    O2 C10 . 1.439(4) ?
    O3 C1 . 1.192(4) ?
    N1 C3 . 1.485(3) ?
    N1 H1A . 0.878(18) ?
    N1 H1B . 0.878(18) ?
    N1 H1C . 0.878(18) ?
    C1 C16 . 1.498(4) ?
    C2 C3 . 1.519(4) ?
    C2 H2A . 0.9900 ?
    C2 H2B . 0.9900 ?
    C3 C4 . 1.511(4) ?
    C3 H3 . 1.0000 ?
    C4 C5 . 1.385(4) ?
    C4 C9 . 1.394(4) ?
    C5 C6 . 1.398(4) ?
    C5 H5 . 0.9500 ?
    C6 C7 . 1.395(4) ?
    C6 H6 . 0.9500 ?
    C7 C8 . 1.399(4) ?
    C7 C12 . 1.536(4) ?
    C8 C9 . 1.393(4) ?
    C8 H8 . 0.9500 ?
    C10 C11 . 1.502(5) ?
    C10 H10A . 0.9900 ?
    C10 H10B . 0.9900 ?
    C11 H11A . 0.9800 ?
    C11 H11B . 0.9800 ?
    C11 H11C . 0.9800 ?
    C12 C14 . 1.527(4) ?
    C12 C15 . 1.531(4) ?
    C12 C13 . 1.535(5) ?
    C13 H13A . 0.9800 ?
    C13 H13B . 0.9800 ?
    C13 H13C . 0.9800 ?
    C14 H14A . 0.9800 ?
    C14 H14B . 0.9800 ?
    C14 H14C . 0.9800 ?
    C15 H15A . 0.9800 ?
    C15 H15B . 0.9800 ?
    C15 H15C . 0.9800 ?
    C16 C17 . 1.392(4) ?
    C16 C21 . 1.393(4) ?
    C17 C18 . 1.379(4) ?
    C18 C19 . 1.395(4) ?
    C18 H18 . 0.9500 ?
    C19 C20 . 1.377(5) ?
    C19 H19 . 0.9500 ?
    C20 C21 . 1.375(4) ?
    C20 H20 . 0.9500 ?
loop_
    _geom_angle_atom_site_label_1
    _geom_angle_atom_site_label_2
    _geom_angle_atom_site_label_3
    _geom_angle_site_symmetry_1
    _geom_angle_site_symmetry_3
    _geom_angle
    _geom_angle_publ_flag
    C1 O1 C2 . . 117.1(2) ?
    C9 O2 C10 . . 119.2(2) ?
    C3 N1 H1A . . 109.5 ?
    C3 N1 H1B . . 109.5 ?
    H1A N1 H1B . . 109.5 ?
    C3 N1 H1C . . 109.5 ?
    H1A N1 H1C . . 109.5 ?
    H1B N1 H1C . . 109.5 ?
    O3 C1 O1 . . 124.1(3) ?
    O3 C1 C16 . . 124.9(3) ?
    O1 C1 C16 . . 111.0(3) ?
    O1 C2 C3 . . 108.4(2) ?
    O1 C2 H2A . . 110.0 ?
    C3 C2 H2A . . 110.0 ?
    O1 C2 H2B . . 110.0 ?
    C3 C2 H2B . . 110.0 ?
    H2A C2 H2B . . 108.4 ?
    N1 C3 C4 . . 111.7(2) ?
    N1 C3 C2 . . 109.8(2) ?
    C4 C3 C2 . . 110.9(2) ?
    N1 C3 H3 . . 108.1 ?
    C4 C3 H3 . . 108.1 ?
    C2 C3 H3 . . 108.1 ?
    C5 C4 C9 . . 118.7(2) ?
    C5 C4 C3 . . 124.0(3) ?
    C9 C4 C3 . . 117.4(3) ?
    C4 C5 C6 . . 120.9(3) ?
    C4 C5 H5 . . 119.6 ?
    C6 C5 H5 . . 119.6 ?
    C7 C6 C5 . . 120.6(3) ?
    C7 C6 H6 . . 119.7 ?
    C5 C6 H6 . . 119.7 ?
    C6 C7 C8 . . 118.4(3) ?
    C6 C7 C12 . . 122.4(3) ?
    C8 C7 C12 . . 119.3(3) ?
    C9 C8 C7 . . 120.6(3) ?
    C9 C8 H8 . . 119.7 ?
    C7 C8 H8 . . 119.7 ?
    O2 C9 C8 . . 125.1(3) ?
    O2 C9 C4 . . 114.2(2) ?
    C8 C9 C4 . . 120.8(3) ?
    O2 C10 C11 . . 112.0(3) ?
    O2 C10 H10A . . 109.2 ?
    C11 C10 H10A . . 109.2 ?
    O2 C10 H10B . . 109.2 ?
    C11 C10 H10B . . 109.2 ?
    H10A C10 H10B . . 107.9 ?
    C10 C11 H11A . . 109.5 ?
    C10 C11 H11B . . 109.5 ?
    H11A C11 H11B . . 109.5 ?
    C10 C11 H11C . . 109.5 ?
    H11A C11 H11C . . 109.5 ?
    H11B C11 H11C . . 109.5 ?
    C14 C12 C15 . . 108.0(3) ?
    C14 C12 C13 . . 108.7(3) ?
    C15 C12 C13 . . 109.4(3) ?
    C14 C12 C7 . . 112.3(3) ?
    C15 C12 C7 . . 109.6(2) ?
    C13 C12 C7 . . 108.8(2) ?
    C12 C13 H13A . . 109.5 ?
    C12 C13 H13B . . 109.5 ?
    H13A C13 H13B . . 109.5 ?
    C12 C13 H13C . . 109.5 ?
    H13A C13 H13C . . 109.5 ?
    H13B C13 H13C . . 109.5 ?
    C12 C14 H14A . . 109.5 ?
    C12 C14 H14B . . 109.5 ?
    H14A C14 H14B . . 109.5 ?
    C12 C14 H14C . . 109.5 ?
    H14A C14 H14C . . 109.5 ?
    H14B C14 H14C . . 109.5 ?
    C12 C15 H15A . . 109.5 ?
    C12 C15 H15B . . 109.5 ?
    H15A C15 H15B . . 109.5 ?
    C12 C15 H15C . . 109.5 ?
    H15A C15 H15C . . 109.5 ?
    H15B C15 H15C . . 109.5 ?
    C17 C16 C21 . . 115.3(3) ?
    C17 C16 C1 . . 124.6(3) ?
    C21 C16 C1 . . 120.1(3) ?
    F1 C17 C18 . . 117.4(3) ?
    F1 C17 C16 . . 119.0(3) ?
    C18 C17 C16 . . 123.5(3) ?
    C17 C18 C19 . . 118.3(3) ?
    C17 C18 H18 . . 120.8 ?
    C19 C18 H18 . . 120.8 ?
    C20 C19 C18 . . 120.4(3) ?
    C20 C19 H19 . . 119.8 ?
    C18 C19 H19 . . 119.8 ?
    C21 C20 C19 . . 119.1(3) ?
    C21 C20 H20 . . 120.4 ?
    C19 C20 H20 . . 120.4 ?
    F2 C21 C20 . . 117.7(3) ?
    F2 C21 C16 . . 119.0(3) ?
    C20 C21 C16 . . 123.3(3) ?
loop_
    _geom_torsion_atom_site_label_1
    _geom_torsion_atom_site_label_2
    _geom_torsion_atom_site_label_3
    _geom_torsion_atom_site_label_4
    _geom_torsion_site_symmetry_1
    _geom_torsion_site_symmetry_2
    _geom_torsion_site_symmetry_3
    _geom_torsion_site_symmetry_4
    _geom_torsion
    _geom_torsion_publ_flag
    C2 O1 C1 O3 . . . . -2.5(5) ?
    C2 O1 C1 C16 . . . . 175.2(2) ?
    C1 O1 C2 C3 . . . . -120.5(3) ?
    O1 C2 C3 N1 . . . . -58.2(3) ?
    O1 C2 C3 C4 . . . . 177.9(2) ?
    N1 C3 C4 C5 . . . . -24.0(4) ?
    C2 C3 C4 C5 . . . . 98.7(3) ?
    N1 C3 C4 C9 . . . . 155.1(2) ?
    C2 C3 C4 C9 . . . . -82.2(3) ?
    C9 C4 C5 C6 . . . . -1.0(4) ?
    C3 C4 C5 C6 . . . . 178.1(3) ?
    C4 C5 C6 C7 . . . . 0.6(5) ?
    C5 C6 C7 C8 . . . . 0.4(4) ?
    C5 C6 C7 C12 . . . . -178.6(3) ?
    C6 C7 C8 C9 . . . . -0.9(4) ?
    C12 C7 C8 C9 . . . . 178.1(3) ?
    C10 O2 C9 C8 . . . . 19.4(4) ?
    C10 O2 C9 C4 . . . . -161.5(3) ?
    C7 C8 C9 O2 . . . . 179.5(3) ?
    C7 C8 C9 C4 . . . . 0.5(4) ?
    C5 C4 C9 O2 . . . . -178.6(3) ?
    C3 C4 C9 O2 . . . . 2.2(4) ?
    C5 C4 C9 C8 . . . . 0.5(4) ?
    C3 C4 C9 C8 . . . . -178.7(3) ?
    C9 O2 C10 C11 . . . . 67.6(3) ?
    C6 C7 C12 C14 . . . . -0.3(4) ?
    C8 C7 C12 C14 . . . . -179.3(3) ?
    C6 C7 C12 C15 . . . . -120.3(3) ?
    C8 C7 C12 C15 . . . . 60.6(4) ?
    C6 C7 C12 C13 . . . . 120.1(3) ?
    C8 C7 C12 C13 . . . . -58.9(4) ?
    O3 C1 C16 C17 . . . . -148.9(4) ?
    O1 C1 C16 C17 . . . . 33.5(4) ?
    O3 C1 C16 C21 . . . . 33.7(5) ?
    O1 C1 C16 C21 . . . . -144.0(3) ?
    C21 C16 C17 F1 . . . . -177.2(3) ?
    C1 C16 C17 F1 . . . . 5.3(4) ?
    C21 C16 C17 C18 . . . . 0.9(5) ?
    C1 C16 C17 C18 . . . . -176.6(3) ?
    F1 C17 C18 C19 . . . . 179.1(3) ?
    C16 C17 C18 C19 . . . . 1.0(5) ?
    C17 C18 C19 C20 . . . . -1.5(5) ?
    C18 C19 C20 C21 . . . . 0.1(5) ?
    C19 C20 C21 F2 . . . . 179.9(3) ?
    C19 C20 C21 C16 . . . . 2.1(5) ?
    C17 C16 C21 F2 . . . . 179.7(3) ?
    C1 C16 C21 F2 . . . . -2.7(4) ?
    C17 C16 C21 C20 . . . . -2.5(4) ?
    C1 C16 C21 C20 . . . . 175.2(3) ?
loop_
    _geom_hbond_atom_site_label_D
    _geom_hbond_atom_site_label_H
    _geom_hbond_atom_site_label_A
    _geom_hbond_site_symmetry_A
    _geom_hbond_distance_DH
    _geom_hbond_distance_HA
    _geom_hbond_distance_DA
    _geom_hbond_angle_DHA
    _geom_hbond_publ_flag
    N1 H1A Br1 2_665 0.88 2.57 3.337(2) 147.2 yes
    N1 H1A F1 4_656 0.88 2.52 3.073(3) 121.7 yes
    N1 H1B Br1 4_656 0.88 2.39 3.259(2) 169.7 yes
    N1 H1C Br1 . 0.88 2.38 3.252(2) 174.6 yes
    C10 H10A Br1 6_465 0.99 2.75 3.650(3) 152.2 yes
    C2 H2B O2 . 0.99 2.62 3.116(4) 110.8 yes
    C8 H8 Br1 6_465 0.95 3.10 4.040(3) 170.1 yes
_shelx_space_group_comment
;
The symmetry employed for this shelxl refinement is uniquely defined
by the following loop, which should always be used as a source of
symmetry information in preference to the above space-group names.
They are only intended as comments.
;
_shelx_estimated_absorpt_T_min     0.678
_shelx_estimated_absorpt_T_max     0.714
_shelx_hkl_file
;
   1   1   0 25.7881 6.30623   2
   1   1   0 22.0400 6.16178   1
  -2  -1   0 632.783 33.2656   4
  -2  -1   0 623.600 33.6183   3
  -1   2   0 626.434 33.5784   3
  -1   2   0 618.616 32.8540   6
  -1   2   0 638.636 32.8720   7
   1  -2   0 629.505 33.5940   3
   1  -2   0 610.584 32.8576   6
   1  -2   0 634.840 32.8784   7
   2   1   0 613.171 33.6179   3
   2   1   0 642.175 33.2769   4
   2   1   0 610.504 33.5057   5
  -2  -1   0 629.566 33.5355   5
   0  -2   0 339.536 18.5630   7
   0   2   0 350.142 18.5711   6
   0   2   0 340.757 18.5580   7
   2   0   0 341.272 18.8873   3
   2   0   0 354.376 18.9939   5
   0  -2   0 341.270 18.5638   6
  -2   0   0 353.689 18.9884   5
  -2   1   0 638.124 33.6013   5
  -1  -2   0 624.766 33.5211   6
  -2   1   0 617.457 33.4060   3
  -1  -2   0 622.366 32.8188   4
  -1  -2   0 619.711 33.5159   7
   1   2   0 638.886 33.4433   5
   1   2   0 637.847 33.5458   7
  -1  -2   0 619.695 33.4057   5
   1   2   0 619.275 33.4784   6
   2  -1   0 626.314 33.5667   5
   2  -1   0 610.585 33.3795   3
   2  -2   0 57.9592 4.45816   3
   2   2   0 54.5038 3.76619   4
   2  -2   0 56.9365 4.56164   5
  -2  -2   0 58.6999 4.82016   3
  -2  -2   0 57.0011 3.78796   4
  -2   2   0 51.4219 4.33007   3
  -2  -2   0 47.7437 4.70864   7
  -2  -2   0 57.2286 4.44907   5
  -2  -2   0 51.7229 4.71251   6
   2   2   0 55.8798 4.48042   5
  -3  -2   0 928.673 49.6530   3
  -2   3   0 881.436 48.3190   6
  -3  -2   0 926.215 49.4108   5
  -3  -2   0 919.159 49.8455   6
   3   2   0 932.583 48.8522   4
  -2   3   0 921.043 48.3681   7
   2  -3   0 905.107 49.4283   3
  -2   3   0 939.984 49.4850   3
  -3  -2   0 929.857 48.8386   4
   3   2   0 915.721 49.4530   5
  -3  -2   0 912.225 49.8700   7
   3   2   0 922.244 49.6942   3
  -1   3   0 1744.27 91.8479   6
   1  -3   0 1772.45 91.8809   6
   1  -3   0 1792.34 92.9338   3
   3   1   0 1787.58 92.8927   3
  -3  -1   0 1771.30 92.8133   5
   1  -3   0 1706.81 91.8615   7
  -3  -1   0 1758.97 92.8539   3
  -1   3   0 1758.57 91.8641   7
   0  -3   0 0.60332 1.18963   7
   0  -3   0 0.26163 1.15273   6
  -3   0   0 0.68247 1.61484   5
   0   3   0 0.74061 0.93607   7
   3   0   0 0.13997 1.43076   3
   3   0   0 1.37101 1.59822   4
   0   3   0 -0.7708 1.04134   6
   3   0   0 1.22905 1.60373   5
  -3   0   0 1.03299 1.50434   3
  -3   1   0 1761.96 92.2162   3
  -1  -3   0 1741.03 92.1827   6
  -1  -3   0 1714.19 92.1689   7
   1   3   0 1744.30 92.1388   6
   1   3   0 1757.16 92.1875   7
  -3   1   0 1794.47 92.4708   5
   3  -2   0 915.214 49.3734   3
  -2  -3   0 925.903 49.7016   7
  -3   2   0 909.488 49.3610   3
  -3   2   0 923.292 49.6010   5
   2   3   0 906.377 49.3900   5
  -2  -3   0 910.239 48.4375   4
  -2  -3   0 927.602 49.4126   5
  -2  -3   0 920.633 49.6483   6
   2   3   0 924.935 48.4592   4
   3  -2   0 940.931 49.6638   5
  -3  -3   0 9782.47 523.794   2
   3   3   0 9999.99 524.002   2
   4   3   0 5395.00 291.818   2
  -3   4   0 5332.22 283.076   2
   3  -4   0 5390.11 283.138   2
  -4  -3   0 5305.97 291.526   2
   2  -4   0 2693.21 143.709   7
  -4  -2   0 2769.02 145.634   6
   2  -4   0 2781.67 145.216   3
   4   2   0 2749.40 144.518   4
  -4  -2   0 2795.21 144.541   4
  -4  -2   0 2816.70 145.300   3
  -2   4   0 2716.80 143.674   6
  -2   4   0 2740.04 143.692   7
   4   2   0 2769.53 145.116   5
   4   1   0 852.287 45.2927   4
   1  -4   0 832.972 44.3765   7
  -4  -1   0 846.086 45.5793   5
   1  -4   0 831.879 44.3785   6
  -4  -1   0 826.162 45.5297   3
  -1   4   0 830.608 44.3445   6
  -1   4   0 819.993 44.3371   7
   4   1   0 866.554 45.6507   3
   4   1   0 839.027 45.5556   5
   0   4   0 6571.82 346.785   2
   0  -4   0 6693.24 347.082   2
  -4   0   0 6464.10 351.106   2
  -4   1   0 855.938 45.5017   3
   4  -1   0 837.747 45.6970   5
  -1  -4   0 828.078 45.3524   5
   1   4   0 848.664 45.2395   6
  -1  -4   0 840.877 44.3562   4
   4  -1   0 835.857 45.4223   3
   1   4   0 840.367 44.3672   4
  -4   1   0 846.057 45.7117   5
   1   4   0 818.587 45.1895   7
  -1  -4   0 825.814 45.2930   7
  -1  -4   0 852.010 45.3114   6
   2   4   0 2759.30 146.474   5
  -2  -4   0 2801.05 146.523   5
  -2  -4   0 2789.12 146.717   6
  -4   2   0 2825.40 146.557   3
   2   4   0 2742.10 146.589   6
  -2  -4   0 2760.13 146.732   7
  -4   2   0 2843.62 146.865   5
   3   4   0 5379.97 293.061   2
   4  -3   0 5467.48 288.398   2
  -4   3   0 5405.60 288.278   2
  -3  -4   0 5376.00 293.212   2
   4   4   0 1189.05 64.8781   5
  -4  -4   0 1198.21 64.7566   5
   4  -4   0 1175.07 64.9652   5
   4   4   0 1196.99 63.5359   4
  -4   4   0 1217.70 64.8376   3
   4  -4   0 1242.06 64.8958   3
  -4  -4   0 1178.80 65.4648   7
  -4  -4   0 1229.79 63.5509   4
  -4  -4   0 1140.81 65.2948   6
   5   4   0 899.302 49.0255   5
  -5  -4   0 874.533 48.9165   5
  -5  -4   0 874.349 49.2570   3
  -5  -4   0 873.594 49.7083   7
  -4   5   0 858.737 50.2073   3
   4  -5   0 878.109 48.8562   3
   4  -5   0 874.651 48.9737   5
  -5  -4   0 907.875 47.6379   4
  -4   5   0 868.535 46.9621   6
  -4   5   0 864.232 46.9691   7
  -5  -4   0 886.985 49.7027   6
   5   4   0 893.768 47.5752   4
  -5  -3   0 607.404 34.0782   5
  -5  -3   0 603.516 34.9362   6
  -5  -3   0 582.071 33.0776   4
   5   3   0 622.283 33.2491   4
   3  -5   0 590.134 34.1385   3
  -3   5   0 612.488 34.2912   3
  -3   5   0 597.049 32.1938   6
  -5  -3   0 591.279 34.8995   7
  -3   5   0 605.761 32.2125   7
  -5  -3   0 577.685 35.6750   3
   5   3   0 602.621 34.5547   3
   5   3   0 600.431 34.2274   5
   2  -5   0 62.8452 6.79995   3
  -5  -2   0 60.0196 6.66249   3
  -2   5   0 66.3526 4.81930   6
   5   2   0 75.3468 7.22517   3
   5   2   0 72.9192 6.95598   5
  -2   5   0 62.3428 4.71872   7
   2  -5   0 64.6660 4.76223   7
   5   2   0 70.4422 6.17449   4
   2  -5   0 77.6244 5.03419   6
  -5  -2   0 69.9903 6.71661   5
  -5  -2   0 59.4238 6.68567   6
   5   1   0 2372.24 123.022   5
   1  -5   0 2292.28 121.549   7
  -1   5   0 2296.53 121.510   7
  -1   5   0 2308.87 121.489   6
   1  -5   0 2287.43 121.542   6
   5   1   0 2349.26 122.674   4
  -5  -1   0 2362.58 122.997   5
  -5  -1   0 2309.01 122.914   3
   5   1   0 2333.30 122.945   3
   5   0   0 -1.1686 2.55279   5
  -5   0   0 0.34102 2.33887   3
   0   5   0 -2.0225 1.64643   7
   5   0   0 1.29162 2.63120   4
   5   0   0 -0.5922 2.34266   3
   0  -5   0 1.33816 1.78500   4
   0  -5   0 0.15759 1.99841   6
   0  -5   0 0.49728 1.98497   7
  -5   0   0 3.05814 2.89920   5
   0   5   0 0.50771 1.75099   6
  -5   1   0 2314.59 122.015   3
  -5   1   0 2295.37 122.255   5
   5  -1   0 2265.94 122.215   5
   5  -1   0 2350.40 122.044   3
   1   5   0 2288.76 121.518   6
  -1  -5   0 2361.79 120.688   4
  -1  -5   0 2284.16 121.640   6
   1   5   0 2292.62 121.587   7
  -1  -5   0 2302.23 121.676   7
  -1  -5   0 2321.68 121.888   5
   2   5   0 74.6753 4.97275   4
  -2  -5   0 77.4933 6.73726   5
  -2  -5   0 71.9524 6.86208   7
  -2  -5   0 67.7375 4.94744   4
  -5   2   0 75.5229 6.65141   3
   2   5   0 72.9057 6.94857   6
   5  -2   0 64.6630 6.59357   3
   5  -2   0 75.6170 7.23315   5
   2   5   0 69.4582 6.62021   5
  -5   2   0 76.2728 7.13882   5
  -2  -5   0 63.2966 6.72311   6
  -3  -5   0 583.952 31.8760   4
  -5   3   0 593.509 33.6266   3
  -3  -5   0 603.997 33.6153   5
  -3  -5   0 613.056 34.1015   6
   5  -3   0 564.259 33.3779   3
   3   5   0 585.378 31.8971   4
  -3  -5   0 597.242 34.0581   7
   3   5   0 595.171 33.6187   5
   5  -3   0 627.651 34.0918   5
  -5   3   0 561.935 34.9499   5
   4   5   0 924.824 49.3337   5
   5  -4   0 865.780 49.3391   5
  -5   4   0 874.926 49.3910   5
  -4  -5   0 878.549 49.7733   6
  -4  -5   0 888.936 47.4749   4
   4   5   0 885.143 47.5057   4
  -4  -5   0 894.279 50.5863   5
  -4  -5   0 869.905 49.7715   7
  -4  -5   0 917.113 49.9243   3
  -5   4   0 890.291 49.3002   3
   5  -4   0 871.930 49.0662   3
  -5  -5   0 1599.82 88.0710   5
  -5  -5   0 1628.37 88.8147   3
  -5  -5   0 1633.78 86.5754   4
   5  -5   0 1613.14 88.1779   3
   5   5   0 1625.76 88.3052   5
   5  -5   0 1689.70 88.6269   5
  -5   5   0 1638.08 88.2122   3
  -5   5   0 1605.97 86.4489   6
  -5  -5   0 1625.40 89.0693   7
  -5  -5   0 1651.39 89.0631   6
  -5   5   0 1665.95 86.5254   7
   5   5   0 1643.81 86.6143   4
  -6  -5   0 324.147 23.0091   6
   5  -6   0 361.519 22.4798   5
  -6  -5   0 348.817 22.3823   3
  -5   6   0 347.289 19.7826   7
   6   5   0 355.196 22.8915   5
   6   5   0 324.403 20.4184   4
  -5   6   0 347.358 19.7630   6
   5  -6   0 347.407 22.1650   3
  -6  -5   0 334.573 21.9291   5
  -5   6   0 361.014 22.2694   3
  -6  -5   0 360.325 20.5381   4
  -6  -5   0 343.405 23.3259   7
  -6  -4   0 1364.36 74.1826   6
  -6  -4   0 1381.23 73.6143   3
  -4   6   0 1332.40 70.7877   6
  -4   6   0 1338.34 73.1570   3
   6   4   0 1322.37 73.1948   5
  -6  -4   0 1309.75 72.9691   5
  -4   6   0 1299.31 71.4022   7
  -6  -4   0 1314.83 71.7982   4
   4  -6   0 1388.91 73.3448   5
   6   4   0 1308.82 73.6701   3
   6   4   0 1336.12 71.8485   4
   4  -6   0 1352.47 73.2247   3
  -6  -4   0 1381.65 74.3458   7
   6   3   0 105.327 10.0539   3
  -6  -3   0 123.782 10.0245   3
  -3   6   0 104.947 6.95046   6
  -6  -3   0 112.771 10.8304   6
  -3   6   0 100.779 6.92286   7
   3  -6   0 112.014 9.78633   3
  -6  -3   0 95.4727 10.4292   7
  -6  -3   0 112.159 9.46821   5
   6   3   0 103.073 8.44850   4
   6   3   0 104.947 9.71667   5
   6   2   0 1.57576 3.38025   3
   6   2   0 -0.4586 2.69184   4
  -6  -2   0 1.33875 3.12886   3
   2  -6   0 0.25931 1.69795   6
  -6  -2   0 2.18511 2.42683   5
   6   2   0 0.95938 3.35411   5
   2  -6   0 3.65448 3.44112   3
   2  -6   0 -0.8305 1.40942   7
  -6  -2   0 3.75219 4.00172   6
  -2   6   0 1.75515 1.63625   7
   6   1   0 1320.35 70.2239   3
  -6  -1   0 1274.11 70.1480   5
   1  -6   0 1290.98 68.5735   7
   6   1   0 1300.47 69.8737   4
  -1   6   0 1295.56 68.4838   7
   1  -6   0 1281.19 68.5538   6
   6   1   0 1289.44 70.2309   5
   0   6   0 2459.29 130.130   7
   0  -6   0 2473.29 130.277   7
   6   0   0 2513.13 131.552   5
   6   0   0 2531.44 131.350   4
  -6   0   0 2478.10 131.248   3
   0  -6   0 2493.89 130.287   6
   0  -6   0 2521.64 129.985   4
  -6   0   0 2503.68 131.520   5
   0   6   0 2349.53 130.184   6
   6   0   0 2439.05 131.210   3
   1   6   0 1259.93 69.3461   6
  -1  -6   0 1315.58 68.5249   4
  -6   1   0 1308.49 70.1291   3
  -1  -6   0 1263.73 69.5678   7
   6  -1   0 1259.90 70.0149   3
  -1  -6   0 1275.06 69.5501   6
  -6   1   0 1326.25 70.4857   5
   6  -1   0 1297.64 70.3444   5
  -1  -6   0 1322.77 69.9942   5
   6  -1   0 1324.28 70.4304   4
   6  -2   0 2.19746 3.63500   5
  -6   2   0 0.84287 2.34033   5
  -6   2   0 3.62013 3.10467   3
  -2  -6   0 -2.2666 2.62007   6
   2   6   0 1.20697 1.73318   4
  -2  -6   0 -1.5748 2.67529   5
  -2  -6   0 1.00213 2.69788   7
   6  -2   0 -2.3142 2.73349   3
   2   6   0 1.88882 2.52891   6
  -2  -6   0 1.00773 1.56510   4
  -6   3   0 110.499 9.55743   5
   6  -3   0 102.036 9.06498   3
  -3  -6   0 85.4278 9.21024   6
  -3  -6   0 98.4350 9.43576   7
  -6   3   0 108.171 9.17338   3
   6  -3   0 105.954 9.79067   5
   3   6   0 104.576 7.03026   4
  -3  -6   0 101.972 7.04910   4
   3   6   0 117.925 9.38931   5
  -4  -6   0 1359.74 74.6052   7
   6  -4   0 1361.75 74.3706   5
  -4  -6   0 1387.44 74.6190   6
  -6   4   0 1368.99 74.3739   5
   6  -4   0 1342.46 73.8091   3
   4   6   0 1363.86 71.8974   4
  -6   4   0 1357.98 73.9213   3
   4   6   0 1331.22 73.8896   5
  -4  -6   0 1387.86 71.9274   4
  -4  -6   0 1322.85 73.8518   5
   5   6   0 349.953 22.2567   5
   6  -5   0 363.427 22.4983   3
  -6   5   0 339.338 21.9881   3
   5   6   0 355.205 20.0635   4
  -5  -6   0 344.531 23.0409   6
  -5  -6   0 340.584 22.8965   3
  -5  -6   0 345.409 19.9678   4
  -5  -6   0 350.378 22.1164   5
  -5  -6   0 356.806 23.2627   7
   6  -5   0 328.865 22.0599   5
  -6   6   0 1647.14 87.5842   3
  -6  -6   0 1641.04 85.4622   4
  -6  -6   0 1554.07 88.8298   7
   6  -6   0 1668.79 87.6741   3
  -6  -6   0 1598.39 87.3425   5
  -6   6   0 1570.80 85.2509   7
   6  -6   0 1443.28 89.4528   5
  -6  -6   0 1556.70 88.0140   3
   6   6   0 1708.69 87.8605   5
  -6  -6   0 1613.79 88.5426   6
   6   6   0 1615.30 85.4562   4
  -6   6   0 1626.50 85.3200   6
  -7  -6   0 891.822 51.7644   7
  -6   7   0 850.381 47.4090   6
   7   6   0 832.508 52.8428   5
   6  -7   0 889.459 50.8905   3
   6  -7   0 886.390 50.6586   5
  -7  -6   0 885.937 48.2533   4
  -6   7   0 894.177 47.5636   7
   7   6   0 847.393 48.1731   4
  -7  -6   0 888.381 50.2080   5
  -7  -6   0 868.253 50.8388   3
  -6   7   0 908.873 50.4474   3
  -5   7   0 143.873 9.47497   7
  -5   7   0 142.152 9.41779   6
  -7  -5   0 153.388 13.0627   3
   7   5   0 137.001 12.8890   5
  -5   7   0 142.654 12.3994   3
  -7  -5   0 155.702 14.3473   6
   7   5   0 146.693 10.7040   4
   5  -7   0 146.804 12.7277   3
  -7  -5   0 142.473 12.2821   5
   5  -7   0 139.503 12.7247   5
   7   4   0 1119.13 62.7566   5
  -7  -4   0 1147.98 63.0297   3
  -7  -4   0 1134.34 63.8294   6
  -7  -4   0 1132.56 62.5885   5
  -7  -4   0 1107.60 63.8115   7
   7   4   0 1141.04 61.4497   4
  -4   7   0 1120.10 59.8255   7
   7   4   0 1108.28 63.1788   3
   4  -7   0 1146.98 62.8453   3
   4  -7   0 1162.02 62.7619   5
  -4   7   0 1086.63 59.7532   6
   7   3   0 207.814 16.4273   3
   3  -7   0 229.807 13.5106   7
  -7  -3   0 246.781 16.3882   5
   7   3   0 244.864 16.5590   5
   3  -7   0 228.484 16.4443   3
  -7  -3   0 227.861 17.5701   7
   7   3   0 247.041 15.4358   4
  -3   7   0 238.085 13.4594   6
   3  -7   0 218.306 13.5171   6
  -7  -3   0 234.230 16.4901   3
  -7  -3   0 202.500 17.1085   6
  -7  -2   0 17.8100 4.97993   3
   2  -7   0 19.4069 3.14678   7
   2  -7   0 18.1328 3.06428   6
   7   2   0 27.0327 5.47141   4
   7   2   0 25.7133 5.53092   3
  -2   7   0 19.4858 3.03405   6
  -7  -2   0 21.9665 5.02565   5
  -7  -2   0 21.5538 5.81978   6
  -7  -2   0 8.21363 5.16145   7
   7   2   0 22.2504 5.46433   5
  -2   7   0 19.3446 2.92757   7
   2  -7   0 19.8747 5.34635   3
   1  -7   0 93.0079 7.33844   6
   1  -7   0 87.1481 6.96197   7
  -7  -1   0 90.6895 8.90960   5
  -1   7   0 98.5365 7.05139   6
  -7  -1   0 96.7541 8.99594   3
   7   1   0 89.4183 9.00484   3
   7   1   0 83.1521 9.03325   5
   7   1   0 86.4419 8.63723   4
   7   0   0 6.08184 4.28703   5
   0   7   0 1.60038 2.44604   7
   7   0   0 3.26157 3.60186   4
   7   0   0 1.93055 3.49809   3
  -7   0   0 -1.6201 3.30040   5
   0  -7   0 4.80490 2.92637   6
  -7   0   0 -0.7771 3.01317   3
   0  -7   0 -0.1380 2.06500   7
   0   7   0 -2.7012 2.11355   6
   0  -7   0 1.19617 2.31925   4
  -7   1   0 88.6426 8.56885   3
  -1  -7   0 85.4056 8.33060   7
   1   7   0 94.0149 7.95416   6
  -1  -7   0 87.5090 8.41017   5
   7  -1   0 92.6948 8.79529   3
  -1  -7   0 94.0337 8.03559   6
  -7   1   0 85.2936 8.90858   5
   7  -1   0 93.3308 9.26967   4
   7  -1   0 93.5138 9.40262   5
   1   7   0 93.2538 7.64775   7
  -1  -7   0 92.6724 7.00714   4
   7  -2   0 20.8352 5.36457   5
   7  -2   0 19.8339 4.78857   3
  -2  -7   0 17.7448 4.86541   6
  -7   2   0 16.9353 4.51923   3
  -2  -7   0 21.6596 4.51874   7
  -2  -7   0 23.8149 3.08051   4
  -2  -7   0 20.6874 4.68209   5
  -7   2   0 18.8128 5.01101   5
  -3  -7   0 248.452 16.5373   7
  -3  -7   0 229.814 16.0365   5
  -7   3   0 220.310 16.4947   5
   7  -3   0 227.093 16.0558   3
   3   7   0 232.137 13.6431   4
  -3  -7   0 233.105 13.7818   4
   7  -3   0 250.704 17.0108   5
  -3  -7   0 226.604 16.3075   6
  -7   3   0 240.705 16.1459   3
  -7   4   0 1127.27 62.2827   3
   7  -4   0 1116.89 62.2395   3
  -7   4   0 1114.38 62.6463   5
  -4  -7   0 1138.10 59.8612   4
   4   7   0 1125.18 59.8193   4
  -4  -7   0 1132.07 62.3742   5
   4   7   0 1132.22 62.2674   5
  -4  -7   0 1135.01 63.0290   6
   7  -4   0 1123.08 62.8159   5
  -4  -7   0 1099.49 63.0807   7
  -5  -7   0 150.651 12.5630   5
  -5  -7   0 145.001 13.3265   3
  -5  -7   0 154.167 10.0858   4
  -7   5   0 141.915 12.7374   5
   7  -5   0 151.246 13.3262   5
  -5  -7   0 142.134 15.3161   6
  -5  -7   0 152.279 13.7761   7
   5   7   0 143.785 10.0181   4
   5   7   0 159.915 13.0076   5
   7  -5   0 143.782 12.4708   3
  -7   5   0 159.579 12.6360   3
   7  -6   0 881.960 50.8196   3
   7  -6   0 925.538 51.5443   5
  -6  -7   0 878.243 51.6509   3
  -6  -7   0 872.270 48.3062   4
  -6  -7   0 865.304 51.9221   7
   6   7   0 865.332 48.3033   4
  -6  -7   0 899.468 52.0650   6
   6   7   0 905.631 53.1414   5
  -7   6   0 901.940 48.8201   7
  -6  -7   0 879.265 50.6605   5
  -7   6   0 920.628 50.9901   3
  -7   7   0 2884.88 151.888   7
  -7   7   0 2955.25 154.661   3
  -7  -7   0 2880.26 154.326   5
   7   7   0 2904.76 152.109   4
  -7  -7   0 2895.97 155.774   6
   7   7   0 2890.36 154.671   5
  -7   7   0 2852.14 151.773   6
   7  -7   0 2806.76 154.353   3
  -7  -7   0 2860.10 151.988   4
  -7  -7   0 2878.14 155.856   7
  -7  -7   0 2890.36 155.356   3
   7  -7   0 2926.55 155.045   5
   7  -8   0 60.2016 9.71091   5
  -7   8   0 79.0483 10.0717   3
   8   7   0 66.6145 10.1450   5
  -7   8   0 68.1440 6.50027   7
   8   7   0 65.7549 8.03225   4
  -8  -7   0 73.2942 9.79329   5
  -8  -7   0 82.9902 11.5179   6
  -7   8   0 74.2227 6.91726   6
  -8  -7   0 92.5823 12.3715   7
   7  -8   0 75.5865 10.8071   3
  -8  -6   0 178.399 16.9022   7
  -6   8   0 170.286 11.0424   6
  -8  -6   0 195.425 15.6184   3
  -6   8   0 156.683 10.9810   7
  -6   8   0 153.469 14.2031   3
   6  -8   0 178.945 15.1526   5
   8   6   0 164.767 12.7844   4
  -8  -6   0 177.254 16.9222   6
  -8  -6   0 156.662 14.1510   5
   8   6   0 188.236 15.7243   5
   6  -8   0 175.291 15.0087   3
  -8  -5   0 55.8673 8.20368   5
  -8  -5   0 57.7638 8.77587   3
   8   5   0 57.3552 8.99878   5
   5  -8   0 52.0642 8.57869   3
   8   5   0 53.7199 7.02502   4
  -5   8   0 56.9804 5.29712   7
  -5   8   0 52.6181 5.13163   6
  -8  -5   0 60.1741 9.68504   6
   5  -8   0 67.4601 8.84663   5
  -8  -5   0 46.3456 9.18038   7
   8   4   0 7.23618 3.99519   4
   4  -8   0 8.35583 5.30780   3
   8   4   0 3.51748 5.49511   3
  -8  -4   0 -0.0460 5.57947   6
  -4   8   0 1.93983 2.12424   7
  -4   8   0 0.58873 2.16320   6
  -8  -4   0 2.90453 4.51188   5
  -8  -4   0 1.81913 5.63852   7
  -8  -4   0 4.55163 4.65833   3
   8   4   0 7.07313 5.56860   5
  -3   8   0 490.079 27.6750   7
  -3   8   0 486.433 27.6536   6
  -8  -3   0 536.309 32.5467   6
   3  -8   0 527.619 31.4655   3
   8   3   0 535.527 30.1809   4
   3  -8   0 490.997 27.8627   7
   3  -8   0 503.118 27.9596   6
  -8  -3   0 525.458 31.0066   5
  -8  -3   0 481.760 30.8634   3
  -8  -3   0 501.256 32.2594   7
   8   2   0 98.1048 10.3794   3
  -2   8   0 90.7322 6.88452   7
   2  -8   0 93.0467 10.2474   3
   2  -8   0 98.7930 7.30333   6
   2  -8   0 87.7747 6.94619   7
  -8  -2   0 94.9072 9.71247   5
  -2   8   0 89.2797 6.74937   6
  -8  -2   0 75.3624 10.3432   7
  -8  -2   0 97.5569 9.87877   3
   8   2   0 81.7902 9.90601   5
  -8  -2   0 73.2970 9.97511   6
   8   2   0 88.3068 9.29515   4
   8   1   0 156.560 12.8753   4
   1  -8   0 174.760 11.1651   7
   1  -8   0 165.620 11.2892   6
   8   1   0 172.912 13.4704   3
  -8  -1   0 167.759 13.3227   5
  -1   8   0 165.078 10.8881   6
   1  -8   0 158.122 11.5977   4
  -1   8   0 167.341 10.9514   7
   8   1   0 159.415 13.4889   5
  -8  -1   0 133.874 13.6633   6
  -8  -1   0 161.667 13.0258   3
   0  -8   0 27.9132 4.26411   4
   8   0   0 31.2321 6.26436   5
   0  -8   0 28.2572 4.70097   6
  -8   0   0 32.7773 6.37530   3
   8   0   0 34.2185 6.11943   4
   0   8   0 24.8867 4.31665   7
   0  -8   0 26.9661 4.59361   7
  -8   0   0 26.3616 5.15618   5
   0   8   0 32.5500 4.52152   6
   8   0   0 28.8131 5.84361   3
  -1  -8   0 162.628 12.4165   6
   1   8   0 174.888 12.0553   6
  -1  -8   0 170.257 12.8367   5
  -1  -8   0 176.279 12.1960   7
   1   8   0 166.493 11.7296   7
  -1  -8   0 171.595 10.8745   4
   8  -1   0 162.325 13.7627   5
  -8   1   0 161.932 13.3470   5
   8  -1   0 161.570 13.1650   3
   8  -1   0 141.361 13.1492   4
  -8   1   0 160.108 12.9381   3
  -2  -8   0 72.0599 8.62244   7
  -2  -8   0 90.1630 6.78224   4
  -8   2   0 90.4408 9.28645   3
  -8   2   0 92.6408 9.87018   5
   8  -2   0 83.1951 9.23528   3
  -2  -8   0 85.8629 8.95583   5
  -3  -8   0 497.699 30.7112   6
   3   8   0 519.491 27.7038   4
  -8   3   0 497.002 30.8674   5
   8  -3   0 485.996 30.9391   5
  -3  -8   0 509.140 30.3247   5
  -3  -8   0 513.158 30.6007   7
   8  -3   0 495.348 30.2596   3
  -3  -8   0 484.679 27.5854   4
  -8   3   0 503.570 30.3905   3
  -4  -8   0 -0.1296 4.02676   5
  -8   4   0 5.91077 4.88471   5
   4   8   0 3.43622 4.28871   5
  -4  -8   0 11.4837 5.48304   6
  -4  -8   0 1.41421 2.30328   4
   4   8   0 5.41319 2.38126   4
   8  -4   0 -0.1197 4.97536   5
   8  -4   0 0.15017 4.22365   3
  -8   4   0 -2.1413 3.78301   3
  -4  -8   0 5.70065 4.73707   7
   5   8   0 48.4174 5.36311   4
  -5  -8   0 56.3638 8.01600   5
   8  -5   0 50.2072 8.21867   5
  -8   5   0 44.6722 8.06714   5
   5   8   0 52.1434 9.16573   5
  -5  -8   0 40.9391 7.97482   6
  -8   5   0 64.0271 8.69627   3
  -5  -8   0 53.6493 8.73220   3
  -5  -8   0 58.8397 5.58176   4
  -5  -8   0 46.4404 8.17834   7
   8  -6   0 171.936 15.3149   5
  -6  -8   0 172.963 15.5883   3
  -6  -8   0 165.795 15.6760   7
  -6  -8   0 158.183 14.7828   5
   6   8   0 166.286 14.7657   5
   6   8   0 168.791 11.1727   4
  -6  -8   0 156.153 11.2171   4
   8  -6   0 168.212 15.0829   3
  -8   6   0 182.519 14.5563   3
  -6  -8   0 163.015 15.5512   6
   8  -7   0 80.5149 10.6659   5
  -7  -8   0 85.4381 13.0825   3
   7   8   0 83.1668 10.8090   5
   7   8   0 80.3274 7.39738   4
  -7  -8   0 78.2136 9.86944   5
  -7  -8   0 81.9153 11.5847   7
  -7  -8   0 55.0417 11.0982   6
   8  -7   0 56.9613 9.88206   3
  -7  -8   0 62.3349 6.93785   4
  -8   7   0 68.6738 7.54088   7
  -8   7   0 75.6064 9.75629   3
  -8   7   0 74.9749 7.43641   6
   8  -8   0 593.893 37.9118   3
  -8   8   0 602.107 35.8484   6
  -8   8   0 588.796 37.8650   3
  -8  -8   0 613.210 39.7577   6
  -8  -8   0 621.267 37.9424   5
   8  -8   0 634.130 38.9000   5
   8   8   0 599.015 35.1455   4
   8   8   0 634.487 38.5349   5
  -8  -8   0 644.838 40.1648   7
  -8   8   0 624.174 34.8855   7
  -8  -8   0 626.707 39.1493   3
  -8   9   0 289.651 17.0222   7
  -9  -8   0 254.428 21.5853   3
  -9  -8   0 253.659 23.4126   7
  -8   9   0 254.606 23.7546   3
   8  -9   0 295.954 21.6439   3
   8  -9   0 287.266 22.1711   5
   9   8   0 277.294 21.7977   5
  -9  -8   0 264.314 21.5745   5
  -8   9   0 260.305 16.8152   6
  -9  -8   0 270.803 23.5531   6
   9   8   0 250.282 17.9947   4
  -9  -7   0 40.2746 9.99408   7
   7  -9   0 46.0974 8.85557   3
  -9  -7   0 42.0474 9.00907   3
   9   7   0 36.9743 6.68714   4
  -7   9   0 45.4055 5.33926   6
  -9  -7   0 39.7699 9.33202   5
  -7   9   0 43.8505 5.06085   7
  -9  -7   0 38.8977 9.79215   6
   9   7   0 52.6836 9.87342   5
   7  -9   0 51.4877 9.22268   5
   6  -9   0 208.201 18.4384   5
  -9  -6   0 250.024 19.4618   3
  -9  -6   0 220.556 18.0383   5
  -9  -6   0 251.385 21.0375   7
  -9  -6   0 228.162 20.6045   6
   6  -9   0 240.430 18.9098   3
  -6   9   0 239.771 14.2253   6
   9   6   0 221.840 16.6700   4
   9   6   0 225.094 19.1636   5
  -6   9   0 238.774 14.1551   7
   5  -9   0 660.711 40.3296   3
   9   5   0 688.272 40.7019   5
  -9  -5   0 663.312 39.9917   5
   9   5   0 665.018 38.6755   4
  -5   9   0 665.666 35.9786   6
  -9  -5   0 656.583 44.8807   6
  -9  -5   0 650.230 40.4702   3
   5  -9   0 659.135 40.1362   5
  -9  -5   0 672.327 42.1062   7
  -5   9   0 662.663 36.0190   7
   4  -9   0 11.0684 6.06248   3
   9   4   0 14.2581 4.99932   4
   9   4   0 3.31616 5.81432   5
  -4   9   0 10.0725 2.63119   6
  -9  -4   0 1.03435 4.77736   5
  -9  -4   0 11.7036 7.29089   7
  -9  -4   0 2.68741 5.24414   3
  -9  -4   0 1.57525 6.38865   6
   9   4   0 14.8051 6.73445   3
  -4   9   0 5.83322 2.37103   7
   3  -9   0 324.414 18.7233   6
  -9  -3   0 305.957 22.0473   3
   9   3   0 313.050 21.0314   4
  -9  -3   0 316.682 23.5279   6
  -3   9   0 311.594 18.2079   6
  -9  -3   0 324.151 23.8376   7
   3  -9   0 309.202 18.5379   7
   3  -9   0 329.071 22.6765   3
   9   3   0 281.212 22.0872   3
  -3   9   0 321.986 18.3064   7
  -9  -3   0 333.453 22.1276   5
   9   3   0 313.200 22.3120   5
  -9  -2   0 1354.50 76.7479   6
   2  -9   0 1371.68 72.8444   6
  -2   9   0 1346.45 72.5325   7
   9   2   0 1386.63 75.1492   4
  -9  -2   0 1362.48 75.6730   5
  -2   9   0 1372.15 72.5384   6
  -9  -2   0 1355.21 75.6254   3
   2  -9   0 1330.72 76.0381   3
   9   2   0 1422.82 76.0071   5
  -9  -2   0 1320.34 76.6897   7
   2  -9   0 1406.20 72.9107   7
   9   2   0 1329.20 75.6973   3
   1  -9   0 911.150 50.7724   4
  -9  -1   0 918.924 52.8853   5
  -1   9   0 930.807 50.1807   7
   9   1   0 929.002 53.0810   3
   9   1   0 938.003 53.0834   5
   9   1   0 921.993 52.7004   4
  -9  -1   0 952.121 52.7822   3
  -9  -1   0 977.472 54.0111   6
   1  -9   0 887.628 50.3396   7
   1  -9   0 902.439 50.3791   6
  -1   9   0 902.366 50.0851   6
   0  -9   0 1.78015 3.37243   7
   0  -9   0 1.88895 3.44268   6
  -9   0   0 -0.5353 4.11969   3
   9   0   0 2.33027 4.79020   4
  -9   0   0 -7.6455 3.93060   5
   0   9   0 -4.2401 2.57525   7
   0  -9   0 4.90752 3.19830   4
   0   9   0 -2.0222 2.62534   6
   9   0   0 2.28054 4.85167   5
  -1  -9   0 952.292 50.4060   4
  -9   1   0 941.996 52.9034   3
  -9   1   0 961.575 53.4123   5
  -1  -9   0 935.052 51.8926   6
   9  -1   0 923.958 53.3068   5
   9  -1   0 879.318 54.5725   3
  -1  -9   0 914.380 53.3640   7
   9  -1   0 945.883 53.2759   4
  -1  -9   0 890.428 52.5274   5
  -9   2   0 1329.92 75.5601   5
  -2  -9   0 1390.92 74.8670   6
   9  -2   0 1407.61 75.9397   5
  -2  -9   0 1367.17 75.0142   5
  -9   2   0 1325.47 75.0782   3
  -2  -9   0 1364.85 74.7206   7
   9  -2   0 1353.61 75.7091   4
  -2  -9   0 1349.85 72.4430   4
  -3  -9   0 303.261 21.4455   7
  -3  -9   0 322.237 18.6221   4
   9  -3   0 323.144 22.5765   4
  -9   3   0 331.456 22.5417   5
  -9   3   0 315.760 21.6966   3
  -3  -9   0 281.153 21.1608   6
  -3  -9   0 315.739 21.4381   5
   9  -3   0 357.314 24.3397   3
   9  -3   0 314.316 22.4426   5
  -4  -9   0 7.73530 2.80603   4
  -4  -9   0 1.24796 4.74082   5
   4   9   0 7.47195 2.77817   4
  -4  -9   0 3.10634 6.37517   7
   9  -4   0 10.5338 6.34713   5
  -9   4   0 18.2987 5.75735   3
  -4  -9   0 10.6063 5.54622   6
   9  -4   0 8.08858 5.24872   3
  -9   4   0 14.5369 6.00325   5
  -9   5   0 669.828 40.3186   3
   5   9   0 671.116 40.6504   5
   5   9   0 690.537 36.8745   4
  -5  -9   0 667.048 40.2511   5
   9  -5   0 664.764 41.1267   5
  -9   5   0 669.869 41.0261   5
   9  -5   0 658.018 40.2341   3
  -5  -9   0 650.991 41.3820   3
  -5  -9   0 680.104 36.9091   4
  -5  -9   0 706.326 41.2799   7
  -5  -9   0 685.161 41.5858   6
  -6  -9   0 236.610 18.0057   5
  -9   6   0 217.740 17.8524   3
   6   9   0 229.555 14.4288   4
  -6  -9   0 224.899 19.3436   7
   9  -6   0 226.360 18.9726   3
  -6  -9   0 223.138 19.2890   3
  -6  -9   0 243.835 14.6033   4
  -6  -9   0 232.316 20.5238   6
   6   9   0 232.993 18.4348   5
   9  -6   0 218.013 18.9999   5
   9  -7   0 45.8225 8.68667   3
  -9   7   0 39.4848 6.34224   7
  -7  -9   0 55.7362 10.3270   6
  -9   7   0 53.0175 9.84913   3
  -7  -9   0 43.0592 9.18557   3
  -9   7   0 47.8886 6.75903   6
   7   9   0 45.0925 5.67252   4
  -7  -9   0 46.1364 5.76889   4
   9  -7   0 56.0913 10.1803   5
  -7  -9   0 55.6392 9.07918   5
   7   9   0 41.7481 8.78891   5
  -7  -9   0 57.1958 10.0730   7
  -9   8   0 280.199 17.7771   6
   9  -8   0 277.468 22.0717   5
  -8  -9   0 273.467 23.0407   7
   9  -8   0 262.195 20.9080   3
   8   9   0 241.494 21.1613   5
   8   9   0 273.313 17.1298   4
  -8  -9   0 274.012 22.9933   6
  -8  -9   0 218.990 21.1302   3
  -9   8   0 271.963 17.5441   7
  -8  -9   0 284.827 20.9176   5
   9   9   0 1469.69 81.9308   5
  -9  -9   0 1420.59 83.3075   7
   9   9   0 1428.68 77.9146   4
  -9   9   0 1440.49 81.5826   3
   9  -9   0 1467.18 81.6027   3
  -9  -9   0 1447.39 83.4347   6
  -9   9   0 1371.94 77.4804   6
  -9  -9   0 1431.51 81.3355   5
   9  -9   0 1501.29 82.4445   5
  10   9   0 684.670 42.5246   5
 -10  -9   0 660.321 44.1897   6
  -9  10   0 598.438 41.7693   3
 -10  -9   0 668.748 44.2757   7
   9 -10   0 660.078 41.9032   3
   9 -10   0 668.499 42.6995   5
  10   9   0 665.822 38.1811   4
 -10  -8   0 442.073 32.5451   7
  -8  10   0 420.199 24.6510   6
   8 -10   0 442.900 30.1099   3
  10   8   0 424.748 26.7473   4
  10   8   0 461.837 30.8349   5
 -10  -8   0 414.796 29.3384   5
 -10  -8   0 414.000 32.1230   6
   8 -10   0 429.139 30.4475   5
  -8  10   0 422.975 24.7051   7
  -7  10   0 953.597 51.4498   6
 -10  -7   0 960.421 57.7939   6
   7 -10   0 951.044 55.9518   5
 -10  -7   0 955.798 57.9464   7
   7 -10   0 933.702 55.5710   3
  10   7   0 925.010 53.0434   4
 -10  -7   0 944.472 55.4270   5
  10   7   0 942.549 55.9816   5
  -7  10   0 953.635 50.6026   7
 -10  -7   0 873.571 56.1651   3
  10   6   0 255.297 18.0746   4
 -10  -6   0 252.718 22.3684   6
 -10  -6   0 253.798 20.3400   3
   6 -10   0 239.134 19.8584   3
  -6  10   0 237.528 14.3490   6
  -6  10   0 249.135 14.3819   7
  10   6   0 218.687 20.1029   5
 -10  -6   0 220.785 21.8383   7
 -10  -6   0 229.040 19.1937   5
   6 -10   0 263.205 20.1900   5
  10   5   0 -1.7786 6.83650   3
 -10  -5   0 1.33569 7.40097   6
  -5  10   0 7.53120 2.48231   6
 -10  -5   0 9.09023 6.40450   3
  10   5   0 -3.0088 4.46718   4
  -5  10   0 6.70648 2.57127   7
 -10  -5   0 13.4779 8.36122   7
  10   5   0 1.68193 6.68500   5
   5 -10   0 0.62544 5.85286   5
   5 -10   0 3.54942 7.50776   3
 -10  -4   0 663.033 40.1498   5
   4 -10   0 654.028 40.5071   3
 -10  -4   0 666.209 41.9486   6
  -4  10   0 655.915 35.5311   6
  10   4   0 679.994 41.1398   3
 -10  -4   0 686.903 42.8574   3
  -4  10   0 659.876 35.5710   7
 -10  -4   0 660.036 42.1556   7
  10   4   0 592.888 40.1342   5
 -10  -3   0 1337.61 77.8214   7
  10   3   0 1373.72 76.6720   3
 -10  -3   0 1386.25 76.3899   3
   3 -10   0 1342.91 72.5335   6
 -10  -3   0 1385.17 76.3362   5
 -10  -3   0 1375.75 77.7841   6
  10   3   0 1347.49 76.4170   5
   3 -10   0 1337.32 76.6607   3
  10   3   0 1372.05 75.5397   4
  -3  10   0 1347.33 72.1111   6
  -3  10   0 1360.34 72.1654   7
   2 -10   0 7.54772 6.31372   3
   2 -10   0 3.37675 2.88056   6
  -2  10   0 8.47860 2.99400   6
 -10  -2   0 5.88790 5.47250   5
 -10  -2   0 13.1927 7.25069   6
  -2  10   0 8.50409 3.30251   7
  10   2   0 17.5231 6.90468   5
 -10  -2   0 13.7989 6.24165   3
  10   2   0 3.33286 5.86746   3
   2 -10   0 3.35111 3.68397   4
 -10  -2   0 7.84085 7.14911   7
  10   2   0 13.2057 6.08147   4
  10   1   0 228.873 18.7321   3
 -10  -1   0 265.205 19.3944   3
 -10  -1   0 262.847 19.2166   5
   1 -10   0 254.067 16.1400   7
  10   1   0 250.826 19.2980   5
  10   1   0 240.323 18.4892   4
 -10  -1   0 262.453 21.4039   6
 -10  -1   0 241.803 20.2023   7
   1 -10   0 257.827 16.4204   6
  -1  10   0 249.407 15.6623   6
  -1  10   0 230.968 15.4183   7
   1 -10   0 228.799 16.3746   4
  10   0   0 1021.82 57.1576   4
 -10   0   0 957.956 56.7360   3
   0 -10   0 999.480 55.0603   7
   0 -10   0 1018.07 54.4968   4
 -10   0   0 1013.22 57.9371   6
  10   0   0 945.623 57.0928   5
 -10   0   0 1003.94 57.3497   5
   0 -10   0 1006.63 55.0332   6
  10   0   0 976.156 56.8727   3
 -10   1   0 262.888 19.6558   6
 -10   1   0 235.119 18.8121   5
  -1 -10   0 228.042 17.2920   7
  10  -1   0 253.149 19.2734   4
  -1 -10   0 251.981 17.4857   6
  10  -1   0 244.973 19.4387   3
 -10   1   0 263.131 18.6933   3
  10  -1   0 247.920 19.3312   5
  -1 -10   0 238.275 15.7452   4
  -1 -10   0 246.645 18.1689   5
  -2 -10   0 7.09305 5.43041   7
  -2 -10   0 4.66326 5.15652   6
  10  -2   0 -2.7555 5.43917   5
  10  -2   0 3.50213 6.12577   4
 -10   2   0 2.46253 5.40543   5
  -2 -10   0 2.50712 2.78695   4
 -10   2   0 2.95082 6.18810   3
  -2 -10   0 7.41542 5.37804   5
  10  -2   0 3.97385 5.53349   3
  10  -3   0 1373.58 75.6573   3
  10  -3   0 1357.02 76.3587   5
  -3 -10   0 1319.18 75.2188   6
  10  -3   0 1320.42 76.2251   4
 -10   3   0 1398.99 75.7994   3
  -3 -10   0 1340.39 75.5217   7
  -3 -10   0 1382.92 75.5561   5
  -3 -10   0 1353.67 72.2494   4
  10  -4   0 616.656 39.6511   5
 -10   4   0 644.993 39.0274   3
 -10   4   0 675.505 39.9131   5
  10  -4   0 634.081 38.7829   3
  -4 -10   0 641.096 38.7967   5
  -4 -10   0 635.024 39.0534   7
  10  -4   0 611.286 39.7235   4
  -4 -10   0 668.540 39.6712   6
  -4 -10   0 638.603 35.1108   4
  -5 -10   0 5.64914 5.69537   5
  -5 -10   0 15.0133 6.75711   7
  10  -5   0 2.66115 6.63132   4
 -10   5   0 6.35664 5.86560   3
  -5 -10   0 1.96699 2.71256   4
  10  -5   0 2.45009 6.86894   3
  10  -5   0 2.96075 6.83776   5
   5  10   0 4.68956 2.68601   4
  -5 -10   0 7.07796 7.19867   6
 -10   5   0 1.61504 6.04664   5
  10  -6   0 250.896 19.6385   3
   6  10   0 259.133 15.1502   4
  -6 -10   0 253.862 20.8815   3
  -6 -10   0 260.058 20.8349   7
   6  10   0 203.818 19.7903   5
  10  -6   0 260.908 21.0397   5
  -6 -10   0 243.427 21.7378   6
  -6 -10   0 234.956 15.0920   4
 -10   6   0 256.757 19.4667   3
  -6 -10   0 239.457 19.1847   5
  -7 -10   0 949.003 56.7311   7
  10  -7   0 851.931 55.6410   5
   7  10   0 939.156 55.3869   5
  -7 -10   0 969.872 56.8281   6
  -7 -10   0 927.193 51.1404   4
 -10   7   0 989.340 58.5424   3
  -7 -10   0 945.746 55.3630   5
  10  -7   0 941.195 55.3404   3
   7  10   0 960.639 51.1346   4
  10  -8   0 463.675 30.8194   5
  -8 -10   0 395.154 28.5834   5
 -10   8   0 406.805 25.8283   7
 -10   8   0 435.105 29.2848   3
  -8 -10   0 414.698 30.9471   6
   8  10   0 435.015 29.8237   5
  10  -8   0 416.137 29.1069   3
   8  10   0 404.505 24.5936   4
  -8 -10   0 447.352 31.3171   7
  -9 -10   0 624.985 41.8833   5
  10  -9   0 709.076 42.5690   3
   9  10   0 677.071 38.0428   4
  -9 -10   0 666.401 44.4729   7
 -10   9   0 674.405 38.3389   7
   9  10   0 692.735 43.6667   5
  -9 -10   0 688.107 44.6890   6
  10  -9   0 661.467 43.0396   5
 -10   9   0 627.693 41.8821   3
 -10 -10   0 13.9610 10.1786   6
 -10  10   0 32.6850 6.01839   6
  10  10   0 36.4675 10.3827   5
 -10 -10   0 54.0741 12.2927   7
  10  10   0 19.6097 5.57912   4
 -10  10   0 28.2185 5.55114   7
  10 -10   0 16.8200 9.68393   5
  10 -10   0 20.7566 8.83928   3
 -10  11   0 26.8555 4.93800   7
  10 -11   0 28.6930 9.66955   3
 -10  11   0 22.1316 5.06957   6
 -11 -10   0 4.74829 10.2608   6
  11  10   0 29.0050 6.42520   4
  11  10   0 23.1897 10.1799   5
  10 -11   0 28.1619 10.8138   5
 -10  11   0 30.6941 5.16691   7
   9 -11   0 43.4942 10.3869   3
 -11  -9   0 31.4863 11.6616   6
  -9  11   0 27.8731 4.78863   7
  -9  11   0 30.3580 4.92333   6
   9 -11   0 21.1517 9.54524   5
  11   9   0 28.3293 6.97136   4
  11   9   0 12.5595 9.30813   5
 -11  -9   0 44.4448 12.1390   7
   8 -11   0 73.2232 11.8580   3
   8 -11   0 65.2858 13.0749   5
  11   8   0 66.8747 9.98430   4
  -8  11   0 59.4369 6.06688   6
  11   8   0 65.6482 12.1580   5
 -11  -8   0 58.5072 13.2797   7
  -8  11   0 66.6811 6.09480   7
 -11  -8   0 48.7083 12.4870   6
   7 -11   0 764.128 46.5151   5
  11   7   0 715.105 43.5418   4
  11   7   0 744.580 46.8473   5
 -11  -7   0 761.646 48.6683   6
 -11  -7   0 753.033 48.9325   7
  -7  11   0 744.489 40.0973   7
  -7  11   0 732.064 40.0010   6
   7 -11   0 768.348 46.5544   3
  11   6   0 0.51738 7.51355   5
  11   6   0 4.30075 6.21110   4
 -11  -6   0 -0.8384 6.16713   5
  -6  11   0 0.20520 1.96358   7
   6 -11   0 -5.7571 6.37684   3
 -11  -6   0 5.49572 8.92488   7
  -6  11   0 -0.8522 2.26800   6
 -11  -6   0 -5.1826 7.90407   6
   6 -11   0 3.21717 6.87631   5
 -11  -5   0 132.897 16.4400   7
  -5  11   0 126.647 8.05200   6
   5 -11   0 145.687 14.6551   5
 -11  -5   0 123.462 13.9473   5
 -11  -5   0 102.677 13.8117   3
  11   5   0 123.615 15.5827   5
  11   5   0 122.422 15.0956   3
   5 -11   0 126.806 14.9177   3
 -11  -5   0 158.161 17.7668   6
  -5  11   0 124.170 8.14279   7
  11   5   0 125.329 12.7381   4
 -11  -4   0 303.436 22.8104   3
  11   4   0 284.839 21.8287   4
  11   4   0 291.779 23.4538   3
 -11  -4   0 311.547 25.3826   7
  11   4   0 280.665 23.0382   5
  -4  11   0 293.857 16.8600   6
 -11  -4   0 285.004 22.1391   5
  -4  11   0 303.510 16.9803   7
   4 -11   0 316.851 23.3441   3
   3 -11   0 140.792 10.2449   7
 -11  -3   0 142.051 14.6899   3
 -11  -3   0 132.957 16.9563   7
  11   3   0 139.311 15.4947   3
  -3  11   0 135.797 9.37736   7
   3 -11   0 127.519 15.5010   3
  11   3   0 135.944 13.7107   4
  -3  11   0 139.397 9.44486   6
 -11  -3   0 131.727 13.9891   5
  11   3   0 129.837 15.2361   5
 -11  -3   0 132.480 16.6179   6
   3 -11   0 145.067 10.2180   6
   2 -11   0 229.767 15.8045   7
  11   2   0 230.735 18.9325   4
  -2  11   0 254.542 15.2895   6
  11   2   0 235.405 18.9122   5
 -11  -2   0 231.030 19.2576   5
   2 -11   0 253.784 17.3692   4
 -11  -2   0 233.988 21.3207   7
 -11  -2   0 229.826 21.0589   6
   2 -11   0 263.352 15.8688   6
   2 -11   0 259.711 20.6562   3
  11   2   0 228.249 19.7132   3
   1 -11   0 95.1711 9.29861   7
   1 -11   0 106.654 9.95014   6
 -11  -1   0 110.707 13.7027   6
  11   1   0 109.264 13.3139   3
 -11  -1   0 105.954 13.5800   3
  11   1   0 115.465 13.5088   5
   1 -11   0 107.290 10.0825   4
 -11  -1   0 95.6474 12.3889   5
 -11  -1   0 90.1178 13.2577   7
  11   1   0 103.880 12.7575   4
 -11   0   0 9.26824 6.05153   3
  11   0   0 1.10121 6.29247   5
   0 -11   0 2.79587 5.29181   5
   0 -11   0 2.50774 3.53146   7
 -11   0   0 4.10591 6.75666   7
 -11   0   0 8.95192 6.21528   5
  11   0   0 7.67983 6.41430   3
  11   0   0 8.07033 6.59111   4
   0 -11   0 10.5118 4.65851   6
 -11   0   0 6.28152 7.81985   6
  -1 -11   0 111.251 9.59296   4
 -11   1   0 100.120 12.6248   5
  11  -1   0 94.4404 12.2777   4
  -1 -11   0 101.741 11.1785   6
  11  -1   0 118.724 13.9876   5
 -11   1   0 107.387 13.5728   6
  11  -1   0 106.334 12.5806   3
  -1 -11   0 99.0349 11.7695   5
 -11   1   0 112.194 12.5094   3
  -1 -11   0 102.608 11.3436   7
  11  -2   0 283.889 20.7608   3
  -2 -11   0 239.265 18.6254   6
  -2 -11   0 245.904 15.3705   4
  -2 -11   0 233.260 17.7586   7
 -11   2   0 246.568 19.1107   3
 -11   2   0 237.583 19.6236   6
  -2 -11   0 240.008 18.7089   5
  11  -2   0 239.544 18.9067   4
  11  -2   0 219.630 19.9403   5
 -11   2   0 249.930 19.8998   5
  -3 -11   0 121.334 9.28812   4
 -11   3   0 123.466 13.1653   3
  11  -3   0 132.782 14.7888   4
  -3 -11   0 119.200 13.7155   6
  11  -3   0 127.651 14.6639   3
  11  -3   0 121.908 14.4581   5
 -11   3   0 129.738 14.1374   5
  -3 -11   0 129.015 12.9818   7
  -3 -11   0 111.946 12.7258   5
  -4 -11   0 294.600 22.5185   6
  -4 -11   0 302.502 21.8745   7
  11  -4   0 274.600 21.4605   5
 -11   4   0 262.670 22.1634   5
  -4 -11   0 295.405 17.2170   4
  11  -4   0 289.021 21.7398   3
 -11   4   0 300.819 21.6913   3
  -4 -11   0 278.831 21.2133   5
  11  -4   0 294.901 23.1159   4
  -5 -11   0 153.374 15.2448   7
  -5 -11   0 127.508 14.5708   6
  11  -5   0 130.939 15.7397   5
 -11   5   0 128.829 15.7646   3
 -11   5   0 140.200 15.1720   5
  -5 -11   0 129.819 13.9000   5
  -5 -11   0 125.738 9.45023   4
  11  -5   0 129.506 14.0431   3
  11  -5   0 148.155 16.1457   4
  11  -6   0 -4.5164 7.62789   4
  -6 -11   0 -0.2457 5.84440   5
  11  -6   0 -1.2102 6.28947   3
  11  -6   0 -0.4374 7.09019   5
  -6 -11   0 -1.9661 6.63575   7
  -6 -11   0 1.60120 3.03704   4
  -6 -11   0 1.31341 8.41569   6
 -11   6   0 3.70620 7.38833   3
   6  11   0 -0.3130 2.63796   4
   7  11   0 754.137 41.4623   4
  11  -7   0 729.368 46.2712   3
  -7 -11   0 760.699 41.5631   4
  -7 -11   0 782.273 47.9982   7
 -11   7   0 765.617 46.5673   3
  11  -7   0 765.715 47.6632   5
   7  11   0 768.404 46.5101   5
  11  -7   0 759.221 47.7861   4
  -7 -11   0 743.980 47.6836   6
  -7 -11   0 751.743 46.0860   5
   8  11   0 65.3146 11.3910   5
  11  -8   0 58.8066 12.1293   4
  -8 -11   0 61.3212 12.1111   6
 -11   8   0 43.1950 9.70148   3
  11  -8   0 77.6961 13.0321   5
  11  -8   0 57.9344 11.8720   3
  -8 -11   0 57.0663 11.9639   7
  -8 -11   0 50.1044 11.0177   5
   8  11   0 62.7323 6.98220   4
 -11   8   0 66.9134 9.30868   6
  -9 -11   0 27.6355 10.4507   6
  11  -9   0 25.6378 9.00450   3
   9  11   0 25.8507 5.08436   4
 -11   9   0 30.1121 6.75065   7
   9  11   0 21.7866 9.14614   5
  11  -9   0 21.0119 9.97431   5
  11  -9   0 31.1084 10.5664   4
  -9 -11   0 31.8935 10.7138   7
 -11  10   0 20.9537 6.29964   6
  11 -10   0 20.5310 9.33056   3
 -10 -11   0 19.3957 10.8211   6
 -11  10   0 31.7783 6.35301   7
  10  11   0 36.9752 11.9514   5
 -10 -11   0 36.2905 11.7111   7
  10  11   0 16.7769 4.86408   4
  11 -10   0 28.7119 10.7392   4
  11 -10   0 32.8728 10.9475   5
 -11  11   0 521.285 29.8989   7
  11 -11   0 504.343 34.9209   3
  11 -11   0 486.527 35.8996   4
  11  11   0 456.857 36.2496   5
  11 -11   0 501.649 36.2856   5
 -11  11   0 478.349 29.4682   6
 -11 -11   0 487.682 37.8358   7
  11  11   0 499.206 29.5671   4
  11 -12   0 11.2288 10.4036   5
  12  11   0 3.72719 9.36289   5
  12  11   0 4.90206 6.06984   4
 -12 -11   0 -1.9941 10.2939   6
  11 -12   0 18.0380 10.9735   4
 -11  12   0 0.14332 4.03854   7
  11 -12   0 -1.0069 12.1674   3
 -12 -11   0 21.7182 12.3599   7
 -12 -10   0 80.0586 15.7785   7
  12  10   0 64.2138 13.2942   5
  10 -12   0 73.5359 13.3175   3
 -12 -10   0 82.5034 16.1291   6
  10 -12   0 57.4964 13.0828   5
 -10  12   0 79.0635 7.45715   7
 -10  12   0 76.5638 6.83708   7
  12   9   0 1.79627 6.04009   4
  -9  12   0 11.2295 2.88924   7
   9 -12   0 23.2869 10.2669   5
   9 -12   0 8.57936 10.3105   3
 -12  -9   0 25.4956 11.8865   6
 -12  -9   0 -1.3777 9.86748   7
  12   9   0 -5.3966 8.50729   5
 -12  -8   0 264.702 25.6500   6
   8 -12   0 242.474 22.8779   5
  12   8   0 238.145 23.1631   5
  12   8   0 250.297 19.5994   4
   8 -12   0 245.454 22.4939   3
 -12  -8   0 295.992 26.5556   7
 -12  -7   0 2.43181 9.35417   6
 -12  -7   0 9.75643 10.4808   7
   7 -12   0 6.76691 8.04710   5
   7 -12   0 -1.1087 7.71005   3
  12   7   0 16.8612 9.57690   5
  12   7   0 7.85376 7.07869   4
   6 -12   0 366.735 27.6120   5
  12   6   0 380.836 25.3983   4
 -12  -6   0 357.707 30.4900   7
   6 -12   0 354.373 27.8726   3
  12   6   0 374.254 28.5658   5
 -12  -6   0 367.325 30.3525   6
   5 -12   0 10.1319 7.52942   5
 -12  -5   0 7.33452 8.94180   6
   5 -12   0 4.58081 7.52382   3
  12   5   0 -2.1105 8.04812   3
  12   5   0 -1.1447 5.82074   4
 -12  -5   0 2.87074 9.04172   7
  12   5   0 -0.3257 7.61750   5
  12   4   0 1.08306 7.80496   3
  12   4   0 10.1910 8.21319   5
 -12  -4   0 6.43090 9.22137   7
 -12  -4   0 1.89642 8.75909   6
   4 -12   0 17.3692 8.56057   3
  12   4   0 12.7532 6.67805   4
 -12  -3   0 51.5083 12.0971   7
  12   3   0 70.9317 11.6967   3
 -12  -3   0 40.6779 9.68762   5
  12   3   0 65.8777 9.92587   4
  12   3   0 75.8795 11.7422   5
 -12  -3   0 66.0760 10.7909   3
   3 -12   0 57.0642 8.97443   4
   3 -12   0 59.0439 11.1341   3
   3 -12   0 51.5841 6.44309   6
 -12  -3   0 67.6261 12.6550   6
   3 -12   0 53.4210 6.30908   7
   2 -12   0 6.97842 3.71673   7
 -12  -2   0 3.93320 8.21639   7
 -12  -2   0 10.6623 8.38062   6
   2 -12   0 -3.9926 6.73372   3
  12   2   0 8.28053 7.64064   5
 -12  -2   0 -1.8703 6.03671   3
   2 -12   0 4.91214 3.97314   6
   2 -12   0 0.44009 3.96612   4
  12   2   0 4.98014 6.72457   4
  12   2   0 1.82521 7.14565   3
 -12  -2   0 -0.6732 5.79272   5
 -12  -1   0 30.8281 9.27791   3
   1 -12   0 49.5574 9.87622   3
  12   1   0 18.4874 8.34544   5
 -12  -1   0 20.9293 9.08287   7
 -12  -1   0 22.5070 7.95335   5
  12   1   0 38.1957 8.89075   4
  12   1   0 28.0870 8.55165   3
 -12  -1   0 39.9585 10.0114   6
   1 -12   0 37.7935 6.36484   7
   1 -12   0 28.1551 5.57090   4
   1 -12   0 24.2368 5.33709   6
 -12   0   0 385.237 28.0138   3
 -12   0   0 402.396 29.8930   7
   0 -12   0 410.663 25.8405   6
 -12   0   0 398.611 28.6494   5
   0 -12   0 388.677 27.5358   5
  12   0   0 437.609 29.6291   5
   0 -12   0 398.970 25.8058   7
  12   0   0 416.885 28.7960   4
 -12   0   0 450.770 30.4576   6
   0 -12   0 424.534 25.2834   4
  12   0   0 433.037 28.8969   3
  12  -1   0 32.3368 8.50344   3
  12  -1   0 32.2375 9.00251   5
  -1 -12   0 22.2132 4.89135   4
  -1 -12   0 31.0368 6.90867   6
  -1 -12   0 19.4382 8.09995   5
 -12   1   0 22.1304 8.10241   5
  12  -1   0 24.9491 8.40701   4
  -1 -12   0 25.5219 6.73377   7
 -12   1   0 23.8614 9.05822   7
 -12   1   0 28.4163 9.01879   6
 -12   1   0 28.2542 8.04415   3
  -2 -12   0 -0.9916 3.55425   4
  -2 -12   0 2.16290 5.76160   6
 -12   2   0 5.62708 7.13473   7
  -2 -12   0 -1.1297 7.06209   5
 -12   2   0 -0.3549 6.31844   6
  -2 -12   0 2.23214 5.93047   7
 -12   2   0 5.72835 7.19108   3
  12  -2   0 5.38530 6.63045   3
  12  -2   0 -0.5688 6.89600   5
  12  -2   0 2.79187 7.53296   4
 -12   3   0 83.2853 11.6037   7
  -3 -12   0 58.5517 6.64624   4
 -12   3   0 75.0273 10.7767   3
  12  -3   0 55.1899 10.0779   3
  -3 -12   0 54.8835 9.40010   6
  12  -3   0 58.2641 11.1739   4
  -3 -12   0 59.3133 10.0565   7
  12  -3   0 54.3798 11.1179   5
 -12   3   0 58.0476 11.2824   6
  12  -4   0 6.49841 7.83035   5
 -12   4   0 16.8202 7.15484   6
  12  -4   0 8.88546 8.64923   4
  -4 -12   0 10.3106 6.65790   6
  -4 -12   0 4.71603 7.85804   7
  -4 -12   0 9.37686 6.38612   5
 -12   4   0 8.18653 6.88264   3
  -4 -12   0 16.3770 3.55744   4
  12  -4   0 10.2928 7.41072   3
 -12   5   0 4.38367 6.36458   3
  -5 -12   0 3.87414 6.94125   7
  -5 -12   0 -0.6855 7.45694   5
  -5 -12   0 -1.8102 6.16726   6
  -5 -12   0 1.25541 2.89073   4
  12  -5   0 1.38106 7.59882   5
  12  -5   0 -1.1945 7.35661   4
  12  -5   0 0.56846 6.64441   3
  -6 -12   0 345.604 27.6866   6
  12  -6   0 359.896 27.8100   4
  -6 -12   0 347.962 20.3529   4
  -6 -12   0 356.615 27.0455   7
  12  -6   0 397.516 28.2612   5
 -12   6   0 353.294 26.8300   3
  -6 -12   0 297.072 24.9104   5
 -12   6   0 322.903 25.1908   6
  12  -6   0 364.891 26.0605   3
 -12   7   0 13.4773 6.65607   7
  12  -7   0 3.56972 7.54380   3
  -7 -12   0 1.02882 3.03758   4
  12  -7   0 6.19021 8.77541   5
  -7 -12   0 1.30629 7.79081   6
  -7 -12   0 5.02326 6.97821   5
  12  -7   0 11.6181 9.50217   4
 -12   7   0 7.70960 5.74267   6
  -7 -12   0 -7.0885 7.31777   7
   7  12   0 2.98498 3.09794   4
  -8 -12   0 227.137 24.6270   6
  12  -8   0 239.674 22.8568   5
   8  12   0 243.223 15.0280   4
  12  -8   0 241.141 22.5830   3
  12  -8   0 214.897 22.4971   4
  -8 -12   0 270.624 23.4100   7
 -12   8   0 224.066 19.8482   6
  -9 -12   0 4.91104 9.08310   7
   9  12   0 6.61325 8.54361   5
   9  12   0 11.5715 4.25015   4
  12  -9   0 13.6353 8.41585   3
 -12   9   0 27.5498 6.92361   7
  12  -9   0 3.61208 11.0699   4
  12 -10   0 72.0690 14.1543   4
  10  12   0 70.2473 8.17061   4
 -12  10   0 61.2145 9.10668   6
 -10 -12   0 68.6012 14.3951   7
  10  12   0 75.3129 13.2429   5
 -10 -12   0 56.5516 13.7575   6
 -12  10   0 63.7604 9.60594   7
  12 -10   0 55.8170 13.6480   3
  12 -10   0 66.0900 14.0738   5
 -12  11   0 -3.8671 4.99016   7
  12 -11   0 -1.6761 9.62881   5
  12 -11   0 15.4386 10.8375   4
  11  12   0 -1.5434 4.27724   4
  12 -11   0 -4.1306 8.72370   3
 -11 -12   0 2.87668 10.3320   7
 -11 -12   0 5.76468 13.2792   6
 -12  11   0 -0.2908 5.23882   6
  12 -12   0 242.713 25.3089   5
 -12  12   0 240.463 16.4833   7
 -12 -12   0 214.444 26.4046   7
  12  12   0 272.249 24.7304   5
  12  12   0 227.807 16.9712   4
 -12 -12   0 226.873 26.8424   6
  12 -12   0 205.993 24.8775   3
  12 -12   0 236.354 24.9307   4
 -13 -12   0 43.1654 15.3281   6
  12 -13   0 70.6800 14.1790   3
 -13 -12   0 63.2433 15.9889   7
  12 -13   0 57.4446 14.6403   5
  13  12   0 51.6551 13.1378   5
  12 -13   0 49.2371 14.3716   4
 -12  13   0 41.2194 5.45170   7
 -13 -11   0 285.622 29.8031   6
  11 -13   0 267.133 26.2751   5
  13  11   0 248.598 20.0711   4
 -13 -11   0 303.687 30.1727   7
  13  11   0 290.868 28.6450   5
  11 -13   0 297.591 25.9524   3
 -13 -10   0 129.563 24.3178   6
  13  10   0 181.048 15.2908   4
  13  10   0 128.628 19.1554   5
  10 -13   0 138.935 18.5334   5
 -13 -10   0 182.117 22.5015   7
   9 -13   0 -1.2828 8.40229   3
 -13  -9   0 4.23965 10.9687   6
 -13  -9   0 -0.0477 10.9504   7
  13   9   0 -6.9594 6.29715   4
   9 -13   0 -13.426 8.05691   5
  13   8   0 21.7697 7.12163   4
  13   8   0 16.9714 10.1274   5
   8 -13   0 24.6880 10.5022   5
 -13  -8   0 17.4864 11.8257   6
   8 -13   0 16.3531 9.60997   3
 -13  -8   0 32.4654 12.9705   7
   7 -13   0 231.659 22.2473   3
 -13  -7   0 201.662 24.5745   6
   7 -13   0 211.475 21.7065   5
  13   7   0 245.886 18.9426   4
  13   7   0 226.895 22.9461   5
 -13  -7   0 252.436 26.0460   7
 -13  -6   0 106.844 16.7530   7
 -13  -6   0 73.1593 14.8741   6
   6 -13   0 78.1754 13.0418   5
   6 -13   0 61.9141 13.6120   3
  13   6   0 60.6710 12.5555   5
  13   6   0 75.7006 10.6771   4
 -13  -5   0 205.776 23.6897   7
   5 -13   0 259.267 22.4972   3
 -13  -5   0 221.913 24.1496   6
   5 -13   0 213.127 20.6875   5
  13   5   0 249.075 19.8270   4
  13   5   0 236.988 22.4386   5
  13   5   0 247.694 23.0231   3
  13   4   0 148.210 17.5674   5
  13   4   0 135.666 17.6499   3
   4 -13   0 133.532 16.4300   3
 -13  -4   0 117.984 17.1397   7
  13   4   0 131.484 16.4622   4
 -13  -4   0 131.923 17.3582   6
   4 -13   0 107.456 13.2645   4
   3 -13   0 75.6659 8.60611   6
  13   3   0 93.8761 12.3601   4
  13   3   0 99.5776 13.9555   3
 -13  -3   0 67.7875 13.9667   7
  13   3   0 88.0054 13.6769   5
   3 -13   0 84.2547 8.38955   7
   3 -13   0 90.9582 13.8857   3
   3 -13   0 80.9377 10.0210   4
  13   2   0 776.058 45.8555   4
  13   2   0 705.376 46.3779   3
   2 -13   0 724.496 41.5347   7
   2 -13   0 739.327 43.1660   4
   2 -13   0 716.133 47.0653   3
   2 -13   0 745.347 41.7530   6
 -13  -2   0 749.923 48.4444   7
  13   2   0 763.275 47.0217   5
 -13  -2   0 732.185 48.0044   6
  13   1   0 189.154 18.3854   4
   1 -13   0 181.882 14.6512   6
  13   1   0 187.994 18.7416   3
 -13  -1   0 175.689 21.9293   6
   1 -13   0 196.548 14.4070   7
 -13  -1   0 194.973 20.8517   7
   1 -13   0 170.026 14.5780   4
   1 -13   0 204.593 20.0520   3
  13   1   0 191.113 19.5115   5
 -13   0   0 -4.0819 6.27959   3
   0 -13   0 4.63356 6.33095   5
   0 -13   0 -4.1273 4.42945   6
  13   0   0 4.90390 7.42652   3
  13   0   0 7.34168 8.21077   5
 -13   0   0 10.7429 9.99251   6
 -13   0   0 -3.1799 9.11370   7
   0 -13   0 4.50632 4.59994   4
  13   0   0 -4.2373 7.05129   4
   0 -13   0 5.53112 5.18790   7
 -13   1   0 171.158 19.1600   6
  13  -1   0 200.809 19.7271   3
  -1 -13   0 165.751 15.4679   6
 -13   1   0 147.847 16.8605   3
  -1 -13   0 170.211 16.8485   5
  13  -1   0 172.713 18.5086   4
 -13   1   0 196.670 19.7033   7
  -1 -13   0 191.669 15.2147   7
  13  -1   0 206.635 19.7926   5
  -1 -13   0 198.661 14.1171   4
  -2 -13   0 719.967 40.6210   4
  13  -2   0 723.492 46.1476   5
  -2 -13   0 708.794 43.6067   6
  -2 -13   0 728.997 43.8721   7
 -13   2   0 755.236 46.4215   6
  13  -2   0 702.358 45.7596   4
 -13   2   0 695.466 44.8129   3
  13  -2   0 715.568 45.0115   3
 -13   2   0 800.919 46.8114   7
  -2 -13   0 714.010 44.5116   5
 -13   3   0 94.5314 13.8180   6
  -3 -13   0 93.3448 12.3108   5
 -13   3   0 52.5783 11.2529   7
  13  -3   0 83.4462 13.7996   5
  -3 -13   0 95.8532 12.1566   6
  -3 -13   0 91.9707 12.0598   7
  13  -3   0 97.1950 12.9632   3
  13  -3   0 70.9226 12.5615   4
 -13   3   0 71.8706 12.4022   3
  -3 -13   0 79.3259 7.85281   4
  13  -4   0 118.896 14.7098   5
  -4 -13   0 125.895 14.7635   5
  13  -4   0 158.787 17.7674   4
 -13   4   0 122.479 15.9355   7
 -13   4   0 121.827 16.9816   6
  -4 -13   0 123.042 9.45981   4
  -4 -13   0 103.624 14.1571   6
  -4 -13   0 149.917 16.9737   7
  13  -4   0 125.290 15.0248   3
 -13   4   0 139.046 17.9268   3
 -13   5   0 207.745 21.2366   7
  13  -5   0 219.843 20.4492   3
  -5 -13   0 243.663 14.2607   4
  13  -5   0 226.003 21.9377   5
  -5 -13   0 208.972 19.6080   5
  -5 -13   0 244.394 20.6347   6
  13  -5   0 215.428 22.0848   4
  -5 -13   0 238.167 22.0748   7
  -6 -13   0 73.9216 13.2405   6
  -6 -13   0 86.4512 13.1917   7
  13  -6   0 89.0099 14.4677   4
  -6 -13   0 75.6489 6.63537   4
  13  -6   0 74.2169 12.1171   3
  13  -6   0 78.7755 13.5633   5
 -13   6   0 73.9912 11.8572   6
 -13   6   0 78.3587 12.4240   7
 -13   7   0 245.631 21.5615   6
  13  -7   0 253.200 23.4154   3
 -13   7   0 279.860 22.1154   7
  13  -8   0 39.8291 11.9991   5
  13  -8   0 26.9831 11.2896   4
  -8 -13   0 18.4533 10.0546   6
 -13   8   0 17.1296 7.86334   6
  13  -8   0 16.6400 10.9986   3
  -8 -13   0 7.06376 10.7580   7
 -13   9   0 15.2365 6.56720   7
  -9 -13   0 -11.581 8.30289   6
  13  -9   0 -3.1444 9.87625   4
   9  13   0 1.07302 3.22716   4
  13  -9   0 -0.9080 8.26675   3
  13  -9   0 2.07422 9.59298   5
  -9 -13   0 -8.9916 10.5544   7
  13 -10   0 174.512 21.0928   5
  10  13   0 130.946 10.5574   4
 -13  10   0 139.156 14.2252   6
  13 -10   0 183.085 22.6216   3
  13 -10   0 113.121 17.9910   4
 -10 -13   0 156.564 19.4988   7
 -13  10   0 131.553 13.9726   7
 -10 -13   0 116.487 17.9797   6
  11  13   0 295.490 27.8085   5
 -13  11   0 285.635 20.4679   7
 -11 -13   0 312.869 28.8060   6
 -11 -13   0 262.089 27.8365   7
  13 -11   0 270.758 29.0798   5
 -13  11   0 255.082 20.0177   6
  13 -11   0 260.555 26.9812   4
  11  13   0 268.677 17.4569   4
  13 -11   0 253.793 24.7810   3
  13 -12   0 61.3824 15.0774   4
 -12 -13   0 66.5199 16.1977   7
 -13  12   0 54.2265 9.44792   6
 -13  12   0 48.2159 8.91241   7
 -12 -13   0 38.3871 16.3647   6
  13 -12   0 63.5197 15.2618   3
  12  13   0 43.0410 6.86568   4
  12  13   0 55.5546 13.6571   5
  13 -12   0 38.5084 13.7717   5
  13  13   0 203.602 23.4918   5
 -13 -13   0 210.572 27.2933   7
 -13 -13   0 184.844 25.4901   6
  13 -13   0 167.894 22.2705   3
  13 -13   0 170.479 23.8735   4
  13 -13   0 238.301 25.9691   5
  13  13   0 198.056 14.7308   4
  13 -14   0 2.32406 12.0201   4
 -14 -13   0 -26.868 14.6044   6
  13 -14   0 -1.0216 10.8015   3
  14  13   0 -13.449 10.4180   5
  13 -14   0 16.1128 13.0741   5
 -14 -13   0 1.96855 13.8514   7
 -14 -12   0 -0.3843 15.8205   6
  14  12   0 15.5365 11.6242   5
  12 -14   0 2.62373 9.93871   3
  12 -14   0 5.39947 11.4688   5
 -14 -12   0 2.71726 13.4945   7
  14  12   0 -4.3628 6.19131   4
  12 -14   0 1.75848 13.8982   4
  14  11   0 28.3879 7.76710   4
  11 -14   0 21.9116 12.2506   5
 -14 -11   0 25.4881 14.4453   7
 -14 -11   0 19.3332 16.2758   6
  11 -14   0 20.0853 11.4149   3
  14  11   0 25.0018 14.2742   5
  11 -14   0 32.8904 12.4264   4
  10 -14   0 1.74180 10.1720   5
  10 -14   0 -2.5773 9.29110   3
  14  10   0 -18.167 11.1460   5
 -14 -10   0 -1.1673 14.3774   6
  10 -14   0 -2.9996 9.19528   4
 -14 -10   0 6.43007 12.0372   7
  14  10   0 -6.6697 6.11843   4
 -14  -9   0 31.9317 14.3315   6
  14   9   0 67.1734 10.5126   4
 -14  -9   0 43.5274 14.8445   7
   9 -14   0 58.2225 13.6245   5
  14   9   0 43.8644 12.9763   5
   9 -14   0 46.1838 13.9131   3
 -14  -8   0 20.7735 12.8479   7
  14   8   0 11.6080 10.5672   5
  14   8   0 6.60264 7.94637   4
 -14  -8   0 33.3820 13.1182   6
   8 -14   0 22.7244 10.7947   5
  14   7   0 536.992 37.8752   5
 -14  -7   0 505.836 40.3704   7
   7 -14   0 495.842 37.1862   3
  14   7   0 530.405 33.9104   4
   7 -14   0 528.562 37.1309   5
 -14  -7   0 506.063 40.0337   6
  14   6   0 1.32298 7.07577   4
   6 -14   0 5.84080 8.90777   5
   6 -14   0 3.97995 9.27752   3
 -14  -6   0 15.5149 14.3036   6
 -14  -6   0 14.9355 11.7457   7
   5 -14   0 135.049 17.3782   3
  14   5   0 159.090 19.9982   3
  14   5   0 139.432 17.4952   5
 -14  -5   0 150.098 20.1703   6
  14   5   0 133.582 15.6963   4
   5 -14   0 140.733 17.2899   5
 -14  -5   0 122.081 18.4234   7
   5 -14   0 120.660 13.7159   4
  14   4   0 42.5259 9.84266   4
  14   4   0 68.9068 13.1224   5
   4 -14   0 55.0292 12.5331   3
 -14  -4   0 70.7462 16.4210   6
  14   4   0 36.5717 11.8785   3
 -14  -4   0 70.4129 14.6024   7
   3 -14   0 1122.75 68.1392   3
  14   3   0 1104.54 68.3257   3
   3 -14   0 1100.24 61.3270   7
  14   3   0 1171.18 66.8655   4
   3 -14   0 1094.48 63.9628   4
   3 -14   0 1112.79 61.4603   6
 -14  -3   0 1173.97 69.7483   6
  14   3   0 1171.20 67.9332   5
 -14  -3   0 1137.33 69.6016   7
   2 -14   0 9.41129 6.17558   4
 -14  -2   0 -8.9905 9.28225   7
  14   2   0 11.7503 11.0224   3
  14   2   0 15.2945 9.61745   5
   2 -14   0 16.8152 10.1749   3
 -14  -2   0 20.2669 10.5826   6
   2 -14   0 9.39226 4.92180   7
  14   2   0 11.3759 8.54966   4
   2 -14   0 17.5505 5.35141   6
 -14  -1   0 182.288 21.2320   6
  14   1   0 159.007 19.5549   5
  14   1   0 191.567 19.0255   4
 -14  -1   0 153.055 19.7427   7
  14   1   0 187.229 21.2640   3
   1 -14   0 170.310 13.9941   7
   1 -14   0 157.751 14.4877   4
   1 -14   0 184.520 20.3189   3
   1 -14   0 201.180 14.9070   6
   0 -14   0 8.26476 5.73780   7
  14   0   0 3.62224 9.88877   3
   0 -14   0 16.5523 6.08585   6
 -14   0   0 0.00534 9.22724   7
   0 -14   0 6.38841 4.96766   4
  14   0   0 19.2280 9.41599   4
   0 -14   0 6.65132 7.26136   5
  14   0   0 10.7462 9.36417   5
 -14   0   0 16.8282 9.70619   6
  -1 -14   0 169.214 15.6687   6
  14  -1   0 190.719 19.6372   4
  -1 -14   0 182.117 17.5409   5
  -1 -14   0 192.064 13.6758   4
 -14   1   0 178.229 20.1053   6
  14  -1   0 152.780 20.0422   3
  14  -1   0 154.864 19.5140   5
  -1 -14   0 177.182 16.1134   7
  -2 -14   0 11.8615 7.50218   5
 -14   2   0 24.7368 10.3660   7
  14  -2   0 7.37070 9.20501   5
  14  -2   0 17.2340 9.96024   4
  14  -2   0 8.39851 10.2425   3
  -2 -14   0 14.3280 6.63687   7
 -14   2   0 0.70660 8.32679   6
  -2 -14   0 14.8913 7.44975   6
  -2 -14   0 6.88261 5.28256   4
  -3 -14   0 1162.52 66.7943   6
 -14   3   0 1191.02 69.2988   6
  14  -3   0 1193.81 69.1062   4
  14  -3   0 1166.04 67.8035   3
  -3 -14   0 1143.36 66.5045   7
  14  -3   0 1060.86 68.3092   5
  -3 -14   0 1100.42 62.1838   4
 -14   3   0 1216.76 70.0261   7
 -14   4   0 56.0514 11.3624   6
 -14   4   0 68.2975 12.4082   7
  -4 -14   0 48.2496 10.3337   7
  14  -4   0 63.5986 13.1832   4
  14  -4   0 45.2277 14.1013   5
  14  -4   0 50.8057 11.4449   3
  -4 -14   0 59.0160 6.39352   4
  -4 -14   0 59.2152 13.2530   6
  -5 -14   0 146.167 19.3713   7
  14  -5   0 143.286 18.1818   4
  -5 -14   0 140.538 9.65582   4
  14  -5   0 130.831 16.9364   3
 -14   5   0 141.651 17.4895   7
  14  -5   0 136.457 17.4609   5
  -5 -14   0 162.805 16.8012   6
  -6 -14   0 0.87479 9.79160   6
  14  -6   0 8.95546 10.3192   4
 -14   6   0 3.42097 8.30426   6
 -14   6   0 10.7400 7.73697   7
  14  -6   0 17.1512 9.08281   3
  -6 -14   0 18.2386 9.34910   7
  14  -6   0 11.7930 10.3738   5
  -6 -14   0 5.27086 2.75711   4
 -14   7   0 525.154 36.1681   6
 -14   7   0 569.960 36.9566   7
  14  -7   0 565.824 39.1726   5
  14  -7   0 516.797 38.8836   4
  -7 -14   0 548.622 38.3562   7
  -7 -14   0 487.427 38.5071   6
  14  -7   0 541.820 37.1493   3
  -8 -14   0 25.3088 10.7142   6
 -14   8   0 11.9545 8.37614   6
  14  -8   0 33.7073 10.7697   3
  14  -8   0 13.8241 11.1155   4
  14  -8   0 20.4789 11.4110   5
 -14   8   0 21.8698 9.46117   7
  -8 -14   0 19.4900 10.7637   7
  -9 -14   0 51.4629 12.9523   7
  14  -9   0 39.7406 13.3333   4
  14  -9   0 73.7753 14.7363   5
  -9 -14   0 49.6235 13.1112   6
  14 -10   0 9.42354 9.89718   3
 -14  10   0 12.2743 8.30476   6
  14 -10   0 -6.6472 9.99954   5
  14 -10   0 8.53828 11.8219   4
 -10 -14   0 -8.2631 9.85361   7
 -14  10   0 6.30650 7.05495   7
 -10 -14   0 -2.8930 10.2027   6
  14 -11   0 51.2865 13.2166   3
 -14  11   0 23.0288 8.27911   6
  11  14   0 21.1924 4.21845   4
  14 -11   0 28.8953 13.5476   4
  14 -11   0 21.7463 12.8366   5
 -11 -14   0 16.2089 12.4875   7
 -11 -14   0 27.7598 13.2856   6
 -14  11   0 33.5678 8.64303   7
  14 -12   0 3.76816 12.5253   3
  14 -12   0 0.58293 12.0469   5
 -12 -14   0 4.46373 12.7203   7
 -14  12   0 -0.7753 7.32805   6
  14 -12   0 4.75410 12.0684   4
 -12 -14   0 0.08775 11.9326   6
  12  14   0 7.47175 4.07260   4
  12  14   0 -1.8402 12.5235   5
 -13 -14   0 -3.8867 12.6082   7
  14 -13   0 5.42918 13.0105   4
  13  14   0 4.52658 4.23434   4
 -13 -14   0 1.35504 12.0195   6
  14 -13   0 -5.4862 14.8894   5
  13  14   0 18.8326 11.7528   5
  14 -13   0 7.75391 11.0970   3
 -14 -14   0 -2.6886 13.0534   6
  14  14   0 -8.6583 11.1150   5
  14 -14   0 -8.7733 13.3984   5
 -14 -14   0 15.0138 14.9995   7
  14 -14   0 12.3221 14.0376   3
  14 -14   0 21.2130 13.7844   4
  15  13   0 53.8060 8.72595   4
  13 -15   0 44.6297 14.9154   3
  15  13   0 44.3015 15.6004   5
 -15 -13   0 63.7305 17.6588   6
 -15 -13   0 53.2199 18.0534   7
  13 -15   0 81.6732 19.5311   5
  13 -15   0 58.9299 16.1642   4
 -15 -12   0 -4.5486 13.8904   6
  15  12   0 5.50064 7.53515   4
  12 -15   0 10.8718 12.6090   4
 -15 -12   0 17.8725 16.0146   7
  12 -15   0 10.5956 12.9292   5
  15  12   0 -8.5356 11.1749   5
  12 -15   0 3.91213 11.3015   3
 -15 -11   0 94.0511 20.0353   6
  11 -15   0 117.471 17.9566   4
 -15 -11   0 115.779 21.1026   7
  11 -15   0 88.2505 18.7038   5
  15  11   0 96.7044 12.7944   4
  15  11   0 94.3709 17.3435   5
  11 -15   0 119.681 17.6683   3
  15  10   0 39.4688 13.6055   5
 -15 -10   0 16.3740 14.0522   7
  10 -15   0 28.0114 12.2850   4
  15  10   0 40.5503 9.65761   4
  10 -15   0 41.2418 13.2972   5
 -15 -10   0 18.7863 14.2812   6
  10 -15   0 40.4237 12.8863   3
   9 -15   0 27.1374 12.6411   5
  15   9   0 28.9627 9.48511   4
  15   9   0 37.2409 13.1163   5
 -15  -9   0 16.3635 16.3985   7
 -15  -9   0 16.8776 14.0435   6
   9 -15   0 41.9857 12.7943   3
   9 -15   0 22.6448 10.8717   4
 -15  -8   0 198.969 26.3775   6
   8 -15   0 262.235 24.7712   5
 -15  -8   0 228.484 27.5333   7
  15   8   0 205.812 24.5355   5
   8 -15   0 200.013 23.3117   3
  15   8   0 224.060 19.4392   4
   7 -15   0 28.9846 11.5671   5
  15   7   0 36.9350 12.9687   5
 -15  -7   0 24.5229 13.4964   7
   7 -15   0 24.3527 11.1406   3
  15   7   0 26.1045 8.80795   4
 -15  -7   0 29.6925 13.7080   6
 -15  -6   0 263.835 27.7902   6
  15   6   0 230.680 24.8964   5
 -15  -6   0 250.124 27.6791   7
   6 -15   0 207.471 23.4426   3
  15   6   0 230.434 20.8650   4
  15   5   0 13.6652 8.31695   4
  15   5   0 11.5391 12.9523   3
 -15  -5   0 0.87980 11.4342   6
  15   5   0 4.05485 10.2426   5
   5 -15   0 9.95642 9.31451   5
   5 -15   0 3.31418 7.22663   4
 -15  -5   0 -0.4670 10.8438   7
  15   4   0 78.5793 14.7013   5
   4 -15   0 74.6488 10.8806   4
  15   4   0 77.4361 12.5116   4
 -15  -4   0 89.6550 16.6364   7
   4 -15   0 51.4666 16.9800   3
  15   4   0 80.4443 15.3836   3
 -15  -4   0 78.6541 16.0856   6
   3 -15   0 -2.8566 6.32460   4
   3 -15   0 -6.6286 9.33161   3
  15   3   0 6.03648 10.3232   3
   3 -15   0 0.71642 4.04224   7
   3 -15   0 -3.3494 4.27401   6
  15   3   0 -4.6363 9.67289   5
 -15  -3   0 3.33931 13.3981   6
  15   3   0 -7.3332 7.82714   4
 -15  -3   0 -19.931 8.99422   7
  15   2   0 744.864 49.2801   5
  15   2   0 754.593 49.0835   3
   2 -15   0 758.173 43.0976   6
   2 -15   0 739.641 44.5508   4
  15   2   0 779.279 48.2134   4
 -15  -2   0 732.722 55.5044   6
   2 -15   0 767.022 50.1010   3
 -15  -2   0 744.266 51.0431   7
   2 -15   0 760.291 42.9553   7
 -15  -1   0 14.0000 12.9736   6
   1 -15   0 18.4719 6.37241   6
  15   1   0 23.9990 10.4934   3
   1 -15   0 23.7912 6.75848   4
  15   1   0 27.7583 10.6502   4
   1 -15   0 27.8226 6.82094   7
  15   1   0 11.7848 10.2008   5
 -15  -1   0 28.5500 11.9922   7
   1 -15   0 22.1051 10.9368   3
   0 -15   0 0.61310 6.00007   7
 -15   0   0 5.09082 10.2961   7
  15   0   0 -1.5653 8.73808   4
 -15   0   0 6.20577 11.6597   6
   0 -15   0 3.90497 6.00311   4
  15   0   0 6.09382 9.22405   5
  15   0   0 -3.1942 8.52235   3
   0 -15   0 4.12409 5.60797   6
 -15   1   0 26.0141 11.8777   7
  -1 -15   0 17.6931 5.29855   4
  15  -1   0 23.9194 10.8315   5
  15  -1   0 24.8495 10.1686   3
 -15   1   0 28.7743 11.0192   6
  15  -1   0 14.4704 9.93186   4
  -1 -15   0 14.3682 7.25024   7
 -15   2   0 753.413 50.0693   6
  -2 -15   0 735.835 45.7736   7
  -2 -15   0 759.267 45.6586   6
  15  -2   0 760.378 47.9606   3
  15  -2   0 715.445 48.6054   5
  15  -3   0 8.35246 10.1521   4
 -15   3   0 -15.999 8.08673   7
  -3 -15   0 2.19140 7.97379   6
  -3 -15   0 3.40460 4.18896   4
  -3 -15   0 -0.8690 8.07474   7
  15  -3   0 -2.6150 8.56162   3
 -15   3   0 1.64129 8.92684   6
  15  -3   0 3.00223 9.84777   5
  15  -4   0 103.400 15.6186   3
  -4 -15   0 68.5921 12.4668   6
  -4 -15   0 62.3217 11.5988   7
 -15   4   0 59.0088 12.3281   6
  -4 -15   0 74.3135 7.13085   4
  15  -4   0 91.5049 15.4603   5
 -15   4   0 86.9562 14.4105   7
  15  -4   0 85.1632 15.1766   4
  -5 -15   0 6.06113 2.91174   4
  -5 -15   0 1.72506 7.92540   7
  15  -5   0 5.07064 9.18516   3
  15  -5   0 13.8543 10.7486   4
 -15   5   0 9.02509 10.6906   7
  -5 -15   0 -2.8939 8.87987   6
  15  -5   0 -5.2761 9.58005   5
  15  -6   0 216.746 24.7776   4
  -6 -15   0 254.025 23.5684   7
 -15   6   0 238.365 22.4270   7
  15  -6   0 242.667 22.8617   3
 -15   6   0 293.312 23.9009   6
  -6 -15   0 216.838 23.9487   6
  15  -6   0 258.570 25.6423   5
  -7 -15   0 30.3146 11.2057   7
  15  -7   0 36.4007 12.8373   5
 -15   7   0 22.5753 10.4230   6
  -7 -15   0 31.3532 12.6721   6
 -15   7   0 24.2278 10.6985   7
  15  -7   0 12.7020 11.8276   4
  -8 -15   0 208.218 22.9474   6
  15  -8   0 184.327 23.5716   4
  15  -8   0 181.029 23.2766   5
 -15   8   0 162.936 19.7802   7
  -8 -15   0 224.072 23.4686   7
 -15   8   0 207.813 20.7970   6
  15  -8   0 196.088 23.3651   3
  15  -9   0 16.1532 10.6936   3
  15  -9   0 23.9915 12.5110   5
  -9 -15   0 35.6015 12.7138   7
  15  -9   0 9.29470 12.1380   4
  -9 -15   0 25.1554 14.1598   6
  15 -10   0 8.24133 12.0205   5
 -10 -15   0 47.8801 14.3521   7
 -10 -15   0 30.2896 15.1265   6
  15 -10   0 25.4486 11.2209   3
 -15  10   0 42.4168 10.7364   6
  15 -10   0 48.5347 14.6725   4
 -15  10   0 16.8489 8.76395   7
 -15  11   0 91.4628 14.6553   6
 -11 -15   0 94.4285 18.2794   6
  15 -11   0 94.6933 17.6058   5
  15 -11   0 110.570 18.8896   4
  15 -11   0 80.5323 15.7246   3
 -11 -15   0 98.4829 18.2595   7
 -15  11   0 95.8869 13.0730   7
 -12 -15   0 20.4923 14.0450   7
  15 -12   0 9.99725 12.7397   5
  15 -12   0 -3.2785 12.4331   4
  15 -12   0 5.43869 11.3194   3
 -12 -15   0 12.7957 13.2115   6
 -13 -15   0 56.8549 16.9925   7
  15 -13   0 64.5182 17.6184   3
  16  11   0 -3.9980 8.56566   4
  11 -16   0 0.49822 11.4171   4
 -16 -11   0 2.24178 14.4966   7
  16  11   0 -4.1690 11.4035   5
  11 -16   0 -0.1070 11.9053   5
  11 -16   0 -13.964 10.0973   3
 -16 -11   0 1.18222 14.2863   6
  10 -16   0 30.3835 13.1481   5
  10 -16   0 16.2985 14.2397   3
 -16 -10   0 0.18369 13.8626   7
 -16 -10   0 11.2713 14.1914   6
  16  10   0 -5.6505 14.1990   5
  10 -16   0 5.38006 13.1488   4
  16  10   0 22.7571 9.37607   4
 -16  -9   0 12.4758 14.1612   7
  16   9   0 -5.5781 11.3137   5
   9 -16   0 -6.0335 9.42669   4
  16   9   0 12.3332 8.85110   4
   9 -16   0 0.01722 12.8400   3
   9 -16   0 -1.5313 10.7654   5
 -16  -9   0 -9.7063 12.7474   6
   8 -16   0 84.2267 16.1264   5
 -16  -8   0 99.4570 23.2513   6
  16   8   0 113.188 18.0999   5
  16   8   0 89.1388 12.8883   4
 -16  -8   0 121.731 20.8084   7
   8 -16   0 92.3181 16.7244   3
   7 -16   0 33.3715 12.2624   5
   7 -16   0 22.6027 12.0299   3
 -16  -7   0 53.4939 15.9405   7
 -16  -7   0 34.7501 14.8235   6
  16   7   0 23.4369 12.5160   5
  16   7   0 46.4648 10.6057   4
 -16  -6   0 212.718 26.2389   7
   6 -16   0 159.023 20.6913   3
 -16  -6   0 157.131 23.0041   6
   6 -16   0 187.908 21.6536   5
  16   6   0 203.529 24.1497   5
  16   6   0 177.832 20.9481   4
  16   5   0 -0.8856 8.25027   4
  16   5   0 -13.325 9.73852   5
 -16  -5   0 5.88250 12.1789   6
   5 -16   0 3.56754 9.19913   5
  16   5   0 10.1606 11.4429   3
   5 -16   0 -5.2026 9.91891   3
 -16  -5   0 -6.3406 11.6497   7
 -16  -4   0 2.14243 11.6253   7
   4 -16   0 2.21237 10.2043   3
  16   4   0 16.3253 11.7170   3
  16   4   0 7.66169 8.86251   4
  16   4   0 9.23547 11.4508   5
   4 -16   0 7.64363 7.74974   4
 -16  -4   0 6.16711 12.1609   6
  16   3   0 72.9967 13.3908   4
 -16  -3   0 74.6466 16.0894   6
   3 -16   0 100.975 8.94241   7
   3 -16   0 76.5672 9.62899   6
   3 -16   0 84.2241 11.4754   4
   3 -16   0 61.9915 14.8757   3
 -16  -3   0 88.6157 17.5269   7
  16   3   0 97.3273 16.1523   3
  16   3   0 63.7898 14.6196   5
   2 -16   0 31.2462 6.61231   7
 -16  -2   0 63.4376 14.7046   6
   2 -16   0 40.5891 7.29474   6
  16   2   0 49.5376 13.8701   4
  16   2   0 50.8162 13.0289   3
   2 -16   0 31.6067 12.8336   3
   2 -16   0 46.6903 8.95973   4
  16   2   0 42.6573 13.0389   5
 -16  -2   0 41.6688 14.0743   7
 -16  -1   0 29.7453 13.0627   7
 -16  -1   0 21.4926 12.6408   6
   1 -16   0 24.7354 7.13046   6
  16   1   0 20.9732 11.5268   5
   1 -16   0 33.5111 6.81541   7
   1 -16   0 28.4659 7.17701   4
  16   1   0 33.8690 12.0079   3
   1 -16   0 34.9696 12.2152   3
  16   1   0 34.8731 11.8086   4
 -16   0   0 4.30446 10.2096   6
   0 -16   0 4.34066 6.09544   7
   0 -16   0 5.81571 10.6203   3
   0 -16   0 15.5293 7.40763   6
  16   0   0 9.47999 11.0657   5
  16   0   0 4.62002 9.68570   4
   0 -16   0 11.7680 5.90397   4
 -16   0   0 15.3810 11.7540   7
  16   0   0 6.77299 9.95624   3
  -1 -16   0 28.1050 6.62270   4
  -1 -16   0 36.2284 8.62163   7
  16  -1   0 40.8186 12.3981   4
 -16   1   0 24.8762 13.5158   6
  -1 -16   0 13.4548 7.42228   6
  16  -1   0 27.9596 11.8886   5
 -16   1   0 22.6835 11.7857   7
  16  -2   0 40.2361 12.5737   4
 -16   2   0 57.7892 13.2550   6
  -2 -16   0 46.9737 10.1602   7
  16  -2   0 30.2425 12.1776   5
 -16   2   0 36.0780 12.3094   7
  -2 -16   0 27.8843 8.77268   6
  -3 -16   0 91.9205 13.1310   7
 -16   3   0 82.5211 15.0218   6
  -3 -16   0 89.7515 12.8761   6
 -16   3   0 89.3873 15.6772   7
  16  -3   0 69.8115 14.9948   4
  16  -3   0 53.0133 13.7730   5
  -3 -16   0 76.3777 8.03952   4
  -4 -16   0 4.71090 9.38596   7
 -16   4   0 9.88179 9.98276   7
  16  -4   0 -3.2209 10.1155   4
  16  -4   0 0.06639 9.06494   3
  -4 -16   0 2.40570 7.14073   6
 -16   4   0 -8.3022 8.56665   6
  16  -4   0 3.18825 10.3787   5
  -4 -16   0 0.27262 3.06820   4
  16  -5   0 4.15485 10.7822   5
 -16   5   0 -6.3466 9.56990   6
  -5 -16   0 -5.9876 7.40806   7
  16  -5   0 4.13970 9.19550   3
 -16   5   0 11.3098 11.6850   7
  -5 -16   0 3.59026 9.19877   6
  16  -5   0 -2.2160 10.3287   4
  -6 -16   0 168.887 20.6407   7
 -16   6   0 175.336 20.6007   7
  16  -6   0 144.559 20.7837   4
  -6 -16   0 184.206 22.1351   6
  16  -6   0 172.110 21.1216   3
 -16   6   0 217.862 20.0571   6
  16  -6   0 209.575 23.9016   5
  16  -7   0 31.7885 11.3835   3
 -16   7   0 45.4975 12.4813   6
  16  -7   0 33.5545 14.0105   4
  -7 -16   0 43.3650 12.2208   7
 -16   7   0 37.0773 12.4126   7
  -7 -16   0 19.8860 12.3617   6
  16  -7   0 35.7350 13.4790   5
  -8 -16   0 103.793 16.7775   6
  -8 -16   0 103.480 16.7299   7
  16  -8   0 112.673 17.0609   3
 -16   8   0 112.268 14.8177   7
 -16   8   0 102.244 15.2500   6
  16  -8   0 130.942 19.8838   5
  16  -8   0 97.8756 18.3505   4
  16  -9   0 -10.282 11.8611   4
 -16   9   0 2.35087 10.2909   7
  16  -9   0 12.2839 12.7686   3
  -9 -16   0 -1.3875 10.5063   7
  -9 -16   0 -11.824 12.5624   6
  16  -9   0 -11.680 10.8979   5
 -16  10   0 18.6886 12.7328   7
  16 -10   0 23.0237 13.4195   5
 -10 -16   0 10.1434 14.9257   7
 -10 -16   0 15.5726 12.6957   6
  16 -10   0 4.72190 11.2161   3
  16 -10   0 13.1343 13.8055   4
  16 -11   0 -5.4514 11.6598   5
  16 -11   0 -8.3324 12.9139   3
  16 -11   0 6.96667 15.0452   4
 -11 -16   0 -2.8714 14.6892   6
 -17 -10   0 14.2093 15.9844   7
 -17 -10   0 33.1079 16.6327   6
  17  10   0 11.4730 9.34489   4
  10 -17   0 -1.3577 11.6439   3
  10 -17   0 0.73782 12.0386   5
  10 -17   0 12.9946 11.9202   4
  17  10   0 12.3206 13.6135   5
   9 -17   0 17.0333 12.9493   5
  17   9   0 30.7784 10.8587   4
 -17  -9   0 1.41941 14.5651   6
 -17  -9   0 20.2622 15.9098   7
   9 -17   0 31.6515 14.1565   4
  17   9   0 28.2215 14.2305   5
   9 -17   0 21.5335 12.9546   3
   8 -17   0 14.9392 12.2032   5
   8 -17   0 12.4362 10.4433   4
  17   8   0 27.0327 11.0526   4
   8 -17   0 3.85452 11.6355   3
  17   8   0 20.9740 13.5513   5
 -17  -8   0 -8.3928 13.2897   6
 -17  -8   0 1.51577 17.3757   7
  17   7   0 191.515 22.3616   4
 -17  -7   0 228.336 27.8812   7
  17   7   0 244.992 27.6054   5
   7 -17   0 226.492 27.3987   5
   7 -17   0 178.234 24.3382   3
   7 -17   0 238.399 22.0705   4
 -17  -7   0 191.245 30.2897   6
   6 -17   0 44.4282 13.2431   5
 -17  -6   0 41.3405 18.4495   6
   6 -17   0 50.6908 16.2610   3
 -17  -6   0 55.0427 16.8600   7
  17   6   0 31.3608 14.0524   5
   5 -17   0 8.81428 12.0576   3
 -17  -5   0 -2.3017 12.1434   6
 -17  -5   0 -5.0268 12.4475   7
   5 -17   0 -7.0233 11.4985   5
  17   5   0 -10.039 11.0520   5
  17   5   0 1.52633 11.0806   4
 -17  -4   0 149.536 22.3592   7
   4 -17   0 142.287 20.4311   3
 -17  -4   0 161.217 22.5376   6
  17   4   0 138.930 20.0254   3
  17   4   0 125.936 19.4420   5
  17   4   0 151.811 18.3249   4
   3 -17   0 0.59247 4.20068   7
  17   3   0 -1.0289 10.9530   5
   3 -17   0 7.51993 7.52468   4
  17   3   0 5.41700 9.56088   4
 -17  -3   0 -18.674 11.0669   6
  17   3   0 7.25416 11.7470   3
   3 -17   0 3.76472 11.1135   3
 -17  -3   0 5.25403 12.5566   7
   2 -17   0 47.4313 7.51581   7
   2 -17   0 33.1865 8.60576   4
  17   2   0 34.0233 12.1275   4
   2 -17   0 44.8807 13.9389   3
 -17  -2   0 21.5468 13.9926   7
 -17  -2   0 48.5881 14.7167   6
  17   2   0 71.7768 14.9333   3
  17   2   0 41.4793 13.6889   5
   2 -17   0 45.7509 7.52957   6
   1 -17   0 7.85315 6.41776   6
 -17  -1   0 4.56134 14.4503   6
  17   1   0 6.18395 10.6194   3
 -17  -1   0 7.20546 12.4764   7
   1 -17   0 4.70785 7.15126   4
  17   1   0 -7.2812 9.66106   4
   1 -17   0 2.05501 6.12082   7
   1 -17   0 2.72996 10.9309   3
  17   1   0 -4.2854 10.5167   5
 -17   0   0 5.75296 11.7730   7
  17   0   0 3.92018 10.2643   3
   0 -17   0 1.61818 10.8679   3
 -17   0   0 11.0902 11.5970   6
  17   0   0 -6.5665 10.3023   5
   0 -17   0 7.63893 6.34050   4
  17   0   0 -7.5133 9.71601   4
   0 -17   0 -0.2764 6.74548   7
   0 -17   0 -0.9256 6.35681   6
  -1 -17   0 9.09264 7.05949   7
  17  -1   0 3.03148 10.4398   4
  17  -1   0 -5.6182 9.50560   3
  -1 -17   0 4.38545 7.60058   6
 -17   1   0 -0.1562 13.1003   7
 -17   1   0 -5.5377 10.2916   6
  -1 -17   0 -4.5832 5.74031   4
  17  -1   0 2.85210 10.9566   5
  -2 -17   0 38.7054 9.60534   6
  17  -2   0 30.2825 11.9818   3
 -17   2   0 48.0953 14.0648   7
  -2 -17   0 60.2209 10.8209   7
 -17   2   0 39.7708 13.4453   6
  17  -2   0 39.0450 13.7062   5
  17  -2   0 55.6138 14.2680   4
  -3 -17   0 4.63582 3.79503   4
  -3 -17   0 9.94711 8.77754   6
  17  -3   0 9.95230 12.0558   5
  17  -3   0 -9.2197 8.95971   3
 -17   3   0 5.84746 10.5312   6
  17  -3   0 -11.516 12.7127   4
  -3 -17   0 10.6962 7.58906   7
 -17   3   0 3.16828 10.5801   7
 -17   4   0 172.155 20.8267   7
  17  -4   0 103.408 18.2991   5
  -4 -17   0 138.177 8.78891   4
  -4 -17   0 154.291 19.4793   7
  -4 -17   0 131.997 16.5962   6
  17  -4   0 131.330 19.7512   4
  17  -4   0 121.111 17.4899   3
 -17   4   0 160.077 19.7958   6
  -5 -17   0 -4.6775 9.77488   7
 -17   5   0 -6.2966 11.1491   7
  17  -5   0 -1.4161 9.84727   3
  -5 -17   0 -7.7353 9.40676   6
  17  -5   0 -4.8461 11.6102   4
  17  -5   0 -7.4243 10.9590   5
  17  -6   0 53.6384 13.8313   3
  -6 -17   0 56.6623 14.5219   7
 -17   6   0 46.4766 12.8631   7
 -17   6   0 40.2892 10.9198   6
  -6 -17   0 50.0943 12.0589   6
  17  -6   0 44.3217 14.8078   5
  17  -6   0 65.1781 16.1745   4
  -7 -17   0 272.136 25.6216   7
  -7 -17   0 235.111 26.4035   6
 -17   7   0 213.996 23.2480   7
  17  -7   0 194.475 26.2288   3
  17  -7   0 233.162 27.7738   4
  17  -7   0 236.601 27.1067   5
  17  -8   0 24.5205 12.3592   3
  17  -8   0 24.4770 13.9904   5
 -17   8   0 14.1639 11.5243   7
  -8 -17   0 7.23848 12.9241   6
  -8 -17   0 21.8268 12.2787   7
  17  -8   0 6.01735 13.2323   4
  17  -9   0 11.4410 13.5213   5
  17  -9   0 20.5464 12.1371   3
  -9 -17   0 27.9844 14.9849   6
  -9 -17   0 14.6394 14.5042   7
  17  -9   0 35.5334 15.1218   4
  17 -10   0 5.37410 13.9673   4
 -10 -17   0 9.30634 12.1037   7
  17 -10   0 21.8493 16.8683   5
 -10 -17   0 5.83777 12.5381   6
  17 -10   0 -7.3984 13.3527   3
   8 -18   0 57.0816 15.1774   5
   8 -18   0 113.166 21.2077   3
 -18  -8   0 95.5850 20.5153   6
   8 -18   0 85.5147 14.8658   4
  18   8   0 71.7434 17.8353   5
  18   8   0 107.121 16.3098   4
 -18  -8   0 63.4327 22.4474   7
   7 -18   0 112.045 17.3527   4
 -18  -7   0 147.911 23.7196   7
   7 -18   0 118.048 18.8762   5
   7 -18   0 151.248 21.4239   3
 -18  -7   0 138.520 23.5284   6
  18   7   0 115.702 16.1232   4
  18   7   0 131.821 21.6986   5
  18   6   0 -4.6660 9.17220   4
 -18  -6   0 1.31902 13.8913   7
 -18  -6   0 37.2736 16.2040   6
   6 -18   0 12.6951 11.8874   5
   6 -18   0 8.59063 12.2512   3
  18   6   0 14.9756 14.1841   5
   5 -18   0 12.1839 12.3930   3
  18   5   0 8.20285 13.4163   5
   5 -18   0 28.9810 14.7898   5
 -18  -5   0 -2.8146 13.3721   7
  18   5   0 -7.4689 11.2900   4
 -18  -5   0 12.8028 17.1052   6
   4 -18   0 82.7181 15.5757   5
   4 -18   0 73.8020 16.4521   3
  18   4   0 49.1149 13.1215   4
  18   4   0 55.5318 15.8771   3
  18   4   0 59.7941 16.5470   5
 -18  -4   0 78.7549 18.9528   7
 -18  -4   0 37.0463 18.5235   6
 -18  -3   0 157.797 25.2239   6
  18   3   0 165.556 21.8368   3
   3 -18   0 120.966 20.8551   3
  18   3   0 181.452 22.9912   5
   3 -18   0 160.528 16.5635   4
  18   3   0 144.500 19.2889   4
   2 -18   0 55.8834 7.80112   6
  18   2   0 48.2968 14.6363   3
   2 -18   0 51.7587 17.4468   3
  18   2   0 32.6314 12.5216   4
 -18  -2   0 31.5815 15.6035   6
   2 -18   0 54.8053 9.43064   4
 -18  -2   0 40.2967 15.7847   7
  18   2   0 71.3831 16.0809   5
   1 -18   0 203.964 16.8084   6
   1 -18   0 229.657 18.0634   4
  18   1   0 197.228 24.1421   4
   1 -18   0 215.644 17.6495   7
  18   1   0 193.865 24.4080   5
   1 -18   0 206.126 26.3350   3
 -18  -1   0 215.230 26.5255   6
  18   1   0 217.533 24.9309   3
 -18  -1   0 188.372 25.1442   7
   0 -18   0 -1.4213 7.13808   6
   0 -18   0 -9.7777 11.5954   3
   0 -18   0 2.42570 6.05274   4
  18   0   0 -8.5480 11.6240   5
 -18   0   0 -2.9912 15.4270   6
  18   0   0 3.16208 10.9652   3
 -18   0   0 8.52039 12.8894   7
   0 -18   0 -1.8111 6.04234   7
  18   0   0 4.72082 11.6523   4
  18  -1   0 218.808 24.0801   3
  18  -1   0 167.086 24.2070   5
 -18   1   0 211.872 26.8082   7
  -1 -18   0 186.900 18.1054   6
 -18   1   0 245.866 27.0877   6
  -1 -18   0 182.962 15.5789   4
  -1 -18   0 236.993 27.1062   3
  -1 -18   0 181.937 18.9564   7
  18  -1   0 217.141 25.0331   4
  18  -2   0 46.0356 13.5953   3
 -18   2   0 42.5066 14.4084   6
 -18   2   0 93.1515 18.0607   7
  18  -2   0 83.2917 16.6046   5
  -2 -18   0 48.7379 10.7872   7
  -2 -18   0 42.5371 10.1003   6
  18  -2   0 39.7209 14.2582   4
  18  -3   0 140.374 19.6771   3
 -18   3   0 196.295 23.7130   7
 -18   3   0 173.673 22.4490   6
  -3 -18   0 149.158 19.3085   7
  -3 -18   0 190.693 19.5631   6
  -3 -18   0 172.638 11.4291   4
  18  -3   0 149.840 21.6440   4
  -3 -18   0 163.860 11.2865   4
  18  -3   0 193.267 24.5738   5
 -18   4   0 60.3509 14.7864   6
  18  -4   0 69.1360 16.9496   4
  -4 -18   0 71.8811 13.6402   6
  -4 -18   0 81.6846 14.3095   7
 -18   4   0 69.4985 16.2975   7
  18  -4   0 68.0323 16.5143   5
  18  -4   0 90.0489 15.9688   3
  18  -5   0 13.5509 13.7996   3
  -5 -18   0 11.2207 10.9054   6
  18  -5   0 -5.3570 11.6426   5
  18  -5   0 -4.8756 11.9875   4
  -5 -18   0 -1.7681 10.3377   7
 -18   5   0 0.75847 13.4707   7
  -6 -18   0 18.2551 12.2542   6
  18  -6   0 8.18026 13.0301   5
 -18   6   0 10.9222 10.9977   7
  -6 -18   0 -1.0782 11.3388   7
  18  -6   0 12.0717 13.7372   4
  18  -6   0 9.26679 11.2685   3
  -7 -18   0 132.420 18.5228   7
 -18   7   0 144.881 18.9754   7
  18  -7   0 135.319 19.1000   3
  18  -7   0 96.9261 22.2015   5
  -8 -18   0 85.6610 17.8343   6
  18  -8   0 104.543 20.1304   4
  18  -8   0 84.7308 18.9182   5
  18  -8   0 86.3698 17.0501   3
   5 -19   0 30.6007 10.0024   4
 -19  -5   0 39.1684 17.3815   7
  19   5   0 43.6546 18.6687   5
   5 -19   0 48.4012 15.6080   3
  19   5   0 20.4099 12.1563   4
   5 -19   0 70.1342 15.4881   5
 -19  -5   0 39.8910 17.5616   6
 -19  -4   0 86.5219 19.8233   7
  19   4   0 49.1273 16.5129   5
  19   4   0 62.3453 16.9859   3
  19   4   0 69.2253 16.4899   4
   4 -19   0 43.3783 17.7451   3
   4 -19   0 62.3097 12.0635   4
 -19  -4   0 25.2526 16.8226   6
   4 -19   0 56.8907 15.0485   5
  19   3   0 27.3595 12.5765   4
  19   3   0 -1.9790 12.6235   3
 -19  -3   0 26.9636 15.6682   6
  19   3   0 8.90958 13.5702   5
 -19  -3   0 4.08354 14.4280   7
   3 -19   0 28.0592 14.7792   3
   3 -19   0 15.2703 9.58507   4
  19   2   0 314.301 30.8812   5
 -19  -2   0 290.565 33.3059   6
   2 -19   0 253.353 18.7200   6
   2 -19   0 259.479 21.1511   4
  19   2   0 274.628 32.5314   3
   2 -19   0 277.029 31.1467   3
   2 -19   0 272.848 18.7061   7
  19   1   0 44.0827 14.5472   4
   1 -19   0 10.5249 7.14595   7
   1 -19   0 33.5547 17.6099   3
   1 -19   0 14.4769 7.79406   4
  19   1   0 28.1779 16.1565   3
 -19  -1   0 22.2408 18.5409   6
 -19  -1   0 33.6572 16.1158   7
   1 -19   0 12.8101 6.43792   6
  19   1   0 12.2378 13.9353   5
   0 -19   0 -0.5993 13.2510   3
  19   0   0 8.90675 12.0117   3
   0 -19   0 -4.6903 5.55331   4
  19   0   0 -8.6916 11.8583   5
   0 -19   0 3.32486 7.14893   6
  19   0   0 -0.0331 11.8234   4
 -19   0   0 -11.703 12.5574   7
 -19   0   0 -5.6200 12.8518   6
   0 -19   0 -0.8914 6.10053   7
  -1 -19   0 5.35712 16.0908   3
  -1 -19   0 15.9421 9.13733   7
  19  -1   0 36.8054 13.9734   3
  19  -1   0 28.9925 14.0289   4
  -1 -19   0 29.0162 9.48935   6
 -19   1   0 30.8831 15.1837   7
  -1 -19   0 5.95940 5.56994   4
 -19   1   0 14.9122 14.5132   6
  19  -1   0 18.8037 14.4578   5
  19  -2   0 213.522 28.8947   4
  -2 -19   0 294.287 24.8992   6
  19  -2   0 311.340 30.9313   5
  -2 -19   0 282.317 17.9195   4
  19  -2   0 300.869 29.2510   3
 -19   2   0 252.853 33.5052   6
  -2 -19   0 272.489 23.9629   7
 -19   2   0 313.975 32.0797   7
  -2 -19   0 338.648 32.6338   3
  -3 -19   0 0.22782 8.73738   7
  19  -3   0 -3.5557 13.0821   5
 -19   3   0 4.03391 13.2782   7
 -19   3   0 8.26252 16.4116   6
  19  -3   0 13.6882 12.0877   3
  -3 -19   0 -1.2303 8.31738   6
  19  -3   0 6.84956 13.4007   4
  -4 -19   0 39.5058 13.2273   6
  19  -4   0 68.9837 17.3117   4
  19  -4   0 42.5476 16.0960   3
 -19   4   0 42.0223 14.8141   7
  -4 -19   0 70.9192 13.9756   7
  -5 -19   0 30.8999 14.4212   6
  19  -5   0 42.0982 14.3923   3
  -5 -19   0 22.8791 11.1139   7
  19  -5   0 40.2812 15.5341   5
  19  -5   0 17.5123 17.0101   4
  -1  -1  -1 -0.9883 0.74906   5
  -1   1  -1 0.57283 0.73752   4
   1  -1  -1 -0.1420 0.63022   6
  -1   1  -1 -0.1520 0.72813   5
  -1   1  -1 -0.0129 0.43178   6
  -1  -1  -1 0.26452 0.86970   6
   1  -1  -1 0.20388 0.85405   3
  -1   1  -1 -0.1319 0.47612   3
   1   1  -1 0.38300 0.85345   3
   1  -1  -1 0.26092 0.69582   7
  -1  -1  -1 0.96699 0.97769   7
  -1  -1  -1 -0.1995 0.68556   4
  -1   1   1 0.34537 0.71045   7
  -1   1   1 0.54615 0.85623   3
   1   1   1 0.31557 0.86763   6
   1  -1   1 0.42526 0.61215   3
  -1   1   1 -0.0057 0.65261   6
   1  -1   1 0.04614 0.58157   5
   1   1   1 1.06601 0.95043   7
   1  -1   1 0.62006 0.52237   6
   1  -1   1 -0.1082 0.45988   7
   1   1   1 1.21517 0.79211   4
  -1  -1   1 -0.7007 0.70367   3
   1  -1   1 -0.3655 0.72050   4
   1   1   1 0.98643 0.94059   5
  -1  -1   1 0.12383 0.46063   5
   1  -2  -1 204.008 13.2084   3
   1  -2  -1 208.207 12.7964   6
  -2  -1  -1 247.828 13.1211   4
  -2  -1  -1 226.629 13.4849   6
  -2  -1  -1 245.203 13.3194   5
  -2  -1  -1 250.184 13.6269   7
  -2  -1  -1 241.960 13.1586   3
   2   1  -1 249.988 13.0155   5
   2   1  -1 237.816 13.3072   3
   1  -2  -1 215.216 12.8019   7
  -1   2   1 242.951 12.9230   6
  -1   2   1 248.798 12.9211   7
   2   1   1 214.462 12.9897   4
   2   1   1 208.148 13.0319   3
   2   1   1 213.224 13.4006   6
   2   1   1 207.705 13.3691   7
  -2  -1   1 223.773 12.9529   5
  -2  -1   1 213.929 13.1945   3
   1  -2   1 249.225 12.9357   5
   2   1   1 221.351 13.1882   5
  -1   2   1 240.458 13.3829   3
   1  -2   1 251.738 13.0122   3
   0  -2  -1 195.318 11.4421   6
   2   0  -1 203.143 11.6763   3
  -2   0  -1 214.038 11.3112   3
   0  -2  -1 199.510 11.3460   4
   0  -2  -1 194.958 11.4614   7
  -2   0  -1 205.350 11.7243   7
   2   0  -1 204.180 11.5299   5
  -2   0  -1 202.032 11.5981   5
  -2   0  -1 211.316 11.6980   6
  -2   0  -1 220.935 11.7171   4
   2   0   1 207.187 11.6320   5
  -2   0   1 203.633 11.5136   5
   2   0   1 204.579 11.6462   4
  -2   0   1 192.839 11.6027   3
   2   0   1 197.131 11.6837   7
   2   0   1 195.334 11.6416   6
   2   0   1 197.550 11.2756   3
   0   2   1 192.912 11.4293   6
   0   2   1 191.800 11.4406   7
   0   2   1 196.484 11.3767   4
   1   2  -1 243.804 12.7840   5
  -2   1  -1 219.605 13.0462   5
  -1  -2  -1 247.440 13.3392   5
   2  -1  -1 220.745 13.1857   5
  -1  -2  -1 232.947 13.3460   6
  -2   1  -1 214.952 13.1385   4
  -1  -2  -1 247.418 12.8829   4
  -2   1  -1 214.410 12.6810   3
   2  -1  -1 211.688 13.1625   3
  -1  -2  -1 237.279 13.3946   7
   2  -1   1 245.935 12.9042   6
   1   2   1 213.199 13.2600   7
   1   2   1 206.070 13.1209   5
   1   2   1 214.565 13.2372   6
   2  -1   1 249.576 13.1879   5
   1   2   1 219.970 12.7797   4
  -2   1   1 236.243 13.2070   5
   2  -1   1 242.716 12.8000   3
   2  -1   1 247.116 13.3273   4
  -2   1   1 244.701 13.3278   3
  -1  -2   1 219.051 12.6887   5
  -2   2  -1 1.09840 1.37371   3
  -2   2  -1 -0.2329 0.80926   7
   2   2  -1 1.58646 1.70545   3
  -2   2  -1 0.65233 0.82266   6
   2  -2  -1 2.40745 1.75586   3
   2   2  -1 0.27339 0.66048   4
  -2  -2  -1 -0.7772 1.71563   7
  -2  -2  -1 -0.1141 1.64839   5
   2   2  -1 -0.9007 1.14463   5
  -2  -2  -1 0.83010 1.19201   4
  -2   2  -1 -1.0350 1.24109   5
  -2  -2  -1 0.70626 1.83182   6
  -2  -2   1 2.99352 1.87005   3
  -2  -2   1 0.21035 1.19303   5
  -2   2   1 0.02728 1.03673   7
   2  -2   1 -0.8183 1.25607   5
   2   2   1 0.59103 1.16600   4
   2   2   1 0.07272 1.69534   7
   2  -2   1 0.80221 1.14577   3
  -2   2   1 0.02026 1.52294   3
  -2   2   1 0.49173 1.27114   6
   2   2   1 3.25089 1.87154   6
   2   2   1 -0.2785 1.53500   5
  -2   3  -1 1185.22 57.6878   7
  -2   3  -1 1186.06 59.0676   3
   2  -3  -1 1185.35 58.6542   6
  -3  -2  -1 1041.01 59.5940   6
   3   2  -1 1057.84 59.3817   3
   3   2  -1 1036.47 58.3376   4
   2  -3  -1 1206.15 59.6105   3
  -3  -2  -1 1052.83 59.6625   7
  -3  -2  -1 1030.66 59.1893   5
   3   2  -1 1025.67 58.8619   5
   2  -3  -1 1145.53 58.6186   7
  -3  -2  -1 1064.60 58.7760   4
  -3  -2  -1 1022.08 59.1930   3
  -2   3  -1 1170.18 57.6721   6
   2  -3   1 1052.00 58.8680   3
   2  -3   1 1027.36 58.9078   5
  -2   3   1 1028.14 59.2760   3
   3   2   1 1207.45 59.5345   5
   3   2   1 1160.93 58.9055   4
  -3  -2   1 1227.12 59.6430   3
  -2   3   1 1011.66 58.4616   7
  -2   3   1 1011.50 58.4325   6
   3   2   1 1175.77 59.8979   7
  -3  -2   1 1194.90 59.0770   5
   3   2   1 1185.20 59.8722   6
  -3  -1  -1 1134.32 55.6723   3
  -3  -1  -1 1103.27 56.1812   7
   3   1  -1 1116.51 55.9070   3
   1  -3  -1 964.695 55.0597   6
   3   1  -1 1100.92 55.5810   5
   1  -3  -1 984.180 55.8151   3
  -3  -1  -1 1114.23 55.8141   5
   1  -3  -1 958.378 55.0481   7
  -3  -1  -1 1060.06 56.0741   6
  -3  -1  -1 1131.13 55.6552   4
   3   1   1 988.022 55.6729   5
  -1   3   1 1108.97 55.1905   7
  -3  -1   1 992.292 55.4359   5
   3   1   1 1007.74 55.9944   7
  -1   3   1 1118.48 55.1987   6
   3   1   1 964.654 55.4615   3
   3   1   1 958.505 55.8797   6
  -3  -1   1 999.105 55.7213   3
   3   1   1 1008.09 55.4849   4
   0  -3  -1 708.031 38.0946   7
   0  -3  -1 727.275 38.1200   6
  -3   0  -1 721.460 38.3985   4
  -3   0  -1 647.999 39.1343   6
  -3   0  -1 702.868 38.5022   7
  -3   0  -1 701.784 38.0081   3
   0  -3  -1 707.958 37.9055   4
  -3   0  -1 733.011 38.4233   5
   3   0  -1 704.117 38.2705   5
   0   3   1 708.488 38.0632   6
   0  -3   1 691.458 37.4862   6
   0   3   1 717.283 37.9555   4
   0   3   1 728.640 38.1307   7
  -3   0   1 725.942 38.4385   3
   3   0   1 712.583 38.0686   3
   0  -3   1 687.140 37.4950   7
  -3   0   1 719.485 38.3293   5
   3   0   1 722.522 38.4071   4
   3   0   1 703.325 38.3742   5
  -3   1  -1 1007.36 55.9855   3
   3  -1  -1 1017.77 56.4531   5
  -1  -3  -1 1123.49 56.6303   6
  -3   1  -1 976.217 56.3312   5
  -1  -3  -1 1109.84 55.8991   4
  -1  -3  -1 1145.07 56.6657   7
   3  -1  -1 994.989 56.4075   3
  -1  -3  -1 1131.47 56.6031   5
  -3   1   1 1147.91 56.6731   5
  -1  -3   1 997.789 55.8930   5
   1   3   1 970.807 56.3410   7
   3  -1   1 1123.91 56.1007   3
   1   3   1 979.440 55.7459   4
   1   3   1 1022.10 56.4125   6
  -3   1   1 1121.63 56.6025   3
  -3   2  -1 1176.44 59.0862   6
  -2  -3  -1 1047.86 59.9390   7
  -2  -3  -1 1042.86 59.7102   5
   3  -2  -1 1156.34 59.8738   3
   2   3  -1 1020.82 58.2392   4
  -3   2  -1 1214.11 59.8653   5
   2   3  -1 1028.60 59.2359   5
  -2  -3  -1 1033.38 59.8981   6
  -2  -3  -1 1055.26 58.9904   4
  -3   2  -1 1162.71 59.3754   3
  -3   2   1 1046.53 59.7551   5
   2   3   1 1189.81 60.1897   7
  -3   2   1 1068.66 59.7360   3
  -2  -3   1 1185.48 59.4490   5
  -2  -3   1 1228.36 60.1701   3
   2   3   1 1172.98 59.9372   5
   3  -2   1 1049.23 59.5912   5
  -2  -3   1 1163.92 58.2612   4
   3  -2   1 1076.73 59.7396   4
   2   3   1 1184.79 59.1342   4
   3  -2   1 1063.07 59.2525   3
   2   3   1 1217.74 60.1956   6
  -3  -3  -1 -0.2051 2.56459   6
  -3  -3  -1 0.79687 2.67482   7
   3   3  -1 0.41745 1.11655   4
   3   3  -1 1.40010 1.99243   3
   3   3  -1 3.62606 2.22602   5
  -3  -3  -1 0.35677 1.50432   4
  -3   3  -1 -0.1326 1.93997   5
   3  -3  -1 1.21098 2.22174   5
  -3   3  -1 0.96439 1.76096   3
   3  -3  -1 0.29951 2.29624   3
  -3  -3  -1 -2.8080 2.15254   5
  -3   3   1 1.60375 1.68775   3
  -3   3   1 0.76199 1.35859   7
  -3  -3   1 1.12378 2.46010   3
   3   3   1 3.16074 2.65423   5
  -3   3   1 -0.5318 1.56682   6
  -3  -3   1 1.25846 1.90690   5
   3   3   1 0.17456 2.46064   6
   3  -3   1 0.56077 2.12569   5
   3   3   1 0.75621 1.95328   4
   3   3   1 1.56455 2.54865   7
   3  -3   1 1.83405 1.86005   3
  -4  -3  -1 1136.45 56.3128   5
  -4  -3  -1 1090.57 56.8301   6
  -4  -3  -1 1098.54 55.3613   4
   4   3  -1 1096.76 54.8386   4
   4   3  -1 1082.85 55.8691   5
  -3   4  -1 918.440 53.9606   6
   3  -4  -1 939.433 55.9292   3
  -3   4  -1 927.430 53.9718   7
  -4  -3  -1 1140.16 56.4749   3
   4   3  -1 1076.78 56.5109   3
  -4  -3  -1 1074.90 56.8469   7
  -3   4  -1 928.766 55.4512   3
  -3   4   1 1108.38 54.9986   6
   4   3   1 942.768 56.3172   6
   3  -4   1 1070.70 55.8853   5
  -4  -3   1 948.253 56.0348   3
  -4  -3   1 944.358 55.4772   5
  -3   4   1 1133.14 56.4116   3
   4   3   1 939.579 55.9683   5
   3  -4   1 1077.03 55.7559   3
   4   3   1 926.578 55.0828   4
  -3   4   1 1103.45 55.0161   7
  -4  -2  -1 1568.90 85.2069   6
   4   2  -1 1602.50 84.9354   3
   2  -4  -1 1522.38 83.6614   7
   2  -4  -1 1576.80 84.8782   3
   2  -4  -1 1539.87 83.6564   6
   4   2  -1 1603.64 84.4679   5
  -4  -2  -1 1622.01 84.2820   4
  -4  -2  -1 1600.28 84.6713   3
  -4  -2  -1 1611.67 84.7818   5
   4   2  -1 1643.31 83.9423   4
  -4  -2  -1 1528.35 85.1692   7
  -4  -2   1 1601.23 84.4636   5
  -2   4   1 1614.85 83.6896   6
   2  -4   1 1645.17 84.5550   3
   4   2   1 1568.37 84.7812   5
  -4  -2   1 1623.07 84.9128   3
  -2   4   1 1603.26 84.9021   3
   4   2   1 1568.65 84.2269   4
   4   2   1 1569.66 84.7347   3
  -2   4   1 1582.80 83.6829   7
  -4  -1  -1 1302.70 70.9462   7
  -4  -1  -1 1306.87 70.3066   4
   1  -4  -1 1376.05 69.8084   7
  -4  -1  -1 1250.27 70.4413   5
   4   1  -1 1319.36 70.3738   5
   4   1  -1 1269.83 70.5531   3
  -4  -1  -1 1230.39 70.7562   6
   1  -4  -1 1376.49 70.9085   3
   1  -4  -1 1399.37 69.8180   6
  -4  -1  -1 1292.27 70.2962   3
  -4  -1   1 1378.56 70.4405   5
  -1   4   1 1277.22 69.6709   6
   1  -4   1 1253.13 68.8749   7
  -1   4   1 1271.45 69.6758   7
   4   1   1 1409.46 70.4899   3
  -4  -1   1 1416.80 70.7726   3
   1  -4   1 1210.02 68.8463   6
   4   1   1 1420.79 70.4829   4
   4   0  -1 386.328 22.7695   5
   0  -4  -1 409.013 22.5177   7
   0  -4  -1 403.086 22.3958   6
  -4   0  -1 402.843 22.8627   4
  -4   0  -1 386.497 22.9924   6
   4   0  -1 418.688 23.0084   3
  -4   0  -1 392.933 22.7790   5
  -4   0  -1 376.126 22.4056   3
   0  -4  -1 409.614 22.1946   4
  -4   0  -1 389.129 23.0747   7
   4   0   1 396.941 22.8694   4
   0   4   1 414.746 22.4099   6
  -4   0   1 416.081 22.9808   3
   4   0   1 414.615 23.0053   5
   0  -4   1 379.069 21.7836   6
   0  -4   1 400.512 21.8162   7
   0   4   1 385.428 22.3876   7
  -4   0   1 403.312 22.8628   5
   4   0   1 401.651 22.5458   3
  -4   1  -1 1380.64 72.3862   5
  -4   1  -1 1388.63 72.2362   7
  -1  -4  -1 1263.18 72.0854   6
   4  -1  -1 1441.53 72.4809   3
  -1  -4  -1 1294.04 71.3917   4
  -4   1  -1 1378.47 71.9279   3
  -1  -4  -1 1317.86 72.1919   7
   4  -1  -1 1411.21 72.4899   5
  -1  -4  -1 1291.52 72.2158   5
   1   4   1 1434.49 72.3130   6
   4  -1   1 1257.16 71.7771   3
  -1  -4   1 1397.98 70.6551   4
  -1  -4   1 1434.71 71.8712   5
   4  -1   1 1305.77 72.2851   5
  -4   1   1 1270.97 72.2234   3
   1   4   1 1387.86 71.4505   4
  -1  -4   1 1370.15 71.7713   6
   4  -1   1 1308.09 72.3685   4
  -4   1   1 1319.57 72.3763   5
   1   4   1 1403.20 72.2573   7
  -1  -4   1 1382.62 71.8217   7
  -4   2  -1 1625.33 84.6756   5
  -4   2  -1 1588.52 84.1270   3
   2   4  -1 1626.82 82.8341   4
   2   4  -1 1589.53 84.0987   5
   4  -2  -1 1600.86 84.7559   5
  -2  -4  -1 1634.85 84.8603   6
  -2  -4  -1 1595.21 84.6447   5
  -2  -4  -1 1594.47 83.6076   4
  -2  -4  -1 1567.95 84.7906   7
   4  -2  -1 1589.51 84.6204   3
   4  -2   1 1619.73 84.1639   3
   2   4   1 1562.16 84.7262   7
  -2  -4   1 1568.56 84.0835   5
   2   4   1 1553.09 83.5490   4
   4  -2   1 1585.94 84.6127   5
   2   4   1 1570.74 84.7279   6
   2   4   1 1536.68 84.5486   5
  -2  -4   1 1532.43 84.3772   7
  -2  -4   1 1595.93 84.4658   6
  -4   2   1 1635.45 84.7009   3
  -4   2   1 1599.70 84.7594   5
  -2  -4   1 1565.97 82.6485   4
  -3  -4  -1 1119.52 55.1652   5
   4  -3  -1 945.816 54.8368   5
  -3  -4  -1 1078.59 53.8096   4
  -4   3  -1 893.724 54.0961   3
   4  -3  -1 939.608 54.6914   3
   3   4  -1 1078.97 52.9984   4
  -3  -4  -1 1093.30 55.5362   7
  -3  -4  -1 1104.97 55.5402   6
  -4   3  -1 929.429 54.5741   5
   3   4  -1 1105.17 54.6471   5
   4  -3   1 1062.09 54.4175   3
  -3  -4   1 959.107 55.0068   3
  -4   3   1 1132.00 55.1534   3
   3   4   1 948.739 55.0072   6
   3   4   1 922.185 54.6754   5
   3   4   1 924.802 53.6086   4
  -3  -4   1 942.724 54.2258   5
   4  -3   1 1127.60 55.0522   5
   3   4   1 952.415 55.0815   7
  -3  -4   1 949.036 52.8949   4
  -3  -4   1 962.199 54.8301   6
   4  -4  -1 1.41266 2.94849   3
   4   4  -1 -1.7447 2.54482   5
   4   4  -1 1.20053 1.57494   4
  -4  -4  -1 1.15446 3.08378   5
  -4  -4  -1 -0.3101 3.29698   6
   4  -4  -1 0.87377 2.04529   5
  -4  -4  -1 0.70518 1.81106   4
  -4  -4  -1 0.97609 3.55480   7
  -4   4  -1 1.36594 2.42291   3
  -4  -4   1 -2.2345 2.86235   6
   4   4   1 0.77114 3.10731   6
   4  -4   1 -0.4778 2.30045   3
  -4  -4   1 1.87376 2.72669   3
  -4   4   1 1.94718 2.03943   7
  -4  -4   1 0.47926 2.44955   5
  -4   4   1 2.89554 2.90255   3
   4  -4   1 -1.7768 2.61124   5
   4   4   1 2.40007 2.49108   4
   4   4   1 -0.6604 2.05226   5
  -4   5  -1 816.085 46.4482   7
  -5  -4  -1 913.861 49.9360   7
   4  -5  -1 806.337 48.8503   5
   5   4  -1 917.841 47.3051   4
  -5  -4  -1 914.277 49.0818   5
   5   4  -1 884.949 48.7120   5
  -5  -4  -1 910.952 49.8893   6
  -5  -4  -1 915.786 47.8721   4
  -5  -4  -1 932.134 49.3905   3
   5   4  -1 940.776 49.7365   3
   4  -5  -1 829.110 48.9035   3
  -4   5  -1 816.180 48.3755   3
   4  -5   1 923.839 48.9129   5
   5   4   1 825.983 47.7455   4
   4  -5   1 932.872 48.7170   3
  -5  -4   1 845.452 48.4154   5
  -4   5   1 913.886 47.4617   6
  -5  -4   1 824.042 49.0210   3
   5   4   1 839.388 48.9916   5
  -4   5   1 939.913 49.2898   3
  -5  -4   1 825.935 49.3314   6
  -5  -3  -1 1119.30 56.8806   4
  -3   5  -1 972.784 54.8786   7
  -5  -3  -1 1049.73 58.2489   6
  -5  -3  -1 1103.77 59.0124   3
   3  -5  -1 978.541 55.9545   7
   5   3  -1 1082.68 56.3215   4
  -3   5  -1 964.811 54.8569   6
   5   3  -1 1122.46 57.3818   5
  -5  -3  -1 1114.93 58.5110   7
   5   3  -1 1106.32 58.0455   3
   3  -5  -1 1007.75 57.5771   3
  -3   5   1 1036.48 58.9160   3
   3  -5   1 1086.02 57.3317   3
   5   3   1 1010.53 56.6932   4
   3  -5   1 1064.94 57.2423   5
  -3   5   1 1126.44 56.1337   7
  -5  -3   1 988.127 57.5304   3
  -5  -3   1 1007.24 57.0347   5
   5   3   1 1035.83 57.6209   5
   2  -5  -1 243.027 15.3513   6
  -5  -2  -1 283.069 17.7219   6
   5   2  -1 285.963 16.1097   4
   5   2  -1 288.737 16.8500   5
  -2   5  -1 237.927 14.1136   7
   2  -5  -1 239.752 16.8762   3
  -5  -2  -1 276.139 16.9401   5
  -2   5  -1 238.704 14.0960   6
  -5  -2  -1 289.883 16.4576   4
   5   2  -1 307.508 17.4191   3
   2  -5  -1 229.910 15.2298   7
  -5  -2  -1 290.610 17.5423   7
  -5  -2  -1 281.542 16.8526   3
   5   2   1 244.186 16.7029   3
  -2   5   1 281.746 15.5031   6
   2  -5   1 287.052 14.4540   6
   2  -5   1 300.718 16.9018   3
  -5  -2   1 232.106 16.6164   3
  -5  -2   1 251.636 16.4350   5
   2  -5   1 296.597 14.4712   7
   5   2   1 243.821 16.1775   4
  -2   5   1 278.731 15.4295   7
   5   2   1 239.115 16.7186   5
  -5  -1  -1 545.169 31.0175   5
   5   1  -1 565.813 31.1766   3
   1  -5  -1 555.944 31.3560   3
  -5  -1  -1 537.029 30.6773   3
  -5  -1  -1 528.307 31.4447   7
  -5  -1  -1 524.520 30.6077   4
   1  -5  -1 537.790 30.2186   4
   1  -5  -1 560.886 29.9957   6
   1  -5  -1 545.548 29.9074   7
   5   1  -1 549.008 30.8636   5
  -5  -1  -1 518.433 31.3318   6
  -5  -1   1 575.467 31.1795   3
   1  -5   1 525.964 29.0638   6
   5   1   1 534.902 30.6998   3
  -1   5   1 532.615 29.8443   7
   5   1   1 537.810 30.7119   4
   1  -5   1 537.662 29.0990   7
  -1   5   1 545.794 29.9004   6
  -5  -1   1 577.880 30.9632   5
   0  -5  -1 5545.82 292.380   2
  -5   0  -1 5519.53 296.055   2
   0   5  -1 5440.53 288.676   2
   0   5   1 5463.47 292.096   2
   0  -5   1 5480.83 289.115   2
  -5   0   1 5480.75 296.620   2
   5   0   1 5249.75 295.060   2
  -1  -5  -1 520.208 30.5072   6
  -5   1  -1 537.019 30.3964   3
  -1  -5  -1 533.279 30.5770   7
   5  -1  -1 562.712 30.9615   3
  -5   1  -1 502.918 31.8583   6
  -5   1  -1 563.235 30.9251   7
  -1  -5  -1 549.490 30.8690   5
  -5   1  -1 545.263 30.9903   5
   5  -1  -1 519.727 30.7562   5
  -1  -5  -1 563.818 29.8029   4
   1   5   1 575.996 30.6434   6
  -1  -5   1 527.748 30.1203   6
   5  -1   1 544.187 30.9958   5
  -5   1   1 529.668 30.9114   5
   1   5   1 549.450 30.5667   7
  -1  -5   1 546.776 30.2643   5
  -1  -5   1 525.330 30.1554   7
  -5   1   1 566.509 31.0051   3
   5  -1   1 533.669 30.8720   4
   1   5   1 573.070 29.8245   4
  -1  -5   1 533.755 28.9072   4
   5  -1   1 536.281 30.4068   3
  -2  -5  -1 305.274 17.2592   7
  -5   2  -1 263.374 16.2376   3
   2   5  -1 299.414 16.4087   5
   5  -2  -1 238.071 16.5125   5
  -2  -5  -1 304.699 17.1135   5
  -2  -5  -1 305.173 17.4928   6
   5  -2  -1 238.765 16.6150   3
  -5   2  -1 231.451 16.5603   5
  -2  -5  -1 300.484 15.6132   4
  -2  -5   1 232.594 14.4018   4
   2   5   1 234.006 15.3022   4
   5  -2   1 305.266 17.2747   5
   5  -2   1 301.588 17.3711   4
   2   5   1 245.575 16.6336   7
  -2  -5   1 226.589 16.2193   7
  -2  -5   1 243.196 16.0601   5
  -5   2   1 288.018 16.9773   3
   2   5   1 239.424 16.7368   6
  -5   2   1 290.631 17.2013   5
   5  -2   1 303.880 16.5677   3
   3   5  -1 1080.33 54.6923   4
  -3  -5  -1 1064.17 57.4843   7
   5  -3  -1 976.477 56.8260   3
   5  -3  -1 998.022 57.1412   5
  -3  -5  -1 1095.40 57.5758   6
  -3  -5  -1 1086.83 55.6878   4
  -5   3  -1 1017.63 56.4472   3
   3   5  -1 1117.50 56.7125   5
  -3  -5  -1 1102.38 57.2341   5
   5  -3   1 1060.76 56.5355   3
  -3  -5   1 1030.77 56.4986   5
   3   5   1 972.057 55.4946   4
   3   5   1 1018.80 57.2833   7
   5  -3   1 1080.78 57.1901   5
  -3  -5   1 1017.47 57.3852   3
  -5   3   1 1099.97 57.4157   5
  -5   3   1 1082.44 57.1598   3
  -3  -5   1 1018.43 54.6718   4
  -3  -5   1 995.120 57.0184   7
   3   5   1 984.464 56.9309   5
  -3  -5   1 980.872 56.8918   6
   4   5  -1 936.042 46.4936   4
  -4  -5  -1 931.186 49.5056   6
  -4  -5  -1 918.010 48.8522   5
   4   5  -1 942.880 48.4726   5
   5  -4  -1 828.340 48.6016   5
  -4  -5  -1 913.007 49.4685   7
   5  -4  -1 803.715 48.4336   3
  -5   4  -1 853.897 48.5620   5
  -4  -5  -1 927.723 47.2943   4
  -5   4  -1 812.102 47.9687   3
   5  -4   1 945.155 48.9100   5
   5  -4   1 908.571 48.2168   3
  -4  -5   1 813.254 46.3115   4
   4   5   1 850.967 49.0492   7
  -4  -5   1 843.459 48.1307   5
  -4  -5   1 836.504 48.9677   3
   4   5   1 838.444 47.1601   4
  -5   4   1 976.593 49.0471   3
  -4  -5   1 881.791 49.1618   6
  -4  -5   1 831.980 48.8913   7
   4   5   1 799.472 48.7753   6
   4   5   1 836.330 48.6125   5
  -5  -5  -1 1.10500 3.75587   5
  -5  -5  -1 3.30554 4.29062   6
   5  -5  -1 1.04540 3.47711   3
  -5  -5  -1 3.01258 4.30664   7
   5   5  -1 1.92597 2.04944   4
   5  -5  -1 -0.7526 3.74148   5
  -5  -5  -1 0.71987 2.67779   4
   5   5  -1 2.07934 3.42050   5
  -5  -5  -1 -0.9638 3.65805   3
   5   5   1 -0.3839 2.83944   4
   5  -5   1 0.35200 3.66374   5
  -5  -5   1 2.44556 3.96267   7
  -5   5   1 0.73182 3.45490   3
  -5  -5   1 -4.4559 3.63341   6
  -5  -5   1 2.42188 2.88632   3
   5   5   1 -1.3685 3.79406   5
  -5   5   1 -1.0405 2.23212   6
   5  -5   1 -2.2531 2.84497   3
  -5  -5   1 0.45621 3.15719   5
  -5   5   1 -0.5250 2.30889   7
  -6  -5  -1 513.063 31.4076   5
   6   5  -1 499.435 31.1377   5
  -6  -5  -1 470.942 31.2245   3
   5  -6  -1 516.560 31.7504   5
  -6  -5  -1 483.716 32.3636   6
  -5   6  -1 547.116 31.2322   3
   5  -6  -1 571.765 31.9471   3
  -6  -5  -1 514.445 30.0143   4
   6   5  -1 532.095 29.4495   4
  -6  -5  -1 565.123 33.0365   7
  -5   6  -1 550.717 28.6448   6
  -5   6  -1 539.120 28.6923   7
   5  -6   1 512.370 30.9842   3
  -5   6   1 508.319 29.4654   6
  -5   6   1 535.793 31.7378   3
  -6  -5   1 498.580 31.7144   3
   6   5   1 523.108 30.0015   4
  -6  -5   1 523.315 32.4703   6
   6   5   1 547.533 31.9987   5
  -5   6   1 529.545 29.5111   7
  -6  -5   1 541.044 32.6274   7
  -6  -5   1 550.399 31.2153   5
   5  -6   1 516.271 31.3482   5
   6   4  -1 602.638 35.0887   3
  -4   6  -1 538.602 31.2779   7
  -6  -4  -1 668.895 33.5731   4
  -6  -4  -1 623.796 35.4460   7
  -4   6  -1 529.502 31.2511   6
  -6  -4  -1 622.993 34.4429   5
   6   4  -1 602.087 32.8690   4
  -6  -4  -1 615.675 35.6098   6
   4  -6  -1 569.312 34.5083   3
   6   4  -1 609.874 34.3769   5
  -6  -4  -1 634.438 34.8717   3
  -4   6   1 596.432 32.4600   7
   6   4   1 599.428 34.7810   5
  -4   6   1 625.262 34.9389   3
   4  -6   1 599.911 34.2486   5
  -6  -4   1 528.748 33.7156   5
   4  -6   1 611.717 34.3941   3
  -6  -4   1 545.555 34.9625   6
   6   4   1 555.263 33.1455   4
  -4   6   1 596.555 32.4574   6
  -6  -4   1 522.443 34.2855   3
   3  -6  -1 221.180 13.2382   6
  -3   6  -1 216.238 11.6898   6
   3  -6  -1 221.836 15.4124   3
  -3   6  -1 214.188 11.7121   7
   3  -6  -1 211.052 13.1541   7
   6   3   1 222.637 14.2834   4
   6   3   1 216.497 15.3474   3
  -6  -3   1 203.003 14.5707   5
   6   3   1 210.575 15.3220   5
  -6  -3   1 219.922 15.3046   3
  -6  -2  -1 186.883 13.2906   7
   2  -6  -1 138.713 10.0317   6
  -2   6  -1 136.764 8.67120   6
  -6  -2  -1 162.407 11.2780   4
   2  -6  -1 132.968 9.95770   7
   6   2  -1 168.926 11.9287   5
   2  -6  -1 131.359 11.8181   3
   6   2  -1 173.460 11.1459   4
  -6  -2  -1 156.598 12.8008   6
   6   2  -1 178.710 12.4289   3
  -6  -2  -1 181.908 12.1327   5
  -2   6  -1 135.738 8.68097   7
  -6  -2  -1 157.826 11.7309   3
  -2   6   1 171.937 10.2180   7
  -6  -2   1 134.938 11.2501   5
   2  -6   1 173.097 9.13598   6
   6   2   1 145.489 11.6755   3
  -2   6   1 175.219 10.3202   6
   6   2   1 144.018 11.8858   5
  -6  -2   1 138.018 11.6342   3
   2  -6   1 185.275 12.0993   3
   2  -6   1 172.308 9.12070   7
   6   1  -1 1163.23 61.2836   4
  -6  -1  -1 1102.21 61.3234   3
   6   1  -1 1180.52 61.6970   5
   1  -6  -1 1148.11 60.4491   6
   1  -6  -1 1088.23 60.3612   7
   1  -6  -1 1172.66 60.9025   4
  -6  -1  -1 1136.32 62.3299   7
  -6  -1  -1 1111.91 61.6533   5
   6   1  -1 1139.18 61.7874   3
  -6  -1  -1 1065.44 62.0063   6
   1  -6   1 1113.85 59.6026   6
   1  -6   1 1115.25 59.6072   7
   6   1   1 1117.79 61.7281   5
  -1   6   1 1130.68 60.3971   7
  -1   6   1 1132.18 60.3769   6
  -6  -1   1 1135.33 61.6020   5
   6   1   1 1086.15 61.3271   4
   6   1   1 1121.67 61.4096   3
  -6  -1   1 1156.85 61.7958   3
   0  -6  -1 211.214 13.0227   4
  -6   0  -1 218.795 13.7644   3
  -6   0  -1 215.533 14.2781   5
   6   0  -1 218.664 14.2979   5
  -6   0  -1 217.513 14.6599   7
   0  -6  -1 208.647 13.3596   6
   6   0  -1 202.391 14.1681   3
   0  -6  -1 205.065 13.1610   7
  -6   0  -1 213.675 14.6045   6
  -6   0   1 205.091 14.1072   5
   0  -6   1 192.604 12.5984   6
   6   0   1 199.491 13.7088   3
   0   6   1 206.372 13.9639   7
  -6   0   1 200.048 14.1070   3
   0  -6   1 189.811 12.4935   7
   6   0   1 212.999 14.3780   5
   6   0   1 197.215 14.1069   4
   0   6   1 205.022 13.1973   6
  -6   1  -1 1121.64 62.0312   7
   6  -1  -1 1169.12 62.2723   5
  -6   1  -1 1105.82 61.9312   6
  -1  -6  -1 1142.28 61.6461   7
  -1  -6  -1 1169.21 61.7350   6
  -1  -6  -1 1205.17 60.7160   4
   6  -1  -1 1168.05 62.1293   3
  -6   1  -1 1119.93 62.1209   5
  -6   1  -1 1149.87 61.6516   3
  -1  -6  -1 1135.72 63.2117   5
   6  -1   1 1158.23 62.2167   5
   1   6   1 1163.99 60.6544   4
   1   6   1 1123.49 61.4835   6
  -1  -6   1 1108.45 59.8171   4
  -6   1   1 1140.57 62.2639   3
  -1  -6   1 1098.25 61.0408   7
  -1  -6   1 1096.26 61.0597   6
  -6   1   1 1126.92 62.1268   5
   1   6   1 1126.82 61.5014   7
  -1  -6   1 1093.75 61.2730   5
   6  -1   1 1126.05 62.1484   4
   6  -1   1 1124.56 61.5303   3
   6  -2  -1 134.229 11.0064   3
  -2  -6  -1 153.831 11.2312   7
  -6   2  -1 142.439 10.4444   3
  -2  -6  -1 154.817 12.3355   5
  -2  -6  -1 163.841 11.8009   6
  -2  -6  -1 168.161 9.70213   4
  -6   2  -1 124.369 10.8412   5
   6  -2  -1 129.545 11.2019   5
   6  -2   1 176.074 11.8023   5
   2   6   1 137.310 11.0895   7
   6  -2   1 165.571 11.7864   4
   6  -2   1 149.017 10.8570   3
  -2  -6   1 133.974 10.5405   5
  -6   2   1 171.289 11.5508   3
  -2  -6   1 132.577 10.7714   6
   2   6   1 129.314 10.5391   6
  -2  -6   1 138.570 10.5686   7
  -2  -6   1 133.918 8.33117   4
   2   6   1 128.803 9.31355   4
  -6   3  -1 200.898 14.5463   3
   6  -3  -1 242.141 15.8872   5
  -6   3  -1 205.892 15.1996   5
   6  -3  -1 221.221 15.3489   3
  -3  -6   1 219.657 12.4145   4
   3   6   1 223.870 13.5081   4
   3   6   1 218.950 15.3971   7
  -3  -6   1 253.231 15.6207   7
  -3  -6   1 239.069 15.4189   6
  -3  -6   1 233.016 14.8151   5
   3   6   1 206.933 15.1783   5
   3   6   1 224.136 15.3418   6
  -4  -6  -1 624.865 34.8742   6
   6  -4  -1 548.436 33.7784   3
   4   6  -1 628.636 31.2720   4
  -4  -6  -1 603.018 32.1969   4
   6  -4  -1 562.671 34.2096   5
  -4  -6  -1 594.596 34.0755   5
   4   6  -1 643.124 33.8236   5
  -6   4  -1 546.326 33.8765   5
  -4  -6  -1 595.744 34.6706   7
  -6   4  -1 546.621 33.4714   3
  -4  -6   1 554.326 34.1476   7
  -4  -6   1 569.183 33.5702   5
   6  -4   1 639.648 34.4467   5
   4   6   1 525.152 31.9684   4
  -6   4   1 601.028 34.3354   5
  -4  -6   1 565.122 31.1588   4
   6  -4   1 600.855 33.4484   3
  -4  -6   1 596.084 34.6003   3
   4   6   1 524.168 33.9378   6
   4   6   1 535.881 33.8379   5
  -4  -6   1 560.281 34.1236   6
  -6   4   1 623.057 34.2133   3
   5   6  -1 523.792 29.0124   4
  -6   5  -1 554.131 31.8309   5
   5   6  -1 514.539 31.2338   5
  -5  -6  -1 527.771 32.2479   3
  -5  -6  -1 497.374 32.3719   7
   6  -5  -1 536.513 31.7637   3
  -5  -6  -1 497.417 32.3181   6
   6  -5  -1 568.029 32.3410   5
  -5  -6  -1 515.019 29.7733   4
  -6   5  -1 535.103 31.3901   3
  -5  -6  -1 518.015 31.6334   5
  -5  -6   1 548.064 28.9904   4
   6  -5   1 498.914 30.9592   3
  -5  -6   1 559.511 31.2516   5
  -5  -6   1 539.009 32.6603   6
  -6   5   1 545.293 31.8139   3
   5   6   1 520.063 29.8367   4
   6  -5   1 509.908 31.6867   5
  -5  -6   1 560.463 32.5766   7
   5   6   1 530.958 31.8522   5
  -6   5   1 517.744 30.1372   7
  -5  -6   1 540.712 32.3471   3
  -6   6  -1 -1.2067 2.15592   7
   6  -6  -1 1.77095 4.43635   3
   6   6  -1 -0.7726 4.10989   5
  -6  -6  -1 7.42584 5.54815   6
  -6  -6  -1 3.19043 5.18134   7
   6  -6  -1 2.46864 4.79513   5
   6   6  -1 0.38152 2.43748   4
  -6  -6  -1 4.46860 4.49283   5
  -6   6  -1 -4.3635 3.32041   3
  -6   6  -1 0.90781 2.17880   6
  -6  -6  -1 -3.9511 4.06575   3
  -6  -6  -1 0.87759 3.06262   4
   6  -6   1 -0.1993 4.15814   5
  -6  -6   1 1.17546 3.82766   5
   6   6   1 9.60418 3.83395   4
   6  -6   1 1.45066 3.85835   3
   6   6   1 -2.1821 4.25629   5
  -6   6   1 -1.4440 2.62580   6
  -6  -6   1 6.02497 5.15060   6
  -6  -6   1 3.32663 4.54973   3
  -6   6   1 -1.8922 3.82098   3
  -6  -6   1 -0.7813 4.70761   7
  -6   6   1 3.16546 2.91895   7
  -6   7  -1 141.282 8.61864   6
  -6   7  -1 136.313 8.51048   7
  -7  -6  -1 117.587 13.6625   6
  -7  -6  -1 111.856 12.4103   3
  -6   7  -1 144.387 11.9497   3
  -7  -6  -1 120.936 11.4208   4
   7   6  -1 105.785 11.7380   5
   6  -7  -1 153.279 13.2032   5
  -7  -6  -1 111.469 11.6068   5
   6  -7  -1 140.885 12.6816   3
  -7  -6  -1 103.267 13.4874   7
   7   6  -1 105.548 9.30962   4
  -7  -6   1 147.237 13.0286   3
  -7  -6   1 150.667 14.2396   7
  -6   7   1 107.670 11.7563   3
  -7  -6   1 125.499 13.6601   6
  -7  -6   1 132.766 11.6462   5
   7   6   1 142.163 10.7502   4
   6  -7   1 125.880 12.3251   5
   6  -7   1 112.703 12.3114   3
  -6   7   1 118.268 9.36290   7
  -6   7   1 107.872 9.15195   6
   7   6   1 149.120 13.3888   5
  -7  -5  -1 1168.41 70.5731   7
   7   5  -1 1247.14 64.7880   4
   7   5  -1 1262.07 66.7464   5
  -5   7  -1 1161.75 63.1124   7
  -7  -5  -1 1202.06 66.9803   3
  -5   7  -1 1153.68 63.0833   6
   5  -7  -1 1113.34 68.6453   5
  -7  -5  -1 1255.72 66.8703   5
  -7  -5  -1 1239.53 68.0610   6
   5  -7  -1 1183.33 66.8498   3
  -7  -5   1 1110.09 70.1362   7
   5  -7   1 1250.55 66.6636   5
  -7  -5   1 1176.92 67.6615   6
  -5   7   1 1206.79 64.2834   7
  -7  -5   1 1177.81 66.9846   3
   7   5   1 1157.25 65.0880   4
  -5   7   1 1221.63 64.3180   6
  -7  -5   1 1200.51 66.4183   5
   5  -7   1 1244.36 66.4955   3
  -5   7   1 1212.76 66.8691   3
  -7  -4  -1 205.874 13.8626   4
  -4   7  -1 195.804 10.9761   7
   7   4  -1 188.676 15.6612   3
   4  -7  -1 194.096 15.2217   3
  -7  -4  -1 200.034 16.3776   7
   7   4  -1 200.486 13.5574   4
   7   4  -1 204.612 15.0253   5
  -7  -4  -1 194.222 15.0328   3
  -4   7  -1 191.659 10.9509   6
  -7  -4  -1 208.694 16.4729   6
  -7  -4  -1 184.284 14.7583   5
   4  -7   1 190.842 14.6480   3
  -4   7   1 190.199 12.3685   7
   7   4   1 214.045 15.6499   5
  -7  -4   1 202.971 14.6156   5
   7   4   1 208.708 14.3626   4
  -7  -4   1 187.956 15.0150   3
  -7  -4   1 203.151 16.4244   6
   4  -7   1 195.688 14.6020   5
  -4   7   1 196.707 12.5184   6
   3  -7  -1 210.352 13.2931   6
  -3   7  -1 212.302 11.4973   6
   7   3  -1 209.746 14.1720   4
  -7  -3  -1 220.821 15.5582   3
   7   3  -1 186.792 15.0838   5
   3  -7  -1 236.069 13.4529   7
   3  -7  -1 232.444 16.1443   3
  -7  -3  -1 209.819 15.4513   5
  -7  -3  -1 201.806 14.4094   4
  -7  -3  -1 216.745 16.7235   7
  -3   7  -1 216.817 11.5386   7
   7   3  -1 181.501 15.5111   3
  -7  -3  -1 203.449 16.4741   6
  -7  -3   1 224.891 15.2714   5
   3  -7   1 197.794 15.2103   3
   7   3   1 216.231 15.8105   5
  -3   7   1 207.856 13.0828   7
   7   3   1 236.759 16.1147   3
  -7  -3   1 213.941 15.6192   3
   7   3   1 229.518 14.8470   4
  -3   7   1 200.841 13.0916   6
  -7  -2  -1 412.918 25.9389   3
   7   2  -1 416.607 26.0846   5
   7   2  -1 404.012 26.3012   3
  -7  -2  -1 431.867 27.1700   6
  -7  -2  -1 419.248 27.1484   7
  -7  -2  -1 415.340 26.2076   5
   2  -7  -1 504.793 27.3417   3
   7   2  -1 401.889 25.2686   4
   2  -7   1 407.259 23.2695   7
   7   2   1 505.082 26.8099   3
  -2   7   1 431.828 24.3210   7
   2  -7   1 401.346 23.2791   6
   2  -7   1 394.332 25.9913   3
   7   2   1 515.339 26.7833   5
  -2   7   1 399.783 24.2095   6
   1  -7  -1 441.568 25.3840   6
   7   1  -1 473.778 26.5945   4
  -7  -1  -1 454.981 27.0147   5
  -7  -1  -1 468.494 26.7096   3
   7   1  -1 445.201 26.8510   5
  -7  -1  -1 448.486 27.5950   6
   7   1  -1 468.477 27.2146   3
   1  -7  -1 410.214 25.4819   4
  -7  -1  -1 452.914 27.7918   7
   1  -7  -1 414.646 25.2850   7
   1  -7   1 456.266 24.6192   7
   1  -7   1 463.615 24.6302   6
  -1   7   1 459.190 25.3628   7
   7   1   1 401.226 26.4552   5
  -7  -1   1 413.048 26.5685   5
   7   1   1 422.210 26.5159   3
  -1   7   1 460.256 25.3144   6
   7   1   1 426.336 26.5807   4
  -7  -1   1 423.857 26.7852   3
  -7   0  -1 64.4598 8.56476   7
  -7   0  -1 82.4026 8.91565   6
  -7   0  -1 69.5341 7.38691   3
   0  -7  -1 63.5247 7.06316   7
   0  -7  -1 67.4469 6.24638   4
   7   0  -1 69.6576 8.18392   3
   0  -7  -1 76.2758 6.87082   6
  -7   0  -1 75.2811 8.11944   5
   7   0  -1 73.6471 8.35353   5
   0  -7   1 78.3275 6.76203   6
  -7   0   1 70.7050 7.94443   5
   7   0   1 70.5998 8.38506   5
   7   0   1 74.5570 7.78442   3
   7   0   1 74.2585 8.22915   4
   0  -7   1 75.1490 6.40187   7
  -7   0   1 61.9506 7.84940   3
   0   7   1 64.8881 6.87112   6
   0  -7   1 72.7267 5.90265   4
   0   7   1 66.6171 6.48020   7
  -7   1  -1 418.691 26.6840   7
   7  -1  -1 411.761 26.2476   3
  -1  -7  -1 475.936 24.8730   4
  -7   1  -1 417.567 25.7415   3
  -1  -7  -1 482.632 26.1907   6
  -1  -7  -1 460.977 25.9145   7
   7  -1  -1 405.551 26.2933   5
  -7   1  -1 407.884 26.3253   5
  -1  -7  -1 471.571 26.5106   5
  -7   1  -1 429.395 26.4230   6
  -1  -7   1 422.891 25.5344   5
   1   7   1 405.432 25.4671   6
  -1  -7   1 409.138 23.8077   4
  -1  -7   1 397.478 25.1329   7
  -1  -7   1 408.083 25.1856   6
  -7   1   1 451.429 26.5149   3
   1   7   1 397.737 25.3657   7
   7  -1   1 471.698 26.8800   4
  -7   1   1 447.464 26.5879   5
   7  -1   1 475.106 26.9185   5
   7  -1   1 460.806 26.1124   3
  -7   2  -1 541.202 29.3687   3
  -7   2  -1 547.555 29.6024   6
  -2  -7  -1 428.545 29.2566   7
  -2  -7  -1 425.784 28.9924   6
  -7   2  -1 530.384 30.0671   5
  -2  -7  -1 425.789 29.0879   5
   7  -2  -1 523.665 29.7352   3
   7  -2  -1 525.741 30.1629   5
   7  -2   1 456.191 29.6761   4
   2   7   1 499.558 29.2877   7
   2   7   1 540.917 27.8810   4
  -2  -7   1 522.192 29.3022   6
  -7   2   1 429.570 29.1723   3
  -2  -7   1 523.655 29.1709   7
  -2  -7   1 529.306 26.7987   4
   2   7   1 533.444 29.5660   6
   7  -2   1 434.907 29.4370   5
  -7   3  -1 215.861 14.7631   3
   7  -3  -1 214.645 15.7907   5
  -7   3  -1 224.147 15.6195   5
  -3  -7  -1 184.611 15.5763   6
  -3  -7  -1 199.265 15.0935   5
  -3  -7  -1 209.585 13.1994   4
  -3  -7  -1 216.826 15.5670   7
   7  -3  -1 206.816 15.2868   3
  -7   3   1 183.620 14.8982   3
  -7   3   1 218.251 15.6324   5
   3   7   1 205.766 15.0955   6
   3   7   1 211.655 13.1453   4
  -3  -7   1 221.567 15.2829   7
   7  -3   1 211.979 15.1547   3
   7  -3   1 219.389 15.8122   4
   7  -3   1 205.193 15.5270   5
  -3  -7   1 224.217 15.0920   5
   3   7   1 198.639 15.0351   7
  -3  -7   1 231.140 12.0912   4
  -3  -7   1 223.778 15.7154   6
  -4  -7  -1 193.003 17.0556   7
  -4  -7  -1 192.811 15.3806   6
  -4  -7  -1 201.468 14.8923   5
  -4  -7  -1 191.648 12.4941   4
  -7   4  -1 191.765 14.1843   3
   4   7  -1 192.029 11.3232   4
   7  -4  -1 209.637 15.0397   3
   7  -4  -1 177.311 15.1991   5
  -7   4  -1 190.946 14.8424   5
   4   7  -1 202.935 14.3207   5
  -4  -7   1 192.458 15.1343   7
   7  -4   1 193.851 14.2032   3
   7  -4   1 191.462 15.1577   5
  -4  -7   1 206.329 15.3675   6
  -4  -7   1 189.595 14.1036   5
   4   7   1 198.335 14.9796   5
  -4  -7   1 203.130 14.9336   3
   4   7   1 192.961 14.9314   6
  -4  -7   1 204.608 11.4199   4
  -7   4   1 190.335 14.6852   3
   4   7   1 208.441 12.6159   4
  -7   4   1 204.469 15.2050   5
   7  -4   1 191.829 15.3581   4
   5   7  -1 1210.91 65.9864   5
  -5  -7  -1 1217.41 67.2072   3
  -5  -7  -1 1249.35 64.2091   4
  -7   5  -1 1174.82 65.9381   3
  -7   5  -1 1185.39 66.5472   5
   5   7  -1 1224.79 63.2341   4
  -5  -7  -1 1228.32 67.3132   7
   7  -5  -1 1191.07 66.7950   5
   7  -5  -1 1190.81 66.3656   3
  -5  -7  -1 1218.59 66.4715   5
  -5  -7   1 1154.04 63.1434   4
  -5  -7   1 1123.39 66.6382   7
  -7   5   1 1235.36 66.6690   3
  -5  -7   1 1180.70 66.8261   6
   7  -5   1 1160.94 65.6601   3
  -5  -7   1 1165.39 65.8013   5
  -5  -7   1 1164.59 66.9621   3
   5   7   1 1180.25 66.4819   5
   7  -5   1 1228.94 69.1664   5
   5   7   1 1187.75 64.1307   4
  -6  -7  -1 108.977 13.2150   6
  -6  -7  -1 100.952 11.4568   5
   6   7  -1 112.660 8.68287   4
  -6  -7  -1 117.947 9.52227   4
   7  -6  -1 139.927 13.1469   5
  -6  -7  -1 130.709 12.7063   3
   6   7  -1 116.212 11.6491   5
  -7   6  -1 123.431 11.4231   3
   7  -6  -1 134.130 12.4574   3
  -6  -7  -1 116.818 13.1395   7
  -6  -7   1 144.977 13.5682   6
  -6  -7   1 151.992 13.6811   7
  -7   6   1 117.621 9.95031   7
  -7   6   1 114.085 9.80713   6
   6   7   1 147.976 13.0840   5
   6   7   1 148.263 10.1551   4
   7  -6   1 122.222 12.0468   3
  -7   6   1 111.692 11.6250   3
  -6  -7   1 131.650 12.7667   3
  -6  -7   1 142.426 11.6803   5
   7  -6   1 97.0107 11.7189   5
   7   7  -1 -0.2060 3.26230   4
   7  -7  -1 0.63831 5.54384   5
  -7   7  -1 5.75302 2.90562   7
  -7   7  -1 -3.7512 4.14784   3
  -7   7  -1 0.88879 2.57447   6
  -7  -7  -1 -0.0561 4.76639   5
  -7  -7  -1 -4.3283 3.18039   4
   7  -7  -1 3.22035 5.47819   3
  -7  -7  -1 -0.4412 7.29782   6
   7   7  -1 -1.0031 5.05611   5
  -7  -7  -1 6.64254 5.64441   3
  -7  -7  -1 9.66776 6.67119   7
  -7   7   1 -4.1161 4.54305   3
  -7   7   1 2.16734 3.17459   6
   7  -7   1 -0.6148 5.23452   5
  -7  -7   1 6.87782 6.52397   7
   7   7   1 -2.4568 5.24015   5
  -7  -7   1 1.11169 5.05862   3
  -7  -7   1 3.12123 4.66873   5
  -7  -7   1 4.35970 5.96717   6
   7   7   1 1.02994 3.87347   4
  -7   7   1 1.92119 3.32035   7
  -8  -7  -1 237.889 22.3973   7
  -7   8  -1 332.957 17.3000   6
  -8  -7  -1 272.786 20.9344   5
  -7   8  -1 307.143 17.0938   7
  -8  -7  -1 273.864 18.7991   4
   7  -8  -1 310.632 21.8554   3
   8   7  -1 274.356 21.1790   5
  -7   8  -1 292.736 20.7333   3
   8   7  -1 276.763 18.1230   4
  -8  -7  -1 263.812 22.8460   6
   7  -8  -1 329.848 22.4413   5
  -8  -7   1 323.175 23.5219   7
   7  -8   1 271.375 21.2208   3
   7  -8   1 240.315 20.8934   5
  -7   8   1 276.536 17.9745   6
  -7   8   1 282.535 18.0570   7
  -7   8   1 260.013 20.9913   3
  -8  -7   1 335.115 23.4682   6
   8   7   1 310.190 22.2289   5
  -8  -7   1 323.268 22.4538   3
  -8  -7   1 307.711 21.3237   5
  -8  -6  -1 163.538 17.9147   6
   6  -8  -1 230.387 17.4311   3
  -6   8  -1 234.189 12.3763   7
   8   6  -1 192.006 14.1671   4
  -8  -6  -1 163.206 17.9536   7
  -8  -6  -1 183.163 14.2202   4
   6  -8  -1 238.580 17.7290   5
   8   6  -1 200.785 16.7367   5
   8   6   1 220.777 15.3745   4
   6  -8   1 171.565 15.8555   3
  -8  -6   1 234.482 18.9151   6
  -6   8   1 168.253 15.9917   3
  -8  -6   1 242.804 17.7449   3
  -6   8   1 202.467 13.4910   7
   6  -8   1 188.120 16.4704   5
  -8  -6   1 234.596 19.1214   7
  -8  -6   1 237.974 16.6065   5
   8   6   1 247.993 18.1642   5
   8   5  -1 155.406 11.1510   4
  -8  -5  -1 147.620 12.6597   5
  -5   8  -1 122.865 7.72584   7
  -8  -5  -1 145.463 11.4466   4
   8   5  -1 140.018 14.0270   3
   5  -8  -1 120.519 12.5622   5
  -5   8  -1 120.187 7.66324   6
   8   5  -1 144.736 13.1354   5
   5  -8  -1 115.691 12.7001   3
  -8  -5  -1 138.031 14.5734   6
  -8  -5  -1 123.916 14.3622   7
  -8  -5   1 125.399 14.2598   7
  -8  -5   1 117.222 12.7045   3
   8   5   1 124.921 13.2785   5
   5  -8   1 146.021 12.7623   5
  -5   8   1 137.338 9.59567   6
   8   5   1 117.148 10.8015   4
   5  -8   1 128.370 12.3396   3
  -8  -5   1 118.723 14.0211   6
  -8  -5   1 127.593 11.9226   5
  -5   8   1 137.837 9.44502   7
  -8  -4  -1 33.4199 8.06935   7
  -8  -4  -1 51.7257 7.82558   5
   8   4  -1 25.4088 7.22574   3
   4  -8  -1 49.6290 8.13098   3
  -8  -4  -1 40.2500 7.13740   3
  -8  -4  -1 35.8087 7.97574   6
  -8  -4  -1 42.9436 6.20050   4
   8   4  -1 26.6555 5.18154   4
  -4   8   1 36.5080 4.44512   6
  -4   8   1 37.5602 4.74740   7
  -8  -4   1 50.3550 7.91294   3
  -8  -4   1 39.3719 6.76404   5
   8   4   1 44.7033 7.99176   3
   4  -8   1 23.7987 6.11436   5
  -8  -4   1 58.5015 9.02417   6
   8   4   1 45.4877 7.69564   5
   8   4   1 53.0472 6.80922   4
   4  -8   1 39.7249 7.09156   3
   8   3  -1 227.837 17.3140   3
  -8  -3  -1 263.286 18.7298   6
   3  -8  -1 205.610 18.8020   3
   8   3  -1 258.739 16.0108   4
   3  -8  -1 200.230 14.0627   7
   8   3  -1 237.256 16.9047   5
  -8  -3  -1 244.877 18.3733   7
  -8  -3  -1 240.777 17.0954   5
  -8  -3  -1 224.240 16.5872   3
   8   3   1 195.681 15.7042   4
  -3   8   1 247.185 14.3365   6
   3  -8   1 229.729 13.0888   6
   3  -8   1 236.647 13.0478   7
   8   3   1 227.490 17.1613   3
   3  -8   1 236.389 17.0392   3
  -3   8   1 253.470 14.2977   7
   8   3   1 204.923 16.9295   5
  -8  -3   1 193.122 16.5467   3
  -8  -3   1 189.339 15.9726   5
   2  -8  -1 206.996 14.9440   4
   2  -8  -1 213.770 14.2522   7
  -8  -2  -1 207.666 16.1958   5
   2  -8  -1 221.908 17.1434   3
   2  -8  -1 208.388 14.3812   6
  -8  -2  -1 237.104 16.4379   3
   8   2  -1 254.391 16.0222   4
  -8  -2  -1 218.953 17.5144   6
   8   2  -1 225.356 16.6101   5
   8   2  -1 270.817 17.6304   3
  -8  -2  -1 231.201 17.8142   7
   8   2   1 237.142 16.7054   3
  -2   8   1 232.439 14.1308   6
   2  -8   1 228.685 16.6600   3
  -8  -2   1 198.757 15.8983   5
   2  -8   1 227.472 13.1618   7
  -8  -2   1 212.143 15.8588   3
  -2   8   1 216.523 14.2244   7
   8   2   1 220.619 16.0052   4
   2  -8   1 228.236 13.2610   6
   1  -8  -1 639.721 32.7447   6
   8   1  -1 518.027 33.3551   4
  -8  -1  -1 541.468 33.6153   3
   1  -8  -1 617.890 32.9945   4
  -8  -1  -1 520.875 34.5306   6
   8   1  -1 548.452 34.0546   5
  -8  -1  -1 540.788 33.9579   5
   8   1  -1 547.732 34.1994   3
   1  -8  -1 612.533 32.5304   7
  -8  -1  -1 555.017 34.9918   7
  -1   8   1 534.064 32.1044   6
   8   1   1 583.895 34.5268   5
   1  -8   1 538.368 31.5470   7
   8   1   1 645.322 34.4121   4
   8   1   1 622.511 34.2312   3
  -8  -1   1 638.411 34.5904   5
  -8  -1   1 629.629 34.5845   3
  -1   8   1 528.677 32.1288   7
   1  -8   1 539.239 31.5266   6
   0  -8  -1 233.360 15.5024   7
  -8   0  -1 237.293 17.6367   7
  -8   0  -1 233.466 16.8781   5
   0  -8  -1 247.880 15.9425   6
  -8   0  -1 231.692 16.3345   3
   0  -8  -1 233.606 15.2174   4
   8   0  -1 235.232 16.8257   4
  -8   0  -1 225.962 17.3817   6
   8   0  -1 255.193 17.4384   5
   8   0  -1 238.534 17.0789   3
   0  -8   1 241.709 14.5261   4
  -8   0   1 242.606 16.9966   3
   0   8   1 253.165 15.7012   7
   8   0   1 234.959 16.5841   3
   8   0   1 249.043 17.1736   4
  -8   0   1 236.149 16.9583   5
   0  -8   1 236.163 15.0139   6
   0  -8   1 226.146 14.9217   7
   8   0   1 231.629 17.3256   5
   0   8   1 217.281 15.2561   6
  -8   1  -1 630.801 35.3886   6
  -1  -8  -1 553.456 34.5177   5
  -8   1  -1 656.568 35.6529   7
  -8   1  -1 628.322 35.3460   5
  -1  -8  -1 548.866 34.0421   7
   8  -1  -1 615.738 35.0529   3
  -1  -8  -1 523.904 33.9641   6
  -1  -8  -1 531.771 32.6664   4
  -8   1  -1 642.874 34.6983   3
   8  -1  -1 636.394 35.7034   5
  -1  -8   1 609.879 33.7196   6
   8  -1   1 565.685 34.3219   3
  -1  -8   1 606.040 33.5651   7
   1   8   1 606.370 33.8830   6
   8  -1   1 512.209 36.5247   5
  -1  -8   1 652.266 32.3008   4
  -8   1   1 530.774 34.5622   3
  -1  -8   1 636.446 34.4757   5
   8  -1   1 525.972 34.7425   4
  -8   1   1 509.354 34.5115   5
   1   8   1 620.942 34.1252   7
  -8   2  -1 209.097 15.5121   3
  -8   2  -1 208.752 16.0491   7
  -2  -8  -1 228.740 16.2115   7
  -8   2  -1 227.531 16.4671   5
  -2  -8  -1 230.159 17.7398   6
   8  -2  -1 218.498 18.6488   5
  -2  -8  -1 225.928 16.1552   5
  -8   2  -1 188.102 17.2134   6
   8  -2  -1 229.168 16.4084   3
  -2  -8  -1 250.007 14.2153   4
  -2  -8   1 214.945 12.9174   4
  -2  -8   1 207.456 15.2335   5
   2   8   1 212.681 15.6591   6
   2   8   1 224.402 15.5891   7
  -8   2   1 255.549 17.0080   5
  -8   2   1 247.225 16.5390   3
   8  -2   1 216.633 15.7385   3
  -2  -8   1 217.380 15.7965   7
  -3  -8  -1 239.718 16.2336   5
  -8   3  -1 207.671 16.0417   5
   8  -3  -1 195.048 15.4887   5
  -3  -8  -1 240.125 13.7388   4
  -3  -8  -1 219.090 16.6746   6
  -8   3  -1 196.776 15.5994   3
  -3  -8  -1 237.728 16.3905   7
   8  -3  -1 209.146 16.4194   3
   3   8   1 196.208 13.2760   4
   3   8   1 185.673 15.5433   6
  -3  -8   1 178.143 15.3006   7
   3   8   1 189.708 15.1972   7
  -3  -8   1 212.446 15.6354   5
  -3  -8   1 198.884 12.1799   4
  -8   3   1 242.029 16.0837   5
  -3  -8   1 194.572 15.8334   6
   8  -3   1 248.031 15.7521   3
   8  -3   1 231.759 16.6562   5
   8  -3   1 237.104 16.9247   4
  -8   3   1 225.964 16.0789   3
   4   8  -1 33.3159 3.70000   4
  -8   4  -1 48.4363 6.76871   6
  -4  -8  -1 40.4635 8.10434   6
  -4  -8  -1 32.0628 4.56869   4
  -4  -8  -1 36.7015 7.30205   7
   4   8  -1 36.4692 6.40686   5
  -8   4  -1 51.2193 7.01646   3
  -8   4  -1 62.7708 8.36674   5
   8  -4  -1 43.6204 7.71079   5
  -4  -8  -1 35.4668 6.82489   5
  -4  -8   1 45.7790 7.41641   7
  -4  -8   1 46.3351 3.94221   4
  -4  -8   1 53.5040 7.61162   5
  -8   4   1 42.8358 7.17396   3
   8  -4   1 35.0699 7.03376   5
   4   8   1 49.7085 5.38244   4
   8  -4   1 21.7740 6.69559   4
  -8   4   1 37.1097 7.28612   5
   8  -4   1 34.4964 6.32804   3
  -4  -8   1 48.6674 7.54533   6
   5   8  -1 138.820 8.48655   4
  -8   5  -1 120.999 11.6623   3
  -5  -8  -1 162.014 14.0504   6
  -5  -8  -1 149.390 9.90396   4
  -5  -8  -1 146.764 12.8535   5
  -8   5  -1 114.508 10.8909   6
   8  -5  -1 109.160 11.5453   5
   5   8  -1 145.917 12.3480   5
   8  -5  -1 123.545 13.4810   3
  -8   5  -1 131.781 12.7238   5
  -8   5   1 146.749 12.8495   3
   8  -5   1 148.602 13.5847   4
  -5  -8   1 105.916 12.6447   3
   5   8   1 127.447 9.70546   4
   8  -5   1 161.039 13.6117   5
   5   8   1 131.746 12.7829   5
  -5  -8   1 124.231 8.41384   4
  -5  -8   1 127.566 12.9958   7
  -5  -8   1 111.703 11.5006   5
  -5  -8   1 128.378 13.0142   6
   8  -5   1 141.531 12.8043   3
   6   8  -1 168.923 17.4185   5
   8  -6  -1 252.586 17.2862   3
  -6  -8  -1 197.946 17.5339   7
  -6  -8  -1 177.137 16.6977   3
  -6  -8  -1 174.521 18.3967   6
  -8   6  -1 226.135 16.1200   3
  -8   6  -1 233.320 14.6976   6
  -6  -8  -1 198.484 16.3292   5
   8  -6  -1 223.332 17.5337   5
   6   8  -1 180.634 12.5017   4
  -6  -8  -1 190.986 13.5409   4
  -6  -8   1 243.466 16.3397   5
  -6  -8   1 233.992 17.9634   6
  -8   6   1 191.448 16.2278   3
   6   8   1 252.199 17.7255   5
   8  -6   1 189.348 16.7164   5
  -6  -8   1 192.074 16.1160   3
  -6  -8   1 228.856 17.9397   7
  -8   6   1 178.797 13.8772   7
   7   8  -1 249.550 20.6810   5
  -7  -8  -1 242.252 23.5976   3
   7   8  -1 270.676 17.6319   4
  -8   7  -1 322.945 18.7852   6
  -8   7  -1 320.190 18.3204   7
  -8   7  -1 330.240 21.9399   3
   8  -7  -1 316.354 21.9543   3
  -7  -8  -1 280.115 22.8361   6
  -7  -8  -1 256.026 20.7365   5
  -8   7  -1 334.367 18.5177   6
  -7  -8  -1 288.688 22.8032   7
  -7  -8  -1 277.184 18.5404   4
   8  -7  -1 345.353 22.9666   5
  -7  -8   1 329.486 21.2357   5
  -8   7   1 253.129 18.7251   6
  -8   7   1 296.024 21.5207   3
  -8   7   1 294.397 19.0520   7
   7   8   1 290.963 18.4920   4
  -7  -8   1 299.387 22.4735   3
   7   8   1 338.789 22.5726   5
  -7  -8   1 334.633 23.3170   6
  -7  -8   1 317.157 23.2548   7
   8  -7   1 277.038 21.5940   5
   8  -7   1 266.014 20.6462   3
  -8  -8  -1 -5.1811 6.71721   7
   8  -8  -1 -2.1352 5.76058   3
  -8  -8  -1 -4.8084 6.66178   6
  -8  -8  -1 2.90098 3.99418   4
  -8   8  -1 0.44110 3.68353   6
   8  -8  -1 -4.2452 6.19370   5
   8   8  -1 1.31421 3.22052   4
  -8  -8  -1 -12.472 5.45657   3
  -8   8  -1 -0.0947 2.84545   7
  -8   8  -1 1.57571 2.85788   6
   8   8  -1 6.27185 6.10712   5
  -8   8  -1 -1.2452 3.29079   7
  -8   8  -1 -0.2933 5.01551   3
  -8  -8   1 -0.2744 6.89180   6
  -8  -8   1 3.32895 5.21501   5
  -8   8   1 6.25763 6.09704   3
   8  -8   1 -2.9046 6.32030   3
   8  -8   1 6.52332 6.28985   5
   8   8   1 2.53054 6.56152   5
  -8   8   1 -0.8689 3.32034   7
  -8  -8   1 6.51114 6.34657   3
   8   8   1 1.37816 4.25149   4
  -8   8   1 -0.6257 3.34041   6
  -8  -8   1 -5.5233 6.18964   7
  -8   9  -1 11.6077 3.75108   7
   9   8  -1 39.9748 8.64418   5
   9   8  -1 27.9350 5.27080   4
  -8   9  -1 16.1753 3.51375   6
  -8   9  -1 14.4989 3.42819   7
   8  -9  -1 9.38984 7.51777   5
  -9  -8  -1 15.3551 7.62103   3
   8  -9  -1 18.9784 7.89435   3
  -9  -8  -1 39.3246 10.1597   7
  -9  -8  -1 33.3695 10.0114   6
  -8   9  -1 23.9847 7.18202   3
  -8   9  -1 13.7100 3.94417   6
  -9  -8   1 10.4434 8.20763   7
  -9  -8   1 8.21426 7.52380   3
  -8   9   1 29.3791 8.19261   3
  -8   9   1 22.5709 4.72922   7
   8  -9   1 35.8942 8.82236   5
   8  -9   1 14.9235 8.04294   3
  -9  -8   1 4.14430 9.59508   6
   9   8   1 1.11897 7.09964   5
   9   8   1 9.63008 5.42758   4
  -9  -7  -1 271.797 21.7883   3
  -7   9  -1 299.640 16.2536   7
  -9  -7  -1 263.446 23.3203   6
  -9  -7  -1 257.846 23.1936   7
  -7   9  -1 295.038 16.4915   7
   7  -9  -1 260.214 21.6237   5
   7  -9  -1 299.944 21.9733   3
   9   7  -1 299.014 21.8717   5
  -9  -7  -1 255.267 18.8464   4
   9   7  -1 279.910 18.4774   4
  -7   9  -1 294.997 16.4834   6
  -7   9  -1 291.713 16.2902   6
  -9  -7  -1 262.786 20.9233   5
   7  -9   1 278.415 22.4700   5
  -9  -7   1 314.414 22.4786   3
  -7   9   1 272.180 17.6945   7
   9   7   1 285.188 22.3279   5
  -9  -7   1 272.969 23.3350   7
   7  -9   1 276.486 20.9975   3
   9   7   1 283.624 19.3847   4
  -7   9   1 258.142 17.6201   6
  -9  -7   1 290.726 20.9193   5
  -9  -7   1 294.808 23.5433   6
   6  -9  -1 265.828 20.0636   3
  -9  -6  -1 231.144 18.9948   5
   6  -9  -1 235.761 19.6104   5
   9   6  -1 244.994 16.6721   4
  -6   9  -1 249.845 13.8717   6
  -6   9  -1 237.886 13.7642   6
  -9  -6  -1 262.960 21.7282   6
  -6   9  -1 251.912 13.9476   7
  -6   9  -1 241.050 13.8241   7
  -9  -6  -1 229.138 21.4665   7
   9   6  -1 275.654 20.0021   5
   6  -9   1 272.662 19.6398   5
  -6   9   1 253.197 15.7569   7
   9   6   1 255.704 18.0027   4
   9   6   1 245.963 20.2874   5
  -9  -6   1 230.592 21.1176   6
  -6   9   1 249.584 15.7418   6
  -9  -6   1 265.452 21.9218   7
   6  -9   1 252.079 19.1750   3
  -9  -6   1 232.243 19.7165   3
  -9  -6   1 261.165 18.9084   5
   9   5  -1 190.995 15.5408   5
  -9  -5  -1 173.394 16.7614   6
  -9  -5  -1 157.183 14.3180   5
   9   5  -1 175.174 16.4179   3
   9   5  -1 167.026 13.0961   4
  -9  -5  -1 136.826 14.1960   3
   5  -9  -1 155.928 14.9616   3
  -9  -5  -1 167.616 17.0781   7
   5  -9  -1 144.834 14.4802   5
   9   5   1 142.381 15.1634   5
   5  -9   1 171.915 14.6869   3
   5  -9   1 177.715 14.6878   5
  -9  -5   1 143.898 14.6291   3
  -9  -5   1 144.424 16.4870   7
  -5   9   1 162.966 10.9323   6
   9   5   1 131.548 12.5261   4
  -5   9   1 157.237 10.8793   7
  -9  -5   1 147.618 16.4448   6
  -9  -5   1 143.943 13.6782   5
  -9  -4  -1 289.044 20.7536   5
   9   4  -1 274.661 19.4307   4
   4  -9  -1 284.335 21.2325   3
  -9  -4  -1 273.928 22.4856   7
  -9  -4  -1 301.504 22.6197   6
   9   4  -1 280.284 20.7388   5
   9   4  -1 280.377 21.6722   3
  -9  -4  -1 278.760 20.6633   3
   9   4   1 324.625 22.0674   5
  -9  -4   1 285.936 22.6677   7
   4  -9   1 284.127 20.2809   5
  -4   9   1 271.376 17.3549   7
  -9  -4   1 280.935 21.0843   3
  -9  -4   1 317.972 22.8248   6
   9   4   1 312.996 22.5957   3
   9   4   1 333.129 20.1326   4
   4  -9   1 267.661 21.1047   3
  -9  -4   1 281.019 20.3021   5
  -4   9   1 288.076 17.3686   6
  -9  -3  -1 1182.75 65.7519   5
   9   3  -1 1164.61 66.0985   3
   9   3  -1 1199.60 64.5875   4
   3  -9  -1 1165.08 62.8888   6
  -9  -3  -1 1188.54 65.6862   3
  -9  -3  -1 1159.63 66.9308   7
  -9  -3  -1 1147.86 66.7421   6
   3  -9  -1 1119.84 62.7631   7
   9   3  -1 1145.99 65.4339   5
   3  -9  -1 1153.05 66.3661   3
  -3   9   1 1192.05 62.7798   7
  -3   9   1 1175.66 62.6907   6
  -9  -3   1 1147.12 65.7286   3
   3  -9   1 1138.09 65.6607   3
  -9  -3   1 1146.47 65.3192   5
   9   3   1 1158.29 65.8310   3
   3  -9   1 1180.63 61.6712   7
  -9  -3   1 1152.73 66.8043   6
   9   3   1 1177.24 64.8760   4
   9   3   1 1203.67 66.0191   5
   2  -9  -1 55.4600 8.86124   3
   9   2  -1 32.9780 7.11601   5
  -9  -2  -1 28.7659 7.66709   6
  -9  -2  -1 31.4935 8.01022   7
   9   2  -1 43.8502 8.08449   3
   2  -9  -1 55.5458 6.83055   4
  -9  -2  -1 26.6473 6.50672   3
   9   2  -1 50.0421 7.30370   4
   2  -9  -1 50.1382 6.24988   6
   2  -9  -1 48.9439 6.18679   7
  -9  -2  -1 26.2281 6.73148   5
   2  -9   1 35.3994 4.23624   7
   9   2   1 45.8477 7.86417   3
  -2   9   1 28.5108 4.61662   7
  -2   9   1 41.4989 4.93986   6
  -9  -2   1 59.6164 8.43896   3
   2  -9   1 34.1088 8.59236   3
   9   2   1 55.7570 8.40579   4
   9   1  -1 58.7795 8.41752   5
  -9  -1  -1 50.4972 8.00688   5
  -9  -1  -1 63.7321 8.29204   3
  -9  -1  -1 53.4465 8.92358   6
   9   1  -1 48.8521 8.24624   3
   9   1  -1 69.7240 8.52350   4
  -9  -1  -1 56.6138 9.33411   7
   9   1   1 84.5241 10.1947   5
  -1   9   1 59.3372 6.77227   7
   1  -9   1 51.2048 5.96891   6
  -1   9   1 54.5935 6.48155   6
   1  -9   1 58.0187 6.14147   7
   0  -9  -1 34.6500 5.31612   4
  -9   0  -1 23.1605 6.80364   7
   9   0  -1 33.5758 7.18182   5
   9   0  -1 29.8529 7.37469   4
   9   0  -1 27.8768 6.49344   3
  -9   0  -1 32.7251 7.33395   6
  -9   0  -1 30.4536 6.13845   3
  -9   0  -1 27.6192 6.53882   5
   0  -9  -1 30.1571 5.44555   6
   9   0   1 36.5418 7.59402   3
   0   9   1 24.8407 4.87036   6
  -9   0   1 35.0440 6.97469   5
   0  -9   1 27.9065 4.75556   7
  -9   0   1 33.3542 6.62193   3
   9   0   1 33.0995 7.49379   5
   9   0   1 40.7889 7.41868   4
   0  -9   1 23.0414 4.25375   4
   0   9   1 28.5505 5.21621   7
   0  -9   1 31.0939 4.87075   6
  -9   1  -1 94.7291 10.7017   6
  -9   1  -1 99.2637 10.5910   5
  -9   1  -1 89.2695 10.7206   7
  -1  -9  -1 66.0952 7.40187   4
  -1  -9  -1 62.4524 8.25114   7
   9  -1  -1 95.4153 10.7043   4
  -1  -9  -1 59.3334 8.21951   6
  -9   1  -1 105.107 9.86127   3
  -1  -9  -1 70.2934 9.19689   5
   9  -1  -1 93.0888 10.4221   3
   9  -1  -1 91.9899 10.6106   5
   9  -1   1 65.9981 9.24989   5
   9  -1   1 61.7303 8.76968   3
   9  -1   1 58.5001 9.25149   4
  -1  -9   1 94.8633 6.87547   4
   1   9   1 94.9959 8.79591   6
   1   9   1 89.6487 8.35892   7
  -9   1   1 55.0397 8.49841   3
  -1  -9   1 87.4458 8.84608   6
  -9   1   1 72.1503 9.44051   5
  -1  -9   1 81.5353 8.88027   5
  -2  -9  -1 34.6119 7.10440   6
  -2  -9  -1 28.0402 6.31878   7
  -9   2  -1 56.3809 7.88075   6
  -9   2  -1 54.9265 7.65074   3
  -2  -9  -1 36.8691 6.99155   5
  -2  -9  -1 38.2826 5.16113   4
  -9   2  -1 52.7001 7.98751   5
   9  -2  -1 60.2240 8.59976   5
  -9   2  -1 63.3449 8.42688   7
  -9   2   1 33.8503 7.03714   3
   2   9   1 60.2303 7.51533   7
   2   9   1 49.0671 7.17183   6
  -2  -9   1 56.8411 7.03772   7
  -9   2   1 37.2310 6.67785   5
  -2  -9   1 49.1600 4.82573   4
   9  -2   1 39.3223 7.89913   4
  -2  -9   1 63.5900 8.21347   5
   9  -2   1 42.6858 7.10066   3
   9  -2   1 32.1787 7.30488   5
  -2  -9   1 40.0333 6.66361   6
  -3  -9  -1 1185.89 65.6115   6
  -3  -9  -1 1207.74 65.5723   7
  -3  -9  -1 1106.46 65.1218   5
   9  -3  -1 1192.36 65.9924   5
  -3  -9  -1 1201.54 62.8233   4
   9  -3  -1 1164.49 65.3768   3
  -9   3  -1 1204.67 65.1973   3
  -9   3  -1 1183.02 65.3556   7
  -9   3  -1 1159.33 65.8313   5
   3   9   1 1149.72 62.6571   4
   3   9   1 1146.06 64.8255   6
   9  -3   1 1176.43 65.8042   4
   9  -3   1 1146.10 65.7067   5
  -3  -9   1 1133.97 64.8028   6
  -3  -9   1 1121.52 64.5726   5
  -9   3   1 1182.26 65.5379   3
   9  -3   1 1168.87 64.9153   3
  -9   3   1 1206.15 66.0413   5
  -3  -9   1 1137.30 64.8104   7
  -3  -9   1 1134.08 61.5079   4
  -9   4  -1 317.071 20.2869   7
  -4  -9  -1 269.844 17.6183   4
  -9   4  -1 307.088 21.4396   5
  -9   4  -1 304.998 19.8663   6
   9  -4  -1 301.515 21.6639   5
  -9   4  -1 303.868 20.4029   3
  -4  -9  -1 275.057 21.5507   6
  -4  -9  -1 283.891 20.9751   7
   9  -4  -1 341.466 21.5522   3
  -4  -9  -1 281.841 20.5411   5
   9  -4   1 298.047 21.6299   4
   4   9   1 286.618 17.6823   4
  -4  -9   1 271.610 19.9019   5
  -4  -9   1 300.134 20.9672   7
  -9   4   1 272.403 20.5977   3
   9  -4   1 273.016 21.2634   5
  -9   4   1 295.439 21.3966   5
  -4  -9   1 309.410 21.6228   6
  -4  -9   1 302.088 16.4778   4
  -9   5  -1 137.539 13.0973   3
   9  -5  -1 137.382 14.5317   5
   9  -5  -1 152.385 14.2112   3
  -5  -9  -1 167.207 10.8304   4
   5   9  -1 151.225 14.3494   5
  -5  -9  -1 142.019 15.5652   6
  -9   5  -1 147.918 12.7718   6
  -9   5  -1 136.612 12.2191   7
  -5  -9  -1 150.909 13.8823   5
  -9   5  -1 153.881 14.3345   5
   5   9  -1 148.143 9.16676   4
  -5  -9  -1 168.577 15.0731   7
   9  -5   1 151.140 14.1945   3
  -5  -9   1 124.839 13.8238   7
   9  -5   1 149.019 14.7154   5
   5   9   1 156.078 14.3466   5
   5   9   1 144.671 10.5024   4
   9  -5   1 177.897 15.3991   4
  -5  -9   1 129.444 13.6644   5
  -9   5   1 178.125 14.3708   3
  -5  -9   1 143.575 14.5918   3
  -5  -9   1 135.719 9.08919   4
  -9   5   1 162.581 13.6422   5
  -5  -9   1 124.108 14.9371   6
  -9   6  -1 243.662 17.4231   6
  -6  -9  -1 258.712 19.3623   5
  -6  -9  -1 268.010 16.3796   4
  -6  -9  -1 245.974 20.1228   3
   6   9  -1 253.240 14.7013   4
  -6  -9  -1 268.114 20.9746   6
  -9   6  -1 239.397 18.5839   3
   9  -6  -1 257.415 19.6484   3
   6   9  -1 233.725 19.4506   5
   9  -6  -1 252.139 20.2232   5
  -6  -9  -1 245.095 21.6738   7
  -6  -9   1 246.339 20.0415   3
  -6  -9   1 231.456 19.8262   6
   6   9   1 232.418 19.4283   5
  -6  -9   1 225.408 18.2979   5
   9  -6   1 277.773 19.8576   3
  -6  -9   1 238.242 20.0615   7
   9  -6   1 266.079 20.3281   5
   9  -6   1 263.105 20.3949   4
   6   9   1 250.857 15.9708   4
  -9   6   1 263.350 19.4870   3
   7   9  -1 252.811 20.5308   5
  -9   7  -1 301.376 18.5985   7
  -7  -9  -1 271.821 17.6049   4
  -9   7  -1 316.360 19.0772   6
  -7  -9  -1 277.921 22.4751   7
  -7  -9  -1 252.062 22.3573   5
  -7  -9  -1 267.586 23.7129   6
  -9   7  -1 285.137 20.3924   3
   9  -7  -1 300.104 21.4239   3
   9  -7  -1 309.755 22.3443   5
   7   9  -1 266.015 16.4573   4
  -7  -9  -1 260.895 21.7099   3
  -9   7   1 264.649 18.5260   6
   9  -7   1 258.256 21.5045   4
  -7  -9   1 256.889 21.9916   7
   9  -7   1 260.854 21.0383   3
  -7  -9   1 285.901 22.4538   6
  -9   7   1 247.497 20.7926   3
  -7  -9   1 294.479 20.4469   5
   7   9   1 280.931 21.6026   5
   7   9   1 309.847 17.8745   4
  -9   7   1 260.442 19.9708   7
  -7  -9   1 256.055 21.5982   3
   9  -7   1 256.329 21.3603   5
  -8  -9  -1 25.6609 8.31175   3
  -9   8  -1 12.8522 6.53990   3
  -8  -9  -1 18.3722 4.98575   4
  -8  -9  -1 26.3573 9.35790   6
  -9   8  -1 14.1157 4.49840   7
  -8  -9  -1 21.1695 7.31980   5
   9  -8  -1 0.62684 6.98626   5
   8   9  -1 24.6428 4.42855   4
   8   9  -1 28.3803 8.06700   5
  -9   8  -1 13.0996 3.90388   6
  -8  -9  -1 16.6667 8.35557   7
   9  -8  -1 7.72994 6.94289   3
  -9   8  -1 4.64192 4.53444   6
  -9   8  -1 19.2503 5.10185   7
   8   9   1 19.2620 5.13396   4
   8   9   1 12.8438 7.81064   5
   9  -8   1 31.4331 7.71735   3
  -9   8   1 22.1238 5.05237   6
  -8  -9   1 13.8811 8.39572   6
  -9   8   1 19.0333 5.20950   7
   9  -8   1 30.8143 8.57298   4
  -9   8   1 16.3111 7.20475   3
   9  -8   1 20.9407 8.10517   5
  -8  -9   1 12.9697 8.01288   7
  -8  -9   1 23.9156 7.02434   5
  -8  -9   1 11.3479 7.94266   3
  -9  -9  -1 -8.6407 7.59846   6
  -9  -9  -1 1.18727 6.30563   5
   9  -9  -1 1.30823 7.67394   5
  -9  -9  -1 -1.9115 7.73216   7
  -9   9  -1 2.21472 3.66227   6
  -9  -9  -1 3.49383 4.59527   4
  -9   9  -1 2.08464 3.41182   6
  -9   9  -1 -5.6928 7.02341   3
   9   9  -1 -2.7944 6.87529   5
  -9   9  -1 2.08095 3.22698   7
  -9   9  -1 1.48443 3.68692   7
   9  -9  -1 7.01228 7.33498   3
   9   9  -1 0.71984 4.06578   4
  -9   9   1 1.73248 3.91108   7
  -9   9   1 4.65390 6.57921   3
   9   9   1 7.05779 7.88221   5
   9  -9   1 4.09170 6.57679   3
  -9  -9   1 1.82559 8.19547   7
  -9  -9   1 0.94826 5.76675   5
   9  -9   1 9.27778 7.60438   4
  -9  -9   1 4.65485 8.05017   6
   9   9   1 0.77949 4.63059   4
   9  -9   1 1.51660 7.17560   5
  -9  10  -1 307.835 18.0691   6
  -9  10  -1 314.784 18.2261   7
  10   9  -1 315.940 24.3704   5
 -10  -9  -1 268.977 25.9970   6
  -9  10  -1 331.929 18.6645   7
 -10  -9  -1 304.213 26.7405   7
   9 -10  -1 309.640 24.5406   3
  -9  10  -1 339.972 18.5331   6
   9 -10  -1 306.702 25.2897   5
  10   9  -1 264.712 19.7071   4
   9 -10   1 283.713 24.4519   5
  10   9   1 315.578 25.2762   5
 -10  -9   1 282.941 23.0819   5
  10   9   1 324.727 21.0779   4
 -10  -9   1 321.669 26.7143   6
   9 -10   1 301.694 23.6414   3
 -10  -9   1 329.348 27.0552   7
   9 -10   1 289.171 24.2182   4
  -9  10   1 265.723 19.3445   7
  10   8  -1 1111.20 60.1207   4
  -8  10  -1 1056.85 57.6217   7
 -10  -8  -1 1115.55 64.0035   5
 -10  -8  -1 1161.61 66.3108   7
  -8  10  -1 1079.89 57.7253   6
  10   8  -1 1120.22 63.7313   5
  -8  10  -1 1080.91 58.4582   7
  -8  10  -1 1054.01 57.6468   6
   8 -10  -1 971.881 63.4508   5
   8 -10  -1 1103.84 63.8797   3
 -10  -8  -1 1121.95 65.8441   6
 -10  -8   1 1017.64 65.0905   6
   8 -10   1 1165.25 64.2367   5
   8 -10   1 1164.14 63.5898   3
 -10  -8   1 1044.89 62.7380   5
 -10  -8   1 1059.80 65.5285   7
  10   8   1 1081.08 64.0849   5
  -8  10   1 1078.99 59.2256   6
  10   8   1 1086.08 60.8984   4
   7 -10  -1 293.808 23.8910   5
  -7  10  -1 290.310 16.8734   7
   7 -10  -1 319.223 24.2668   3
 -10  -7  -1 368.804 27.0455   6
  10   7  -1 340.666 21.0537   4
 -10  -7  -1 321.465 23.5870   5
 -10  -7  -1 275.263 23.4118   3
 -10  -7  -1 343.803 26.6146   7
  10   7  -1 320.813 24.1202   5
   7 -10   1 339.888 23.9936   5
   7 -10   1 302.521 23.2987   3
  -7  10   1 322.257 19.2764   6
  10   7   1 290.656 20.9976   4
  -7  10   1 340.953 19.3994   7
 -10  -7   1 293.559 25.8342   7
  10   7   1 326.386 24.8936   5
 -10  -7   1 283.140 22.6703   5
 -10  -7   1 318.847 26.0172   6
   6 -10  -1 534.168 36.9267   3
  10   6  -1 594.990 34.7368   4
 -10  -6  -1 580.760 39.2291   7
   6 -10  -1 584.565 37.2920   5
 -10  -6  -1 602.749 39.2711   6
 -10  -6  -1 634.359 37.7876   3
  10   6  -1 592.580 37.2894   5
 -10  -6  -1 606.297 37.1273   5
 -10  -6   1 528.818 37.0759   3
   6 -10   1 604.582 37.4521   5
  -6  10   1 637.258 34.0860   6
 -10  -6   1 556.424 38.8908   7
  10   6   1 517.884 36.9162   4
 -10  -6   1 614.744 39.3602   5
 -10  -6   1 536.836 38.4425   6
  10   6   1 547.280 37.4358   5
   6 -10   1 590.239 36.8783   3
  -6  10   1 604.556 32.8296   7
 -10  -5  -1 137.683 13.4493   5
  10   5  -1 104.404 13.7155   5
  10   5  -1 128.872 15.3126   3
 -10  -5  -1 138.166 15.8985   6
 -10  -5  -1 112.277 14.5297   7
 -10  -5  -1 115.723 14.5004   3
  10   5  -1 120.622 11.2586   4
   5 -10  -1 93.5913 12.8233   3
   5 -10  -1 97.2301 12.9236   5
  -5  10   1 113.894 8.85757   7
 -10  -5   1 124.230 15.2566   7
  -5  10   1 116.908 9.07051   6
 -10  -5   1 107.252 13.3033   3
  10   5   1 122.672 14.6923   5
   5 -10   1 118.848 13.0832   5
 -10  -5   1 108.544 14.1342   6
  10   5   1 108.758 13.3577   4
   5 -10   1 126.481 13.5729   3
 -10  -5   1 112.128 12.3249   5
 -10  -4  -1 194.493 17.7699   3
  10   4  -1 172.008 17.6577   3
 -10  -4  -1 199.260 18.8876   6
   4 -10  -1 194.963 17.5506   3
  10   4  -1 166.700 16.7346   5
 -10  -4  -1 173.123 17.0951   7
  10   4  -1 184.277 15.1047   4
   4 -10  -1 196.980 13.1136   7
 -10  -4   1 207.641 19.1775   6
  -4  10   1 183.444 12.8496   6
  10   4   1 206.509 18.1430   5
  10   4   1 236.720 18.2237   3
 -10  -4   1 214.007 16.8125   5
 -10  -4   1 203.330 19.3404   7
  -4  10   1 197.989 12.8443   7
   4 -10   1 181.894 16.5767   3
  10   4   1 220.265 16.0769   4
 -10  -4   1 174.233 19.0830   3
   3 -10  -1 260.032 20.8518   3
   3 -10  -1 251.683 18.2724   4
   3 -10  -1 262.019 17.0275   6
 -10  -3  -1 276.740 20.3639   5
 -10  -3  -1 269.815 21.9721   6
 -10  -3  -1 306.628 22.6498   7
   3 -10  -1 260.290 17.0183   7
  10   3  -1 277.124 20.6060   5
 -10  -3  -1 274.905 20.1123   3
  10   3  -1 270.394 21.1721   3
  10   3   1 262.882 19.4198   4
 -10  -3   1 244.262 19.5673   5
   3 -10   1 270.399 15.5692   6
  -3  10   1 278.535 16.7690   7
 -10  -3   1 273.862 22.3622   7
   3 -10   1 280.917 20.7325   3
  10   3   1 258.088 20.7467   5
  10   3   1 269.699 20.7143   3
  -3  10   1 270.012 16.6446   6
 -10  -3   1 256.923 21.8728   6
   3 -10   1 256.296 15.4784   7
 -10  -3   1 258.901 20.0953   3
 -10  -2  -1 910.154 51.4288   5
   2 -10  -1 884.659 48.4493   6
  10   2  -1 916.156 51.4479   5
   2 -10  -1 872.115 48.4183   7
  10   2  -1 884.618 51.5174   3
   2 -10  -1 896.211 52.0967   3
 -10  -2  -1 884.536 52.3909   6
 -10  -2  -1 847.245 52.3409   7
 -10  -2  -1 881.130 50.9211   3
  10   2  -1 862.895 50.3083   4
   2 -10  -1 859.822 49.2685   4
  -2  10   1 882.035 48.2444   7
   2 -10   1 881.358 47.3539   7
  10   2   1 852.207 51.0224   3
   2 -10   1 897.349 51.6000   3
   2 -10   1 903.483 47.4417   6
  10   2   1 873.695 51.4417   5
  10   2   1 836.783 50.4585   4
  -2  10   1 891.556 48.1186   6
 -10  -2   1 835.792 50.8274   5
 -10  -2   1 822.230 50.9453   3
   1 -10  -1 418.087 27.3444   6
 -10  -1  -1 480.114 30.1432   5
   1 -10  -1 426.628 27.3719   7
  10   1  -1 494.842 30.3113   5
   1 -10  -1 401.066 27.2830   4
 -10  -1  -1 476.228 31.2483   7
  10   1  -1 522.573 30.4228   4
 -10  -1  -1 479.781 31.1303   6
   1 -10  -1 418.424 30.2852   3
 -10  -1  -1 480.833 29.4959   3
  10   1  -1 528.638 30.6979   3
  -1  10   1 488.414 27.4709   7
 -10  -1   1 424.031 29.4683   3
   1 -10   1 512.579 27.6819   4
  10   1   1 440.801 29.5095   4
 -10  -1   1 436.365 29.1985   5
  10   1   1 432.889 29.9970   5
   1 -10   1 485.815 27.8144   7
  -1  10   1 471.520 27.3613   6
  10   1   1 446.843 29.5134   3
   1 -10   1 481.792 26.8072   6
  10   0  -1 29.8540 7.10425   5
  10   0  -1 19.3293 6.58104   4
 -10   0  -1 17.2116 5.41396   5
 -10   0  -1 31.9517 7.97675   7
   0 -10  -1 28.4981 5.32152   4
 -10   0  -1 19.7782 6.87699   3
   0 -10  -1 23.1586 5.47105   7
 -10   0  -1 20.4930 7.13905   6
  10   0  -1 32.5822 7.43144   3
   0 -10  -1 20.7403 5.47861   6
  10   0   1 18.7706 5.59815   5
  10   0   1 22.1402 6.94351   4
   0 -10   1 26.4604 4.94663   6
   0  10   1 19.8198 4.50483   7
   0  10   1 18.2988 4.74290   6
 -10   0   1 22.9174 6.48867   3
 -10   0   1 39.3463 7.66022   5
  10   0   1 20.3759 6.48400   3
   0 -10   1 28.0729 4.45152   4
   0 -10   1 16.2813 4.41367   7
  -1 -10  -1 482.338 28.3484   6
  -1 -10  -1 484.104 29.4454   5
  10  -1  -1 425.148 29.7450   3
  -1 -10  -1 521.830 27.3034   4
  10  -1  -1 436.064 29.4720   4
 -10   1  -1 429.151 28.7694   3
  10  -1  -1 413.402 28.9311   5
  -1 -10  -1 506.249 28.8807   7
 -10   1  -1 432.055 29.6060   5
 -10   1  -1 462.203 30.0920   6
 -10   1  -1 454.713 30.1547   7
 -10   1   1 489.651 30.0839   5
   1  10   1 433.091 27.7337   6
  -1 -10   1 437.068 25.8662   4
  -1 -10   1 440.036 27.7013   6
  10  -1   1 494.604 30.2002   4
 -10   1   1 486.177 29.8092   3
  -1 -10   1 436.444 27.6648   7
  10  -1   1 498.260 29.3853   3
   1  10   1 417.795 27.5510   7
  10  -1   1 530.639 30.7165   5
  -1 -10   1 403.106 28.1131   5
 -10   2  -1 820.497 50.3343   5
  -2 -10  -1 869.704 50.0387   5
  -2 -10  -1 907.867 49.7462   7
 -10   2  -1 791.902 49.2868   3
  -2 -10  -1 886.772 47.4280   4
 -10   2  -1 828.535 50.6537   7
  10  -2  -1 876.262 50.7475   5
  10  -2  -1 800.692 49.8350   3
  10  -2  -1 863.092 50.6135   4
 -10   2  -1 893.954 50.5148   6
  -2 -10  -1 897.520 49.8750   6
  -2 -10   1 829.425 49.4326   5
   2  10   1 855.518 49.1711   7
  10  -2   1 917.644 50.0264   3
 -10   2   1 882.297 50.8167   5
  -2 -10   1 834.901 48.9891   6
  -2 -10   1 822.822 48.7780   7
  -2 -10   1 862.383 46.3298   4
 -10   2   1 911.087 50.4952   3
  10  -2   1 867.622 50.7535   5
  10  -2   1 878.421 50.7989   4
   2  10   1 839.360 49.0398   6
 -10   3  -1 262.169 19.8378   7
 -10   3  -1 278.153 22.6648   5
 -10   3  -1 276.868 20.0557   6
  -3 -10  -1 267.062 16.9512   4
 -10   3  -1 264.372 19.5137   3
  10  -3  -1 279.749 20.9647   5
  10  -3  -1 284.065 20.4758   3
  -3 -10  -1 294.393 20.2101   5
  -3 -10  -1 259.218 20.5768   7
  -3 -10  -1 293.162 20.1547   6
  10  -3   1 268.871 19.5875   3
  10  -3   1 262.356 20.8624   4
 -10   3   1 278.444 20.3207   3
  -3 -10   1 263.884 15.6386   4
  10  -3   1 280.951 20.9633   5
  -3 -10   1 252.641 19.1703   7
  -3 -10   1 268.059 19.2739   6
  -3 -10   1 266.190 19.2551   5
 -10   4  -1 222.070 17.2510   7
 -10   4  -1 191.359 17.0603   5
  -4 -10  -1 219.946 17.4053   6
 -10   4  -1 195.619 16.1376   3
  10  -4  -1 193.596 16.7973   3
  10  -4  -1 200.726 17.8480   5
  -4 -10  -1 195.236 17.5592   5
  -4 -10  -1 191.020 17.1411   7
  -4 -10  -1 169.583 13.3442   4
   4  10   1 214.992 13.6666   4
  10  -4   1 199.837 16.2900   3
 -10   4   1 222.467 17.7582   5
  10  -4   1 193.533 17.7661   4
  10  -4   1 193.578 17.4815   5
 -10   4   1 189.317 16.8066   3
  -4 -10   1 230.194 17.1826   7
  -4 -10   1 196.652 17.5486   6
  -4 -10   1 214.167 16.9333   5
  -4 -10   1 212.462 11.9162   4
  10  -5  -1 112.498 12.9510   3
 -10   5  -1 99.9095 12.2498   3
  -5 -10  -1 90.8955 12.1512   5
 -10   5  -1 126.847 12.4611   6
 -10   5  -1 122.801 12.6720   7
 -10   5  -1 104.393 13.0756   5
  -5 -10  -1 117.068 8.92849   4
  10  -5  -1 121.784 13.9385   5
  -5 -10  -1 129.013 15.2831   7
  -5 -10  -1 110.496 13.3448   6
  -5 -10   1 102.618 7.20906   4
  10  -5   1 107.620 13.2152   5
 -10   5   1 128.586 13.6573   5
   5  10   1 95.3228 8.88285   4
  -5 -10   1 103.931 13.0233   6
 -10   5   1 110.098 12.7637   3
  10  -5   1 129.918 14.2765   4
  -5 -10   1 94.7269 12.8607   3
  -5 -10   1 108.209 12.9579   7
  -5 -10   1 105.789 11.7049   5
  10  -5   1 121.460 12.3239   3
 -10   6  -1 570.737 34.7693   6
  -6 -10  -1 588.534 37.5024   7
   6  10  -1 584.981 31.2003   4
  10  -6  -1 539.967 36.1347   3
  -6 -10  -1 610.828 37.6037   6
 -10   6  -1 554.190 35.6083   3
 -10   6  -1 521.202 36.4541   5
  -6 -10  -1 576.811 37.6051   3
  10  -6  -1 581.033 37.3054   5
   6  10  -1 617.428 36.6031   5
  -6 -10  -1 602.615 32.8529   4
  -6 -10   1 531.490 36.9841   3
  10  -6   1 566.458 37.1913   4
  -6 -10   1 547.677 36.8714   7
   6  10   1 571.330 36.4818   5
   6  10   1 575.465 32.5634   4
  10  -6   1 610.344 37.4403   5
  10  -6   1 635.033 36.2535   3
  -6 -10   1 560.097 35.5768   5
  -6 -10   1 557.426 36.8701   6
  -7 -10  -1 327.356 19.2741   4
   7  10  -1 323.188 17.8356   4
  10  -7  -1 283.743 23.0416   3
   7  10  -1 332.235 23.0525   5
 -10   7  -1 316.615 21.2701   6
  10  -7  -1 258.487 22.2022   5
  -7 -10  -1 320.533 24.6343   6
 -10   7  -1 268.231 22.6639   3
  -7 -10  -1 319.914 23.1955   5
  -7 -10  -1 303.560 24.5962   7
 -10   7   1 297.321 23.0590   3
  -7 -10   1 280.973 21.7821   5
  10  -7   1 303.334 23.8155   5
 -10   7   1 344.038 22.8782   6
   7  10   1 299.563 23.3109   5
  -7 -10   1 296.530 23.9708   7
 -10   7   1 322.321 20.9504   7
  -7 -10   1 300.007 24.1507   6
  10  -7   1 295.976 24.0381   4
  10  -7   1 304.611 22.6201   3
   7  10   1 285.659 18.8561   4
  10  -8  -1 1001.75 64.4941   5
 -10   8  -1 1042.15 63.4405   3
  10  -8  -1 1118.79 64.8044   3
  -8 -10  -1 1134.02 66.0290   6
  -8 -10  -1 1146.11 66.2100   7
  -8 -10  -1 1105.98 60.5206   4
 -10   8  -1 1090.40 60.5241   7
 -10   8  -1 1105.34 61.1774   7
   8  10  -1 1208.96 64.4941   5
  -8 -10  -1 1091.49 64.0604   5
 -10   8  -1 1113.17 61.2046   6
   8  10  -1 1141.03 59.2791   4
  10  -8   1 1209.59 65.4878   5
   8  10   1 1124.43 64.6237   5
 -10   8   1 1083.19 64.2803   3
  -8 -10   1 1036.45 65.1334   6
  -8 -10   1 1094.26 63.4078   5
   8  10   1 1055.71 60.2179   4
  -8 -10   1 976.054 64.7333   7
  10  -8   1 1157.11 63.9790   3
 -10   8   1 1101.59 61.4031   7
  10  -8   1 1116.63 65.0325   4
  -9 -10  -1 287.263 26.0197   6
   9  10  -1 279.385 23.3825   5
   9  10  -1 276.445 18.4183   4
 -10   9  -1 321.091 20.0690   6
  10  -9  -1 326.975 25.3425   5
 -10   9  -1 350.527 20.2613   7
 -10   9  -1 339.123 23.6731   3
  -9 -10  -1 270.858 25.5563   7
  -9 -10  -1 272.146 19.7413   4
 -10   9  -1 306.789 18.9918   7
  10  -9  -1 300.614 24.0289   3
  -9 -10   1 316.239 26.0351   7
  10  -9   1 304.281 23.2271   3
  10  -9   1 298.428 24.6705   5
   9  10   1 309.452 19.8901   4
 -10   9   1 265.866 20.0200   7
  -9 -10   1 305.232 25.8959   6
  -9 -10   1 298.065 22.9315   5
   9  10   1 353.446 25.3939   5
  10  -9   1 264.038 24.1594   4
 -10  10  -1 -2.2965 3.57817   7
  10 -10  -1 3.89349 8.09666   3
 -10 -10  -1 0.73945 8.86174   7
  10 -10  -1 -3.3083 8.10163   5
 -10  10  -1 0.56480 6.97760   3
 -10  10  -1 5.18884 4.33715   6
  10  10  -1 -0.6428 4.11134   4
 -10  10  -1 1.77113 4.20797   7
  10  10  -1 0.09390 9.03823   5
 -10 -10  -1 6.31704 9.47459   6
 -10 -10   1 -0.5859 8.52874   7
  10 -10   1 1.41826 7.22725   3
  10  10   1 -1.3094 8.15930   5
 -10  10   1 3.26003 4.25693   7
 -10 -10   1 0.99091 8.69724   6
  10 -10   1 -6.2064 7.78235   4
  10  10   1 2.34441 5.12816   4
  10 -10   1 -5.5844 7.78290   5
  11  10  -1 108.775 11.0259   4
 -11 -10  -1 124.517 17.6409   6
  11  10  -1 116.557 15.1868   5
 -10  11  -1 102.906 8.51406   7
  10 -11  -1 109.018 16.1541   3
  10 -11  -1 96.6236 15.1182   5
 -10  11  -1 109.936 8.57070   6
  10 -11   1 121.447 15.6933   4
  11  10   1 120.085 16.1158   5
 -11 -10   1 91.4111 15.8180   6
  10 -11   1 98.2839 14.0482   3
  10 -11   1 123.656 15.7305   5
  -9  11  -1 109.957 7.04328   6
  -9  11  -1 117.843 7.23414   7
  -9  11  -1 118.631 7.48744   7
 -11  -9  -1 72.5844 15.1249   6
   9 -11  -1 135.535 16.4960   3
   9 -11  -1 123.551 15.7789   5
 -11  -9   1 113.059 16.9119   7
  11   9   1 115.599 12.5369   4
  11   9   1 100.520 14.9480   5
 -11  -9   1 107.602 16.4709   6
  11   8  -1 116.987 14.9755   5
 -11  -8  -1 106.893 16.2948   7
  11   8  -1 111.702 11.7844   4
 -11  -8  -1 105.590 16.3024   6
 -11  -8   1 170.414 19.3664   6
   8 -11   1 117.272 14.8260   5
   8 -11   1 101.433 13.8209   3
  -8  11   1 120.414 10.5103   7
   7 -11  -1 227.531 19.8036   5
 -11  -7  -1 196.433 21.4750   7
  11   7  -1 153.241 15.0804   4
   7 -11  -1 227.247 20.9357   3
  11   7  -1 143.483 19.8472   5
 -11  -7  -1 168.985 20.6940   6
 -11  -7   1 230.125 21.9877   6
  -7  11   1 179.165 12.7803   7
   7 -11   1 179.367 18.0064   3
 -11  -7   1 224.884 18.4692   5
  -7  11   1 175.689 12.8172   6
  11   7   1 236.279 16.5209   4
   7 -11   1 193.945 18.4016   5
 -11  -7   1 212.908 21.6680   7
  11   7   1 219.509 20.2690   5
 -11  -6  -1 34.6627 10.6281   6
   6 -11  -1 55.8396 10.5101   5
 -11  -6  -1 49.3739 9.74920   5
  11   6  -1 33.1550 9.53125   5
 -11  -6  -1 34.5800 10.8367   7
   6 -11   1 40.3419 10.2505   3
  -6  11   1 31.5127 4.91107   7
 -11  -6   1 57.3130 12.4278   7
 -11  -6   1 57.5888 9.96437   5
 -11  -6   1 56.3328 11.8013   6
  11   6   1 66.4576 11.5951   5
  -6  11   1 25.4974 4.63952   6
   6 -11   1 34.3530 8.89053   5
   5 -11  -1 409.099 28.1285   3
 -11  -5  -1 383.272 29.5955   7
  11   5  -1 404.447 28.6665   3
 -11  -5  -1 370.540 26.8653   5
 -11  -5  -1 358.766 29.0389   6
  11   5  -1 366.516 24.8245   4
 -11  -5  -1 389.783 27.2641   3
  11   5  -1 355.939 28.2510   5
   5 -11   1 362.575 26.9560   3
   5 -11   1 367.401 26.5157   5
 -11  -5   1 399.843 29.6328   6
  -5  11   1 372.947 22.2034   7
  11   5   1 399.696 28.3124   5
  11   5   1 397.860 26.2980   4
 -11  -5   1 364.393 26.4654   5
 -11  -5   1 400.296 30.0503   7
 -11  -5   1 398.066 27.8325   3
  -5  11   1 372.556 22.1266   6
 -11  -4  -1 63.1163 12.3189   6
   4 -11  -1 98.9978 8.88124   7
 -11  -4  -1 92.3399 13.8340   7
   4 -11  -1 104.189 13.0406   3
 -11  -4  -1 94.8080 12.2317   3
  11   4  -1 77.2838 10.8675   4
  11   4  -1 92.9007 13.2179   3
 -11  -4  -1 73.1790 11.1272   5
  11   4  -1 74.1631 11.6358   5
   4 -11  -1 90.8482 8.55076   6
   4 -11   1 74.3060 11.4942   3
  11   4   1 99.5452 12.9557   5
 -11  -4   1 102.197 12.7333   3
 -11  -4   1 90.5834 11.6286   5
  -4  11   1 87.0397 7.84007   7
  11   4   1 116.678 14.3236   3
 -11  -4   1 92.6728 13.9557   7
  11   4   1 97.6814 11.7577   4
 -11  -4   1 105.464 14.3326   6
 -11  -3  -1 411.228 29.2853   7
  11   3  -1 429.094 27.9312   5
 -11  -3  -1 386.287 29.2027   3
   3 -11  -1 368.397 23.4769   6
   3 -11  -1 370.611 23.3447   7
 -11  -3  -1 405.774 29.2129   6
   3 -11  -1 338.687 27.4647   3
 -11  -3  -1 406.181 27.2495   5
  11   3  -1 447.718 28.5437   3
  11   3  -1 422.950 26.2853   4
   3 -11  -1 359.380 24.8645   4
  11   3   1 373.375 26.2592   4
  11   3   1 372.422 27.5566   5
 -11  -3   1 358.347 28.7741   6
 -11  -3   1 360.742 26.9227   3
  -3  11   1 430.715 23.3385   7
   3 -11   1 419.546 22.2439   6
 -11  -3   1 360.367 26.5933   5
 -11  -3   1 377.393 29.0133   7
   3 -11   1 435.333 28.0812   3
  11   3   1 374.324 28.2797   3
 -11  -2  -1 0.11417 8.03799   7
 -11  -2  -1 14.0000 7.97233   6
   2 -11  -1 2.46562 3.75993   6
 -11  -2  -1 10.4302 6.46520   5
   2 -11  -1 6.44830 4.46227   7
   2 -11  -1 6.55186 5.11659   4
  11   2  -1 6.57679 6.95505   5
 -11  -2  -1 2.03080 5.82626   3
   2 -11  -1 -0.9625 8.13147   3
  11   2  -1 11.5928 6.27143   4
  11   2  -1 2.09485 6.59341   3
   2 -11   1 6.78442 3.49882   6
   2 -11   1 4.26618 4.47498   4
  11   2   1 5.14139 6.62131   3
   2 -11   1 2.26941 6.44196   3
  11   2   1 -3.9528 6.12333   5
  11   2   1 1.35636 5.87666   4
   2 -11   1 6.67666 3.22604   7
 -11  -2   1 3.01121 7.28968   6
  -2  11   1 4.74566 3.56019   7
 -11  -2   1 5.41679 5.79727   3
 -11  -2   1 9.86244 6.02410   5
   1 -11  -1 302.950 19.4764   7
 -11  -1  -1 286.009 23.5213   7
 -11  -1  -1 299.193 23.3628   6
  11   1  -1 275.939 21.5345   4
 -11  -1  -1 264.597 21.7077   5
   1 -11  -1 339.956 24.0035   3
  11   1  -1 284.568 22.4304   5
   1 -11  -1 312.608 19.8619   4
  11   1  -1 277.261 22.1194   3
   1 -11  -1 333.192 19.7717   6
 -11  -1  -1 301.784 21.4597   3
  -1  11   1 279.162 18.7740   7
  11   1   1 317.431 22.9885   5
  11   1   1 317.953 23.0535   3
   1 -11   1 276.744 18.3758   6
  11   1   1 324.930 22.3430   4
 -11  -1   1 325.169 22.4457   5
   1 -11   1 261.219 18.0541   7
   1 -11   1 260.400 18.6616   4
  11   0  -1 217.872 19.3478   3
 -11   0  -1 225.161 21.5346   7
 -11   0  -1 226.801 20.2900   6
   0 -11  -1 243.803 17.1651   7
   0 -11  -1 263.787 17.7649   6
 -11   0  -1 276.503 20.2056   5
  11   0  -1 260.553 19.7220   4
  11   0  -1 244.640 19.9305   5
   0 -11  -1 240.446 16.8127   4
 -11   0  -1 247.086 18.8157   3
   0 -11  -1 236.980 18.8426   5
 -11   0   1 243.828 21.2733   3
  11   0   1 235.190 18.9476   3
  11   0   1 259.432 20.1568   4
   0 -11   1 240.811 16.6147   7
   0  11   1 256.468 17.1485   7
 -11   0   1 234.803 19.4635   5
   0 -11   1 233.289 18.0963   5
   0  11   1 246.339 17.1364   6
   0 -11   1 251.277 16.9647   6
  11   0   1 250.207 20.2827   5
   0 -11   1 237.044 15.7841   4
  -1 -11  -1 290.212 20.9003   7
 -11   1  -1 325.154 22.4960   5
  11  -1  -1 337.482 23.3710   4
  11  -1  -1 320.727 22.6009   5
  -1 -11  -1 297.761 22.1518   5
 -11   1  -1 316.863 23.6548   7
 -11   1  -1 309.585 22.1463   3
  -1 -11  -1 266.562 20.4534   4
  11  -1  -1 333.619 23.1297   3
  -1 -11  -1 274.612 21.1707   6
 -11   1  -1 319.916 24.2790   6
  11  -1   1 253.111 21.5550   3
   1  11   1 331.865 20.8977   6
   1  11   1 356.022 21.2857   7
  -1 -11   1 313.542 20.7385   6
  11  -1   1 269.749 22.8469   5
 -11   1   1 292.313 22.6795   3
  11  -1   1 310.673 23.2824   4
  -1 -11   1 345.023 21.0619   7
  -1 -11   1 325.229 18.8894   4
  -1 -11   1 314.519 21.5832   5
 -11   2  -1 2.54174 5.72465   5
  -2 -11  -1 9.03150 6.08107   7
  -2 -11  -1 0.59175 4.69419   6
  -2 -11  -1 3.61733 5.84158   5
  -2 -11  -1 4.10401 3.81585   4
 -11   2  -1 -0.3026 5.69901   7
  11  -2  -1 0.80574 6.07855   3
 -11   2  -1 7.15666 7.47209   6
  11  -2  -1 4.16016 6.52577   5
  11  -2  -1 0.61782 4.79435   4
 -11   2  -1 -0.7326 6.27919   3
  -2 -11   1 5.05945 5.42716   5
 -11   2   1 8.50437 7.42141   3
  -2 -11   1 -3.8737 3.93614   7
  -2 -11   1 -3.4977 4.90536   6
 -11   2   1 5.01501 6.19705   5
  11  -2   1 -0.8427 6.13174   4
   2  11   1 -0.1387 3.83183   6
  -2 -11   1 0.06079 2.64690   4
  11  -2   1 -3.3389 6.43380   5
  11  -2   1 5.28637 6.98312   3
  -3 -11  -1 432.845 23.5826   4
 -11   3  -1 383.410 27.2572   5
 -11   3  -1 342.416 25.6584   3
 -11   3  -1 320.527 26.0660   7
  -3 -11  -1 415.122 27.3720   7
  -3 -11  -1 412.638 26.8416   5
  -3 -11  -1 442.285 26.9122   6
 -11   3  -1 395.108 27.0664   6
  11  -3  -1 409.186 27.7213   4
  11  -3  -1 352.544 27.0820   5
  11  -3  -1 353.433 26.4102   3
  11  -3   1 425.605 26.6063   3
  -3 -11   1 349.189 21.6731   4
 -11   3   1 421.487 27.7698   5
  11  -3   1 406.497 27.7681   5
  -3 -11   1 388.993 26.3490   5
  -3 -11   1 353.150 25.3758   7
  -3 -11   1 360.886 25.8535   6
  11  -3   1 464.133 28.5809   4
 -11   4  -1 98.6756 12.1404   7
  -4 -11  -1 68.9041 11.6465   7
  -4 -11  -1 85.1014 11.6372   5
  -4 -11  -1 73.2523 10.8809   6
  11  -4  -1 87.5574 12.2732   5
  11  -4  -1 102.382 12.6890   3
 -11   4  -1 100.357 12.5104   5
  -4 -11  -1 74.7836 7.84306   4
 -11   4  -1 108.604 11.9449   3
  -4 -11   1 107.110 13.6436   7
  11  -4   1 67.5928 11.0749   3
  11  -4   1 80.2197 12.4403   4
  -4 -11   1 102.064 6.54038   4
 -11   4   1 93.4096 12.0280   3
 -11   4   1 80.9168 11.8195   5
  -4 -11   1 121.694 12.6121   6
  -4 -11   1 115.640 11.8148   5
  11  -4   1 78.9306 12.3102   5
  11  -5  -1 384.071 27.8611   5
 -11   5  -1 401.200 25.9400   6
  -5 -11  -1 367.072 27.2382   7
  -5 -11  -1 363.810 26.5542   5
  11  -5  -1 380.901 26.7894   3
  -5 -11  -1 380.628 22.8036   4
 -11   5  -1 413.275 26.6828   3
 -11   5  -1 388.373 25.8869   7
 -11   5  -1 377.005 27.4387   5
  -5 -11  -1 358.633 27.0468   6
  -5 -11   1 396.849 27.2441   7
  11  -5   1 381.487 28.1425   4
 -11   5   1 379.041 26.9296   3
  -5 -11   1 380.937 27.6792   6
  11  -5   1 392.922 26.4139   3
  -5 -11   1 397.058 20.9818   4
  -5 -11   1 369.223 25.8968   5
 -11   5   1 349.793 29.5781   5
  -5 -11   1 358.019 27.7009   3
  11  -5   1 382.146 27.4962   5
   5  11   1 402.795 22.9019   4
  -6 -11  -1 30.0651 8.58615   5
 -11   6  -1 61.3392 9.34230   7
  11  -6  -1 57.2941 10.1818   3
 -11   6  -1 63.8966 9.21135   6
  -6 -11  -1 40.9015 5.56159   4
  -6 -11  -1 43.9385 9.80755   7
  11  -6  -1 29.2144 9.52587   5
  -6 -11  -1 31.7507 10.2540   6
 -11   6   1 38.4124 9.14204   3
  11  -6   1 25.7987 9.10078   3
   6  11   1 57.8022 6.40241   4
  11  -6   1 46.8620 10.3064   5
  -6 -11   1 63.3332 10.4467   7
  -6 -11   1 66.4900 11.5041   6
  -6 -11   1 50.6405 9.98347   5
  11  -6   1 31.3769 9.76372   4
  11  -7  -1 238.424 18.9094   3
   7  11  -1 174.685 10.9393   4
   7  11  -1 172.286 16.8802   5
  -7 -11  -1 190.732 19.0557   7
  -7 -11  -1 161.084 12.5161   4
  -7 -11  -1 151.414 16.6412   5
  -7 -11  -1 172.409 18.7012   6
  11  -7  -1 222.940 19.8590   5
  11  -7   1 157.752 16.4976   3
  11  -7   1 150.695 18.4140   4
  -7 -11   1 201.923 20.6074   7
  11  -7   1 136.187 17.8080   5
  -7 -11   1 228.511 17.2657   5
 -11   7   1 139.583 16.7150   3
   7  11   1 213.607 18.4507   5
  -7 -11   1 235.796 19.8176   6
 -11   8  -1 201.472 15.6038   7
 -11   8  -1 209.446 18.7342   3
 -11   8  -1 218.460 16.6225   6
  11  -8  -1 215.197 19.9621   3
  11  -8  -1 214.744 21.2154   5
 -11   8  -1 224.350 16.7128   7
  -8 -11   1 206.439 19.5477   5
   8  11   1 213.506 15.0923   4
   8  11   1 229.600 20.6442   5
  -8 -11   1 233.118 21.5378   6
  -8 -11   1 207.538 22.7117   7
 -11   9  -1 115.037 10.5575   7
  -9 -11  -1 55.3972 13.1450   7
 -11   9  -1 124.018 11.7260   7
  11  -9  -1 96.6155 13.9282   3
  -9 -11  -1 61.1228 13.6551   6
  11  -9  -1 124.437 15.9125   5
 -11   9  -1 108.354 11.3256   6
 -11   9  -1 114.975 15.8448   3
   9  11  -1 77.1480 13.5756   5
  -9 -11   1 140.803 16.9085   7
   9  11   1 111.429 10.5825   4
   9  11   1 120.167 15.1381   5
  11  -9   1 70.4069 13.2756   3
  -9 -11   1 123.183 17.1155   6
  11 -10  -1 122.670 15.6779   3
 -11  10  -1 97.4797 9.89844   7
 -10 -11  -1 117.599 20.0177   7
 -10 -11  -1 108.194 18.0687   6
 -11  10  -1 107.700 11.2234   7
  10  11  -1 118.112 9.47706   4
 -11  10  -1 112.596 11.0793   6
  10  11  -1 128.862 16.3543   5
  10  11   1 116.451 15.8665   5
 -10 -11   1 97.0838 16.0094   6
  11 -10   1 137.560 16.9485   5
  11 -10   1 118.677 15.4606   3
 -10 -11   1 124.658 18.4849   7
  10  11   1 111.983 11.4234   4
  11 -10   1 112.093 15.9584   4
  11 -11  -1 -0.3781 8.21927   3
 -11 -11  -1 6.14527 10.3925   7
  11  11  -1 7.37505 9.00565   5
 -11  11  -1 -4.9785 3.49235   7
 -11  11  -1 0.14952 3.85897   6
 -11 -11  -1 -0.1386 10.7349   6
  11  11  -1 -0.5807 4.15945   4
  11 -11  -1 -4.1583 8.96879   5
  11 -11   1 10.1294 10.2131   5
 -11 -11   1 -1.3457 9.75971   7
  11 -11   1 -5.1023 7.13233   3
  11  11   1 -10.376 8.37109   5
  11  11   1 1.20073 5.40251   4
  11 -11   1 5.61611 11.2862   4
  12  11  -1 297.845 18.9571   4
  11 -12  -1 258.383 26.2639   5
 -12 -11  -1 295.531 28.7155   6
 -12 -11  -1 273.034 28.2594   7
  12  11  -1 255.893 28.4557   5
  11 -12  -1 317.817 26.3120   3
 -11  12   1 275.160 19.4180   6
  11 -12   1 323.691 26.8259   4
  12  11   1 266.351 25.7875   5
  12  11   1 262.710 20.0243   4
  11 -12   1 297.424 24.9998   3
  11 -12   1 284.914 26.4290   5
 -12 -11   1 264.364 30.3455   7
 -12 -11   1 279.347 28.5157   6
 -12 -10  -1 94.4608 16.9827   7
  10 -12  -1 103.548 15.3001   3
  10 -12  -1 104.789 16.0075   5
  12  10  -1 103.203 15.1915   5
  12  10  -1 104.517 10.7333   4
 -12 -10  -1 83.7802 16.0898   6
  10 -12   1 95.6968 14.1552   3
  10 -12   1 106.275 15.2796   4
  12  10   1 77.8955 10.5937   4
 -12 -10   1 83.4451 15.8641   6
 -12 -10   1 79.7739 15.9299   7
  12   9  -1 241.576 22.5100   5
   9 -12  -1 197.983 22.3804   5
   9 -12  -1 204.464 23.4197   3
 -12  -9  -1 225.098 24.8122   6
 -12  -9  -1 250.835 25.1696   7
  -9  12   1 233.742 15.2525   7
   9 -12   1 237.043 21.9737   4
  12   9   1 242.078 23.2470   5
   9 -12   1 249.097 24.4797   5
   9 -12   1 274.449 22.4441   3
  12   9   1 228.011 18.7840   4
 -12  -9   1 202.009 24.3988   6
   8 -12  -1 26.0912 10.1335   3
 -12  -8  -1 62.1656 13.8888   6
  12   8  -1 47.9192 11.2212   5
  12   8  -1 48.3820 8.46420   4
 -12  -8  -1 34.6246 12.1521   7
   8 -12  -1 39.9448 11.0449   5
   8 -12   1 51.4264 10.8675   3
 -12  -8   1 25.9405 11.6792   7
  12   8   1 28.1589 7.26581   4
  12   8   1 13.1360 9.93545   5
 -12  -8   1 13.8135 10.5308   6
  -8  12   1 43.8853 5.47697   7
   8 -12   1 36.5216 10.3924   5
 -12  -7  -1 544.169 38.4098   7
   7 -12  -1 494.918 35.6195   3
 -12  -7  -1 491.502 37.6719   6
  12   7  -1 535.925 37.0663   5
  12   7  -1 529.957 32.6405   4
   7 -12  -1 533.516 35.9592   5
 -12  -7   1 542.016 38.5235   7
   7 -12   1 519.953 35.2539   5
  12   7   1 497.691 36.1100   5
   7 -12   1 514.903 35.2945   3
  12   7   1 515.377 32.8071   4
  -7  12   1 506.494 29.2530   7
 -12  -7   1 523.114 39.4297   6
 -12  -6  -1 210.447 22.7847   6
 -12  -6  -1 211.797 22.8653   7
  12   6  -1 246.508 18.4504   4
  12   6  -1 220.312 20.8226   5
   6 -12  -1 198.492 19.7774   5
   6 -12  -1 189.600 20.1070   3
 -12  -6   1 210.333 22.8786   7
  12   6   1 180.363 17.1426   4
   6 -12   1 243.115 20.1057   5
 -12  -6   1 216.643 22.6614   6
  12   6   1 167.850 20.2674   5
  -6  12   1 218.429 13.5069   6
  -6  12   1 209.103 13.4364   7
   6 -12   1 224.920 19.8901   3
  12   5  -1 18.7068 6.82047   4
  12   5  -1 22.8476 9.12909   5
  12   5  -1 15.7975 9.43814   3
 -12  -5  -1 20.2344 10.1700   7
   5 -12  -1 21.2117 9.04435   3
 -12  -5  -1 16.7127 9.82245   6
 -12  -5   1 39.3907 11.2942   7
   5 -12   1 23.9708 8.77814   3
  -5  12   1 17.1665 3.89141   7
  12   5   1 35.1986 8.18879   4
   5 -12   1 9.82074 7.49097   5
 -12  -5   1 13.3927 9.76573   6
  12   5   1 17.7391 9.29074   5
  -5  12   1 19.0422 3.80269   6
  12   4  -1 154.390 13.9278   4
 -12  -4  -1 142.492 17.9117   6
   4 -12  -1 112.049 10.1549   7
  12   4  -1 120.740 15.6629   5
  12   4  -1 146.724 17.0807   3
 -12  -4  -1 118.045 14.3963   3
 -12  -4  -1 145.873 17.2555   7
   4 -12  -1 111.673 14.7311   3
   4 -12  -1 88.8192 9.69764   6
   4 -12  -1 101.978 11.9840   4
  -4  12   1 121.336 9.37464   7
  12   4   1 111.435 14.6541   3
  12   4   1 111.722 13.7561   4
 -12  -4   1 103.955 13.6736   5
 -12  -4   1 103.584 16.0342   7
   4 -12   1 137.246 15.4490   3
  12   4   1 108.953 14.6677   5
  -4  12   1 123.567 9.32563   6
 -12  -4   1 114.519 15.7030   6
  12   3  -1 224.830 18.6440   4
 -12  -3  -1 198.595 21.3068   6
 -12  -3  -1 245.898 19.7887   3
  12   3  -1 217.185 20.1909   5
  12   3  -1 204.220 20.3356   3
   3 -12  -1 274.746 21.7877   3
   3 -12  -1 240.805 17.5308   4
   3 -12  -1 258.596 16.1794   7
   3 -12  -1 260.380 16.1378   6
 -12  -3  -1 201.611 21.4814   7
 -12  -3   1 212.538 19.2056   5
  -3  12   1 190.182 14.5568   6
 -12  -3   1 264.604 20.6546   3
 -12  -3   1 259.029 22.7158   6
 -12  -3   1 294.409 23.6035   7
  12   3   1 274.244 21.0875   4
   3 -12   1 207.061 13.8914   7
  12   3   1 229.556 19.1503   5
   3 -12   1 208.130 14.0640   6
   3 -12   1 228.164 20.3273   3
  12   3   1 229.744 20.7064   3
  -3  12   1 213.955 14.9059   7
 -12  -2  -1 10.7343 8.02188   5
   2 -12  -1 15.9556 8.34186   3
  12   2  -1 28.0518 8.63776   3
  12   2  -1 24.0886 7.78171   4
 -12  -2  -1 10.8157 6.76483   3
   2 -12  -1 13.4043 4.65189   6
   2 -12  -1 9.69754 5.84286   4
  12   2  -1 21.7084 8.58353   5
 -12  -2  -1 24.3663 9.21322   7
   2 -12  -1 10.1076 4.54441   7
 -12  -2  -1 20.3703 9.01330   6
  12   2   1 15.8126 7.54915   4
 -12  -2   1 -0.9317 9.51811   6
  -2  12   1 20.9502 4.73563   6
   2 -12   1 24.1758 4.29144   7
  12   2   1 5.95202 7.98804   5
 -12  -2   1 2.65917 6.38714   3
 -12  -2   1 2.01458 6.45791   5
  12   2   1 11.4040 7.61621   3
 -12  -2   1 8.19492 8.84568   7
   2 -12   1 15.1192 7.84392   3
   2 -12   1 15.6033 5.71085   4
  -2  12   1 23.6041 4.91399   7
   2 -12   1 25.4884 4.63338   6
 -12  -1  -1 185.893 17.9895   5
 -12  -1  -1 182.641 20.5751   6
  12   1  -1 206.419 18.5170   3
 -12  -1  -1 207.361 18.3403   3
  12   1  -1 201.450 17.7736   4
   1 -12  -1 198.486 15.2008   4
  12   1  -1 188.234 18.4143   5
   1 -12  -1 195.211 15.2096   6
   1 -12  -1 206.460 19.3852   3
   1 -12  -1 176.591 14.5603   7
  -1  12   1 187.974 13.9832   7
 -12  -1   1 175.238 17.3324   5
 -12  -1   1 193.131 19.5694   6
 -12  -1   1 192.018 17.7329   3
  12   1   1 232.385 18.4870   3
   1 -12   1 190.478 13.8639   6
   1 -12   1 190.144 14.1668   4
  12   1   1 169.196 17.4463   4
   1 -12   1 190.038 13.5520   7
  12   1   1 186.411 18.6634   5
  -1  12   1 188.343 14.2837   6
   0 -12  -1 611.508 37.2387   6
  12   0  -1 656.718 39.8786   4
   0 -12  -1 613.878 37.2625   7
   0 -12  -1 643.475 40.0785   5
 -12   0  -1 580.968 39.8633   5
 -12   0  -1 686.835 41.9388   6
 -12   0  -1 637.214 39.3615   3
   0 -12  -1 658.723 36.7861   4
  12   0  -1 588.558 39.5040   3
 -12   0  -1 658.189 41.1936   7
  12   0  -1 649.924 40.2800   5
 -12   0   1 625.451 40.9143   6
   0  12   1 612.612 36.6314   6
 -12   0   1 607.868 39.7108   5
   0 -12   1 623.522 38.4512   5
  12   0   1 643.760 40.3833   5
  12   0   1 632.126 39.9221   4
  12   0   1 625.956 39.8985   3
   0 -12   1 657.621 36.8764   7
   0  12   1 619.178 38.5428   7
   0 -12   1 577.461 36.2058   6
 -12   0   1 630.662 39.6358   3
  12  -1  -1 195.659 18.1968   3
  -1 -12  -1 186.915 16.6084   7
  -1 -12  -1 186.734 14.3480   4
  -1 -12  -1 214.761 16.8487   6
 -12   1  -1 201.713 20.6747   5
  -1 -12  -1 192.270 17.4967   5
  12  -1  -1 209.235 19.1059   5
 -12   1  -1 200.130 18.9007   6
 -12   1  -1 219.401 19.9291   3
  12  -1  -1 182.307 18.1906   4
 -12   1  -1 206.315 19.1519   7
  12  -1   1 184.661 17.3804   3
  -1 -12   1 202.127 13.5766   4
  -1 -12   1 211.521 16.7859   5
 -12   1   1 185.133 17.8510   5
  -1 -12   1 205.791 15.8029   7
  12  -1   1 203.222 19.0225   5
 -12   1   1 187.406 17.7339   3
  -1 -12   1 189.769 15.4710   6
  12  -1   1 207.858 18.6481   4
  -2 -12  -1 28.6540 8.08414   5
  12  -2  -1 -6.7560 7.03743   5
  12  -2  -1 8.01624 7.31301   3
  -2 -12  -1 10.2725 5.60385   6
  12  -2  -1 15.6495 8.20913   4
 -12   2  -1 17.4316 7.83803   6
 -12   2  -1 9.01570 7.53528   7
  -2 -12  -1 23.4769 7.57761   7
  12  -2   1 27.7814 9.18585   5
  -2 -12   1 11.2090 6.14357   6
  12  -2   1 21.8326 7.60734   3
 -12   2   1 31.7630 8.24909   3
  -2 -12   1 18.5403 7.69965   5
  -2 -12   1 14.6730 3.96244   4
  12  -2   1 34.0522 9.42119   4
  -2 -12   1 8.37634 5.06942   7
  -3 -12  -1 186.005 14.6765   4
  12  -3  -1 265.486 20.8039   4
  -3 -12  -1 206.595 18.5551   5
 -12   3  -1 248.488 19.9562   7
 -12   3  -1 247.231 20.7831   6
  12  -3  -1 236.855 19.5531   3
  12  -3  -1 235.406 20.4607   5
 -12   3  -1 250.996 20.9175   3
  -3 -12  -1 202.882 19.0488   7
  -3 -12  -1 193.753 17.7988   6
  -3 -12   1 240.426 19.1859   5
  12  -3   1 184.111 19.7488   4
  12  -3   1 219.766 18.7450   3
  -3 -12   1 235.799 13.5619   4
  -3 -12   1 265.952 19.3945   6
  -3 -12   1 254.125 18.4862   7
  12  -3   1 186.396 19.9234   5
 -12   3   1 201.408 18.6451   3
  12  -4  -1 115.112 14.1849   3
  -4 -12  -1 141.351 14.5303   6
  -4 -12  -1 126.568 14.3116   5
 -12   4  -1 107.171 13.2178   3
  12  -4  -1 94.2352 14.0137   4
  12  -4  -1 105.714 14.2427   5
 -12   4  -1 109.123 13.3502   7
  -4 -12  -1 135.888 16.3408   7
  -4 -12  -1 135.546 10.0852   4
  -4 -12   1 113.506 14.1213   5
  12  -4   1 125.745 14.9542   5
 -12   4   1 139.841 14.8572   3
  12  -4   1 114.014 14.5835   4
  -4 -12   1 114.838 14.6007   6
  -4 -12   1 105.200 7.50634   4
  -4 -12   1 101.230 13.1348   7
  -5 -12  -1 23.8862 4.75105   4
  12  -5  -1 23.1370 7.50419   4
 -12   5  -1 26.0330 7.77259   7
  -5 -12  -1 12.4216 7.66922   7
  12  -5  -1 17.9012 9.03511   5
  -5 -12  -1 10.3946 7.48662   5
 -12   5  -1 38.9453 8.81962   6
  12  -5  -1 28.4489 8.81322   3
 -12   5  -1 32.2866 8.07624   3
  -5 -12  -1 15.6453 7.60408   6
  12  -5   1 13.2046 8.51352   5
  -5 -12   1 27.6362 2.94578   4
  12  -5   1 24.1325 9.15336   3
  -5 -12   1 15.6435 7.57297   7
 -12   5   1 9.67726 7.28365   3
  -5 -12   1 18.8910 8.32511   5
  -5 -12   1 32.1897 8.37290   6
  12  -5   1 11.7108 8.53487   4
 -12   6  -1 191.209 17.8675   6
  12  -6  -1 185.610 19.9654   5
  -6 -12  -1 238.312 20.6655   7
  12  -6  -1 196.164 20.4271   4
  -6 -12  -1 233.611 14.1850   4
  12  -6  -1 196.811 18.8176   3
 -12   6  -1 216.409 18.5681   7
  -6 -12  -1 235.664 20.5155   6
  -6 -12  -1 216.119 18.9008   5
 -12   6  -1 180.909 17.8273   3
  -6 -12   1 186.564 18.9797   6
  12  -6   1 181.258 19.6975   5
  12  -6   1 249.195 19.6506   4
  12  -6   1 225.836 19.8520   3
  -6 -12   1 177.421 18.4497   5
  -6 -12   1 179.139 19.0043   7
   6  12   1 184.530 13.7185   4
 -12   7  -1 529.503 33.7430   6
  12  -7  -1 550.705 36.1747   3
  12  -7  -1 540.704 37.2129   5
  -7 -12  -1 523.498 36.7341   7
  -7 -12  -1 537.125 30.5980   4
  -7 -12  -1 524.841 36.7906   6
 -12   7  -1 558.354 36.0052   3
  12  -7   1 537.354 35.0284   3
  12  -7   1 528.551 36.6913   5
  -7 -12   1 509.597 37.2774   7
  12  -7   1 512.108 36.8611   4
   7  12   1 543.938 30.5537   4
  -7 -12   1 495.883 34.8903   5
  -7 -12   1 526.675 36.3815   6
  -8 -12  -1 43.5246 11.1301   6
  -8 -12  -1 37.9439 10.7921   7
  12  -8  -1 23.2298 9.58204   3
 -12   8  -1 27.1482 8.14054   6
  12  -8  -1 26.1478 10.3149   5
   8  12   1 33.8766 5.69782   4
  12  -8   1 32.9876 10.9302   4
  12  -8   1 49.0050 11.3670   3
  12  -8   1 46.1588 11.4487   5
  -8 -12   1 30.2592 10.4975   7
  -8 -12   1 38.3799 11.0675   6
   9  12  -1 240.771 14.2244   4
  -9 -12  -1 260.650 24.2019   7
 -12   9  -1 215.613 17.6286   7
  12  -9  -1 219.035 23.1487   5
  -9 -12  -1 253.966 16.1714   4
   9  12  -1 235.863 21.5727   5
  -9 -12  -1 236.860 26.9074   6
 -12   9  -1 224.833 17.8422   6
  12  -9  -1 213.840 21.5959   3
   9  12   1 235.617 16.2599   4
  12  -9   1 255.953 26.3967   5
   9  12   1 248.952 22.6159   5
  -9 -12   1 236.216 23.5433   7
  12  -9   1 250.791 21.5000   3
  12 -10  -1 75.3879 14.5630   5
  10  12  -1 76.2825 13.2587   5
 -12  10  -1 87.3037 10.9531   6
 -10 -12  -1 122.754 17.3011   6
 -10 -12  -1 84.8191 15.3972   7
  10  12  -1 100.262 8.17619   4
 -12  10  -1 95.5154 11.2124   7
  12 -10  -1 88.9263 14.4910   3
  12 -10   1 96.4708 15.2978   5
  10  12   1 101.565 15.2553   5
  12 -10   1 99.3925 14.2625   3
 -10 -12   1 94.5716 15.4750   7
  12 -10   1 113.011 16.6277   4
 -10 -12   1 90.4152 15.7369   6
  10  12   1 107.283 10.4074   4
  12 -11  -1 269.734 26.3423   5
  11  12  -1 273.865 17.0410   4
 -12  11  -1 274.830 18.1251   6
 -11 -12  -1 290.872 28.0090   7
  12 -11  -1 261.082 24.9561   3
 -11 -12  -1 256.530 27.2934   6
  11  12  -1 287.904 24.7525   5
  12 -11   1 281.290 26.3499   4
  11  12   1 239.620 18.1117   4
  11  12   1 275.417 25.3810   5
 -11 -12   1 248.531 28.9514   6
  12 -11   1 282.031 26.3852   5
 -11 -12   1 243.723 26.7442   7
 -12  11   1 278.329 20.2444   6
  12 -11   1 265.880 23.8763   3
  12 -12  -1 8.90429 11.1646   5
  12 -12  -1 6.66699 9.75886   3
 -12  12  -1 -0.4430 3.28144   7
 -12 -12  -1 -11.201 10.2739   7
 -12 -12  -1 -2.8315 11.0860   6
  12  12  -1 -4.6115 11.3878   5
  12  12  -1 -7.7691 4.38704   4
  12 -12   1 -0.2257 9.79448   3
 -12 -12   1 -21.746 9.40505   7
 -12 -12   1 -9.7827 13.1447   6
  12 -12   1 -6.9234 9.95621   4
 -12  12   1 5.54647 5.64108   7
  12 -12   1 -14.395 9.38897   5
 -12  12   1 -0.1715 5.97477   6
  12  12   1 -4.1309 9.59818   5
  13  12  -1 136.923 17.9676   5
  12 -13  -1 133.548 17.9991   3
 -13 -12  -1 116.990 19.9235   7
  12 -13  -1 159.836 19.7479   4
  13  12  -1 120.703 11.7363   4
  12 -13  -1 145.541 20.0509   5
 -13 -12  -1 133.676 20.2002   6
 -12  13   1 103.571 10.9343   7
 -12  13   1 90.7935 12.5114   6
  13  12   1 110.456 12.6184   4
 -13 -12   1 105.044 19.4031   6
 -13 -12   1 155.838 21.6796   7
  12 -13   1 134.403 19.0128   4
  13  12   1 150.737 19.3343   5
  12 -13   1 105.543 17.2933   3
  12 -13   1 108.142 19.6177   5
  13  11  -1 168.705 14.4028   4
  11 -13  -1 153.834 19.6323   3
 -13 -11  -1 149.861 21.6815   7
  13  11  -1 160.541 19.7556   5
 -13 -11  -1 135.057 21.4558   6
  11 -13  -1 179.843 21.4153   5
  11 -13   1 158.301 19.8878   5
  13  11   1 169.923 15.5330   4
 -11  13   1 151.740 12.5086   6
  11 -13   1 167.977 21.1578   4
  13  11   1 188.635 22.0256   5
 -11  13   1 180.314 13.0940   7
 -13 -11   1 174.738 22.5016   7
  11 -13   1 179.179 22.2766   3
 -13 -11   1 191.354 24.6487   6
  13  10  -1 126.202 16.6883   5
 -13 -10  -1 103.691 18.3835   7
  13  10  -1 109.593 12.0206   4
  10 -13  -1 119.796 16.6774   3
 -13 -10   1 122.556 18.7723   6
  10 -13   1 95.4124 15.7632   5
  13  10   1 133.934 17.6529   5
 -10  13   1 97.2210 9.01768   7
  13  10   1 129.292 13.7828   4
 -13 -10   1 138.575 19.5245   7
  10 -13   1 110.548 16.0832   4
 -10  13   1 104.448 10.3426   6
  10 -13   1 84.1100 14.4673   3
 -13  -9  -1 98.1044 17.2629   6
   9 -13  -1 54.8523 13.1652   5
  13   9  -1 66.5655 13.5366   5
 -13  -9  -1 56.6842 14.8178   7
  13   9  -1 70.5758 9.83202   4
   9 -13   1 64.5633 13.9770   3
  13   9   1 57.6522 10.4656   4
  13   9   1 68.9307 13.9243   5
   9 -13   1 50.6555 11.8106   4
  -9  13   1 62.3347 6.27310   7
 -13  -9   1 63.0388 15.0471   7
 -13  -9   1 74.2726 16.0465   6
  13   8  -1 84.9852 11.0138   4
 -13  -8  -1 83.9546 15.8038   6
   8 -13  -1 55.8912 12.8613   5
 -13  -8  -1 59.4886 15.0544   7
  13   8  -1 61.3662 12.8939   5
   8 -13  -1 64.9324 12.9529   3
   8 -13   1 86.5987 13.2065   4
 -13  -8   1 52.6099 16.5413   7
   8 -13   1 57.7296 12.6038   5
 -13  -8   1 81.1546 15.4129   6
  13   8   1 61.7367 15.5428   5
   8 -13   1 80.4399 13.2146   3
  13   8   1 79.9328 11.6325   4
 -13  -7  -1 224.972 24.1041   7
   7 -13  -1 232.908 22.0816   3
 -13  -7  -1 175.791 23.2772   6
   7 -13  -1 221.313 21.5611   5
  13   7  -1 191.171 17.2845   4
  13   7  -1 215.409 21.9103   5
 -13  -7   1 271.143 25.7235   7
   7 -13   1 201.590 20.7264   3
 -13  -7   1 232.962 24.7097   6
  13   7   1 219.879 18.3715   4
   7 -13   1 191.212 20.6778   5
  13   7   1 222.616 22.6247   5
 -13  -6  -1 182.672 22.0564   6
  13   6  -1 171.136 21.8656   5
 -13  -6  -1 179.749 21.5577   7
  13   6  -1 145.376 17.1076   4
   6 -13  -1 216.170 20.2391   5
   6 -13  -1 198.874 20.3127   3
 -13  -6   1 212.177 22.8796   6
  -6  13   1 159.342 11.3704   7
   6 -13   1 169.480 18.4888   5
  13   6   1 238.381 22.0024   5
  13   6   1 188.924 17.1516   4
   6 -13   1 174.588 19.1905   3
 -13  -6   1 197.452 22.8009   7
  13   5  -1 58.2841 12.3638   3
  13   5  -1 34.3128 11.0112   5
  13   5  -1 52.7730 10.4059   4
 -13  -5  -1 34.0369 12.0894   6
 -13  -5  -1 47.3685 12.8144   7
 -13  -5   1 76.8237 14.1842   6
   5 -13   1 32.0868 10.2929   3
  -5  13   1 41.0903 4.98597   7
   5 -13   1 46.3756 10.6839   5
 -13  -5   1 63.3334 13.6851   7
   4 -13  -1 218.651 17.8688   4
  13   4  -1 242.769 22.4042   3
  13   4  -1 214.466 21.0828   5
   4 -13  -1 208.249 14.8338   7
 -13  -4  -1 237.382 23.7756   7
  13   4  -1 213.232 18.6455   4
   4 -13  -1 211.398 21.4315   3
 -13  -4  -1 213.348 22.7733   6
  13   4   1 212.123 21.6836   5
 -13  -4   1 241.578 23.3904   6
  -4  13   1 224.082 15.2419   6
   4 -13   1 192.873 20.4304   3
 -13  -4   1 269.202 24.3740   7
  -4  13   1 216.878 14.1926   7
  13   4   1 223.294 19.4113   4
  13   4   1 214.786 21.3502   3
   3 -13  -1 767.508 45.5339   7
   3 -13  -1 766.466 45.5096   6
  13   3  -1 862.669 51.2577   3
  13   3  -1 840.290 50.7327   5
 -13  -3  -1 879.720 52.6408   6
 -13  -3  -1 840.330 52.6159   7
   3 -13  -1 757.205 50.8056   3
  13   3  -1 844.118 49.1313   4
   3 -13  -1 751.487 47.1311   4
 -13  -3   1 782.066 52.0817   6
 -13  -3   1 757.196 52.0820   7
  -3  13   1 882.428 46.3875   6
  13   3   1 791.641 50.3151   3
   3 -13   1 835.068 44.2545   6
   3 -13   1 839.734 50.9534   3
  13   3   1 766.579 49.0370   4
   3 -13   1 835.593 47.3787   4
   3 -13   1 826.095 44.1997   7
  13   3   1 809.831 50.7144   5
   2 -13  -1 13.6991 6.34146   4
  13   2  -1 19.9558 8.13106   4
 -13  -2  -1 -2.9134 8.29051   6
  13   2  -1 22.3827 9.37167   3
  13   2  -1 15.6447 9.02484   5
   2 -13  -1 23.6517 9.93302   3
 -13  -2  -1 15.6269 8.73277   3
 -13  -2  -1 26.3298 10.5183   7
   2 -13  -1 22.1276 5.59567   7
   2 -13  -1 20.1264 5.92123   6
   2 -13   1 22.0457 4.79064   7
  13   2   1 23.8802 9.16864   3
  -2  13   1 20.0531 5.17512   7
   2 -13   1 15.0615 8.77289   3
  13   2   1 24.5961 9.51192   5
   2 -13   1 15.8642 4.60845   6
 -13  -2   1 19.1217 10.5145   7
  13   2   1 9.79086 7.92409   4
   2 -13   1 22.9558 5.59317   4
 -13  -2   1 17.5898 10.3401   6
 -13  -1  -1 212.864 21.2906   7
  13   1  -1 174.194 19.9923   4
   1 -13  -1 211.027 15.9528   4
 -13  -1  -1 177.785 18.1493   3
   1 -13  -1 245.976 17.0886   6
   1 -13  -1 236.801 21.5642   3
 -13  -1  -1 221.009 22.9861   6
  13   1  -1 184.944 19.9820   5
  13   1  -1 198.955 19.8835   3
   1 -13  -1 221.098 16.2519   7
   1 -13   1 198.709 15.0208   6
   1 -13   1 191.604 14.5536   7
  13   1   1 232.030 20.1570   4
  13   1   1 257.978 20.4480   3
  13   1   1 230.077 20.8657   5
 -13  -1   1 223.282 21.6279   6
 -13  -1   1 263.791 22.8039   7
   1 -13   1 187.146 15.1494   4
   0 -13  -1 101.364 11.5479   6
  13   0  -1 79.9783 12.7366   5
 -13   0  -1 79.6191 12.4119   3
  13   0  -1 91.3465 12.7143   4
  13   0  -1 96.8098 13.4005   3
   0 -13  -1 119.598 12.0429   7
 -13   0  -1 84.2956 13.3891   6
   0 -13  -1 92.6990 10.4435   4
 -13   0  -1 88.0132 13.8111   7
   0 -13  -1 84.2861 12.0312   5
 -13   0   1 103.152 15.3445   6
   0 -13   1 72.7401 9.74489   7
   0 -13   1 89.2524 11.5744   5
   0 -13   1 80.5539 8.99616   4
  13   0   1 97.4452 13.3927   4
 -13   0   1 84.3324 13.9185   7
   0 -13   1 92.6773 10.7633   6
  13   0   1 74.2580 12.8226   5
  13   0   1 107.737 13.2420   3
  13  -1  -1 239.104 20.4247   3
 -13   1  -1 223.111 19.2635   3
 -13   1  -1 231.311 21.0650   6
 -13   1  -1 235.590 21.2985   7
  -1 -13  -1 183.608 17.4537   7
  -1 -13  -1 206.941 18.8700   5
  -1 -13  -1 196.519 17.6169   6
  13  -1  -1 211.388 20.6397   5
  -1 -13  -1 198.980 15.6321   4
  13  -1  -1 277.210 21.3741   4
  -1 -13   1 236.310 17.4213   7
 -13   1   1 218.242 22.7145   6
  -1 -13   1 242.578 22.2209   5
  13  -1   1 186.268 20.3207   5
  -1 -13   1 246.636 17.3823   6
  13  -1   1 199.703 20.5427   3
  -1 -13   1 223.690 14.9082   4
  13  -1   1 200.236 20.3969   4
  13  -2  -1 33.9692 9.93268   5
 -13   2  -1 12.9021 9.88566   6
  13  -2  -1 11.0947 7.98516   3
  -2 -13  -1 21.6902 5.91861   4
  -2 -13  -1 26.1965 8.23986   7
 -13   2  -1 26.7425 8.19360   3
 -13   2  -1 26.7274 9.04684   7
  -2 -13  -1 17.7086 8.01824   5
  13  -2  -1 10.6418 8.78258   4
  -2 -13  -1 23.4521 7.86391   6
  -2 -13   1 29.7838 7.55162   6
  13  -2   1 21.5577 7.69649   4
  13  -2   1 17.0375 8.26308   3
  -2 -13   1 30.0322 7.47038   7
  -2 -13   1 18.9214 4.09850   4
 -13   2   1 3.20918 8.06622   6
  -2 -13   1 19.8831 7.37038   5
  13  -2   1 11.1932 9.18861   5
  13  -3  -1 797.051 50.3779   3
 -13   3  -1 806.255 49.4263   3
  13  -3  -1 803.567 50.4094   4
  -3 -13  -1 881.850 49.1160   6
  -3 -13  -1 855.569 49.4923   7
  -3 -13  -1 807.019 49.3171   5
 -13   3  -1 842.945 50.2357   7
 -13   3  -1 813.327 49.8928   6
  13  -3  -1 754.068 50.0516   5
  13  -3   1 871.444 51.1167   5
  13  -3   1 845.922 49.3523   3
  -3 -13   1 779.254 48.3846   5
  13  -3   1 816.231 50.5697   4
  -3 -13   1 764.637 48.1717   6
  -3 -13   1 745.598 43.4850   4
  -3 -13   1 789.013 48.4423   7
  -4 -13  -1 189.413 19.0297   5
  13  -4  -1 198.003 19.6967   3
  13  -4  -1 218.106 21.2486   4
 -13   4  -1 195.924 18.6574   3
  -4 -13  -1 218.892 14.6548   4
 -13   4  -1 223.026 19.8981   7
 -13   4  -1 242.872 19.5474   6
  -4 -13  -1 206.674 19.2305   7
  13  -4  -1 217.424 19.3082   5
  -4 -13  -1 190.224 18.6369   6
  13  -4   1 217.745 21.2819   5
  -4 -13   1 243.062 19.4383   7
  -4 -13   1 198.996 19.3104   5
  13  -4   1 200.511 20.9203   4
  -4 -13   1 214.783 12.3362   4
  13  -4   1 220.054 19.3057   3
  -4 -13   1 212.266 19.6306   6
  13  -5  -1 79.0128 12.9379   5
  -5 -13  -1 47.3660 6.39748   4
  -5 -13  -1 48.2728 10.6535   7
  13  -5  -1 83.8010 13.5322   4
  -5 -13  -1 48.6559 11.5005   6
 -13   5  -1 62.9314 10.5025   3
  13  -5   1 56.6478 12.1658   5
  -5 -13   1 76.8903 11.4815   7
  13  -5   1 43.3949 11.4256   4
  13  -5   1 48.5532 10.0419   3
  13  -6  -1 190.596 20.6004   4
  -6 -13  -1 176.325 12.7498   4
 -13   6  -1 185.511 17.0408   6
 -13   6  -1 181.820 17.0261   7
  13  -6  -1 178.334 19.9108   5
  13  -6  -1 209.811 21.0064   3
  -6 -13  -1 188.245 21.2368   7
  -6 -13  -1 170.830 18.9024   6
  13  -6   1 160.768 17.4003   3
  13  -6   1 159.498 19.8674   4
  -6 -13   1 183.316 18.3984   6
  13  -6   1 166.063 19.8039   5
  -6 -13   1 162.431 16.7893   5
  -6 -13   1 197.315 20.4722   7
  13  -7  -1 227.499 20.9189   3
  13  -7  -1 183.447 24.6661   4
  -7 -13  -1 216.066 14.5388   4
  -7 -13  -1 156.323 22.2612   7
 -13   7  -1 219.328 19.0175   6
 -13   7  -1 250.396 18.7229   7
  13  -7   1 221.279 24.8958   5
  13  -7   1 208.696 19.7039   3
  13  -8  -1 70.3749 14.2814   3
  13  -8  -1 76.3356 14.4207   5
  -8 -13  -1 72.4357 8.44020   4
  -8 -13  -1 68.2598 14.8634   6
 -13   8  -1 61.2242 10.1264   6
  13  -8  -1 95.0755 15.4698   4
  -8 -13  -1 92.3547 14.3770   7
  13  -8   1 76.6947 13.5776   3
  13  -8   1 65.3502 14.1979   4
  -8 -13   1 96.6492 14.6219   6
  13  -8   1 82.3807 14.3451   5
   8  13   1 70.4465 8.09234   4
  -8 -13   1 55.3421 12.6010   7
  13  -9  -1 59.6618 12.7242   3
 -13   9  -1 56.1752 9.86064   7
  -9 -13  -1 65.9708 14.0488   6
  -9 -13  -1 83.1278 16.1065   7
 -13   9  -1 64.7902 10.2791   6
  13  -9  -1 70.0517 14.3163   4
  13  -9  -1 53.3444 13.4967   5
 -13   9   1 76.4230 11.0220   6
  13  -9   1 71.4912 14.2182   5
  13  -9   1 67.9861 12.3374   3
  -9 -13   1 36.5636 13.8258   7
  -9 -13   1 63.9054 13.5585   6
  13  -9   1 50.6165 13.3903   4
   9  13   1 68.4467 7.82680   4
  13 -10  -1 154.509 18.7168   3
 -13  10  -1 118.471 13.3696   6
 -13  10  -1 152.663 13.9500   7
 -10 -13  -1 88.6486 16.5372   6
  10  13  -1 101.922 16.6016   5
  13 -10  -1 143.141 18.8567   4
  13 -10  -1 169.334 20.9575   5
 -13  10   1 107.223 14.0701   6
 -13  10   1 121.816 14.1721   7
  10  13   1 140.655 11.0664   4
  13 -10   1 83.1756 14.2812   3
  10  13   1 150.474 18.9344   5
 -10 -13   1 129.701 19.6476   6
 -10 -13   1 113.953 17.6300   7
  13 -10   1 113.422 17.3794   5
  13 -10   1 104.111 17.0561   4
  13 -11  -1 124.464 17.8205   3
 -11 -13  -1 196.238 23.7015   6
  11  13  -1 153.976 10.4333   4
  13 -11  -1 139.988 19.7625   5
 -13  11  -1 156.239 13.9116   7
  13 -11  -1 176.928 21.4954   4
 -11 -13  -1 164.006 21.5479   7
 -13  11  -1 165.816 13.8818   6
  11  13  -1 141.652 18.1670   5
 -13  11   1 165.032 16.4244   7
  13 -11   1 152.514 20.1750   4
 -11 -13   1 157.375 20.6121   7
  13 -11   1 151.055 19.7117   5
 -11 -13   1 176.931 21.9078   6
 -13  11   1 151.859 16.4435   6
  11  13   1 184.233 21.4734   5
  11  13   1 162.068 13.1140   4
  13 -12  -1 139.011 18.3692   3
 -13  12  -1 123.250 10.5891   7
 -12 -13  -1 105.209 20.7362   7
  13 -12  -1 134.603 19.3018   5
  13 -12  -1 146.542 19.7013   4
  12  13  -1 105.294 9.29025   4
 -12 -13  -1 105.109 18.7059   6
  12  13  -1 134.161 18.7479   5
  13 -12   1 112.071 18.6214   4
 -12 -13   1 165.340 21.5634   6
 -12 -13   1 105.703 18.9476   7
  12  13   1 130.037 18.2880   5
  13 -12   1 109.488 16.3346   3
  13 -12   1 113.208 18.4271   5
  12  13   1 136.802 12.2517   4
 -13  12   1 121.772 13.4848   7
 -13  12   1 134.783 14.4556   6
  13 -13  -1 2.35533 13.2078   3
  13 -13  -1 5.14819 11.7791   5
  13  13  -1 -6.0903 9.55840   5
 -13 -13  -1 6.60860 12.4950   6
  13 -13  -1 -1.8834 11.4320   4
  13  13  -1 7.18775 4.75205   4
 -13 -13  -1 18.0541 13.7395   7
  13 -13   1 4.87377 12.1312   4
  13  13   1 5.80673 11.2531   5
 -13 -13   1 4.10703 13.2126   7
  13 -13   1 -8.0171 9.20757   3
  13 -13   1 -0.9302 11.4222   5
 -13 -13   1 -2.8772 11.7143   6
 -13  13   1 -12.384 5.16483   7
  13 -14  -1 27.7489 15.1276   3
 -14 -13  -1 20.9323 15.1091   6
  13 -14  -1 25.4701 16.3455   4
  14  13  -1 21.2561 5.76806   4
  13 -14  -1 10.1885 13.0055   5
 -14 -13  -1 3.10076 13.4541   7
  14  13  -1 21.0883 12.1228   5
  14  13   1 13.3951 12.5714   5
  14  13   1 12.1229 6.33176   4
  13 -14   1 23.6535 13.7226   5
  13 -14   1 2.77584 12.8703   3
 -14 -13   1 -2.0611 16.1528   7
  13 -14   1 11.6898 12.8972   4
 -14 -13   1 18.0296 14.5135   6
  12 -14  -1 18.0570 12.3110   4
 -14 -12  -1 37.2487 15.1019   6
  12 -14  -1 9.83208 13.3792   3
  12 -14  -1 4.39607 11.7031   5
 -14 -12  -1 18.6437 14.2952   7
  14  12  -1 16.9712 11.4815   5
 -14 -12   1 11.2626 13.5771   6
  12 -14   1 23.6146 14.8960   4
  14  12   1 14.6351 12.1094   5
  12 -14   1 25.8270 12.8388   5
 -14 -12   1 0.85915 12.8636   7
  12 -14   1 38.4034 13.6497   3
  14  12   1 24.5947 8.44927   4
 -14 -11  -1 43.4638 15.4584   6
  11 -14  -1 7.47757 11.4871   5
  14  11  -1 39.0394 8.24424   4
 -14 -11  -1 28.4974 15.0292   7
  11 -14  -1 40.0237 12.6324   3
  14  11  -1 39.4868 12.6110   5
  11 -14   1 46.0269 13.4170   5
  14  11   1 27.0412 8.43460   4
 -14 -11   1 52.3903 15.7749   6
  14  11   1 30.4848 13.3784   5
  11 -14   1 46.7516 12.4748   3
 -14 -11   1 12.4397 13.9960   7
  11 -14   1 28.4275 12.4542   4
  10 -14  -1 17.9603 11.3560   3
  14  10  -1 40.9595 12.9635   5
  14  10  -1 46.7938 8.84655   4
  10 -14  -1 34.9068 13.0534   5
 -14 -10  -1 21.1592 13.5500   6
 -14 -10  -1 9.09856 13.0795   7
  14  10   1 32.6720 12.6190   5
 -14 -10   1 17.6999 13.4420   6
  10 -14   1 18.3788 11.0771   3
  10 -14   1 38.2188 12.0399   4
 -14 -10   1 19.2187 13.6249   7
  10 -14   1 26.6234 11.8142   5
  14  10   1 24.4856 8.63029   4
 -14  -9  -1 117.246 20.1670   7
  14   9  -1 164.753 15.9600   4
   9 -14  -1 187.464 21.5538   5
  14   9  -1 147.845 19.1231   5
 -14  -9  -1 141.072 21.0643   6
   9 -14  -1 142.441 20.0310   3
  14   9   1 183.741 22.0839   5
  14   9   1 147.711 16.8722   4
   9 -14   1 179.578 20.9992   5
 -14  -9   1 167.427 22.2592   7
 -14  -8  -1 166.203 22.8335   6
  14   8  -1 207.131 22.2422   5
  14   8  -1 182.235 17.9818   4
   8 -14  -1 215.485 22.5917   3
 -14  -8  -1 200.128 24.0886   7
   8 -14  -1 166.126 21.4912   5
   8 -14   1 185.388 19.9107   4
   8 -14   1 220.122 25.1967   5
  14   8   1 187.182 19.2282   4
   8 -14   1 209.459 21.8085   3
 -14  -8   1 221.086 25.7783   6
  14   8   1 174.637 22.5774   5
 -14  -8   1 215.873 25.9213   7
  14   7  -1 -1.8350 6.25218   4
 -14  -7  -1 16.7359 11.6351   7
 -14  -7  -1 2.72063 11.0278   6
   7 -14   1 10.8685 9.15134   5
 -14  -7   1 -14.139 10.2135   7
  14   7   1 1.40887 10.0489   5
   7 -14   1 2.29198 10.7948   3
  14   7   1 -1.7663 8.26073   4
 -14  -7   1 -2.9342 10.4842   6
   6 -14  -1 411.635 33.4698   5
   6 -14  -1 430.730 34.3817   3
 -14  -6  -1 451.112 36.7294   7
  14   6  -1 491.977 34.9504   5
  14   6  -1 489.882 31.5554   4
 -14  -6  -1 473.296 37.3702   6
 -14  -6   1 487.899 37.8337   7
 -14  -6   1 475.092 37.4743   6
   6 -14   1 478.776 33.4842   5
  14   6   1 460.956 38.8139   5
  14   6   1 441.385 31.3969   4
   6 -14   1 487.804 34.4096   3
 -14  -5  -1 80.8922 15.4987   7
  14   5  -1 71.6421 13.8312   5
 -14  -5  -1 70.4163 14.8964   6
  14   5  -1 64.2702 13.6575   3
   5 -14  -1 46.2034 9.20475   4
  14   5  -1 62.2369 10.4069   4
   5 -14   1 75.6187 12.5083   5
 -14  -5   1 38.8946 13.5221   7
   5 -14   1 69.9689 13.2903   3
  14   5   1 34.7472 9.84193   4
  14   4  -1 50.5084 12.0370   5
  14   4  -1 53.4762 10.5323   4
 -14  -4  -1 58.9512 13.9422   6
  14   4  -1 46.8352 12.4123   3
 -14  -4  -1 60.5608 14.0283   7
   4 -14   1 50.0391 9.05083   4
   4 -14   1 49.6962 11.9523   3
 -14  -4   1 66.8691 14.3669   6
 -14  -3  -1 46.8744 13.2262   6
 -14  -3  -1 60.7499 14.0184   7
  14   3  -1 45.3453 11.8857   3
   3 -14  -1 70.3917 9.00445   6
  14   3  -1 58.3353 10.9091   4
   3 -14  -1 50.1162 12.4259   3
  14   3  -1 54.1259 12.3085   5
   3 -14  -1 76.0658 10.3192   4
   3 -14  -1 66.1358 8.36527   7
   3 -14   1 48.2890 11.7649   3
  14   3   1 70.9944 14.4262   3
   3 -14   1 52.0622 6.72351   7
 -14  -3   1 71.8969 14.3199   6
  14   3   1 75.7110 13.5979   5
 -14  -3   1 55.5342 13.8573   7
   3 -14   1 63.7383 9.29613   4
  14   3   1 71.3136 11.8991   4
   3 -14   1 54.0125 6.77668   6
   2 -14  -1 666.069 40.0730   6
 -14  -2  -1 750.330 47.4506   7
   2 -14  -1 684.334 39.9721   7
 -14  -2  -1 741.872 47.1771   6
  14   2  -1 701.301 45.1387   5
   2 -14  -1 673.571 41.3298   4
   2 -14  -1 670.679 45.7039   3
  14   2  -1 723.266 43.9858   4
  14   2  -1 687.860 45.2249   3
  14   2   1 704.814 45.0457   4
   2 -14   1 724.444 45.8592   3
 -14  -2   1 675.919 52.3217   6
  14   2   1 679.013 44.2391   5
   2 -14   1 684.735 38.7930   6
  14   2   1 679.507 44.7084   3
 -14  -2   1 699.666 47.3356   7
   2 -14   1 653.111 40.4488   4
   2 -14   1 668.700 38.5970   7
   1 -14  -1 24.9484 10.7016   3
  14   1  -1 12.9832 9.45655   5
 -14  -1  -1 25.3583 10.3867   6
   1 -14  -1 34.1851 6.67738   4
 -14  -1  -1 13.0370 9.53815   7
   1 -14  -1 16.3485 6.12845   7
  14   1  -1 16.7370 8.98868   4
   1 -14  -1 24.1600 6.44645   6
  14   1  -1 5.72848 8.84563   3
  14   1   1 31.9539 11.3480   3
 -14  -1   1 15.1664 10.3556   6
   1 -14   1 31.9630 9.45369   5
  14   1   1 22.8305 9.60408   4
   1 -14   1 18.5210 5.74494   4
   1 -14   1 26.8410 5.82887   6
   1 -14   1 14.2921 9.74442   3
   1 -14   1 21.4707 5.59071   7
 -14  -1   1 22.4556 11.3912   7
  14   1   1 17.5969 9.92825   5
   0 -14  -1 -3.4915 5.13602   4
  14   0  -1 5.78037 8.24504   3
  14   0  -1 4.54225 8.25919   4
 -14   0  -1 14.6789 9.48720   7
  14   0  -1 -0.8975 8.40855   5
   0 -14  -1 3.42713 5.98886   7
 -14   0  -1 -0.8803 8.37012   6
   0 -14  -1 4.59702 5.69872   6
   0 -14   1 11.6487 8.33226   5
  14   0   1 1.36137 8.43549   5
 -14   0   1 22.4530 12.3027   7
 -14   0   1 13.6844 9.32459   6
  14   0   1 8.66252 9.82356   3
   0 -14   1 5.26378 5.04128   7
  14   0   1 -3.5544 8.00201   4
   0 -14   1 6.61096 4.85258   4
   0 -14   1 -1.1169 5.12252   6
  -1 -14  -1 18.2826 7.30527   6
  14  -1  -1 21.4559 11.3001   4
 -14   1  -1 15.3016 9.31726   6
  14  -1  -1 23.5174 9.58189   3
  14  -1  -1 17.5238 9.87706   5
  -1 -14  -1 12.2646 5.54796   4
  -1 -14  -1 19.7031 7.55792   7
 -14   1  -1 17.7974 11.5633   7
  -1 -14   1 21.9337 7.75362   5
  -1 -14   1 21.0097 6.60442   6
  14  -1   1 29.6005 9.51339   3
  14  -1   1 5.16616 8.85960   5
  -1 -14   1 24.0526 5.37070   4
  14  -1   1 13.8820 9.48191   4
  -1 -14   1 30.4313 7.25284   7
 -14   1   1 21.0337 11.7429   6
 -14   1   1 11.8616 9.87816   7
  -2 -14  -1 685.487 39.4849   4
 -14   2  -1 650.716 44.3459   6
 -14   2  -1 635.487 44.6041   7
  -2 -14  -1 677.500 42.4975   6
  14  -2  -1 676.589 44.0618   3
  14  -2  -1 697.516 45.0781   5
  -2 -14  -1 694.120 42.7511   7
  14  -2  -1 627.006 44.1827   4
 -14   2   1 684.216 45.0847   6
  -2 -14   1 660.801 37.9690   4
  14  -2   1 707.297 45.1417   5
  14  -2   1 683.235 43.5562   3
  -2 -14   1 684.372 42.7634   5
  14  -2   1 722.513 45.2599   4
  -2 -14   1 678.745 41.9744   6
  -2 -14   1 716.157 42.1188   7
 -14   2   1 784.872 46.5497   7
  14  -3  -1 57.3775 11.8620   3
 -14   3  -1 62.4107 11.6880   6
  -3 -14  -1 57.8551 11.4063   7
  -3 -14  -1 77.6316 11.7129   6
 -14   3  -1 73.0518 12.8988   7
  14  -3  -1 65.9271 13.2644   4
  -3 -14  -1 56.0460 7.66234   4
  14  -3  -1 66.4934 13.1241   5
  14  -3   1 52.6296 12.1489   4
  -3 -14   1 63.9235 11.6836   5
  -3 -14   1 85.2057 11.7444   6
  -3 -14   1 65.9469 6.37293   4
 -14   3   1 71.9682 12.5678   6
  -3 -14   1 57.7599 10.4540   7
  14  -3   1 60.1476 12.5636   5
  14  -3   1 53.2852 11.0442   3
 -14   4  -1 98.1087 13.5729   7
  14  -4  -1 68.1146 14.0272   4
  14  -4  -1 80.6408 14.6143   3
  -4 -14   1 87.7193 11.9246   5
  14  -4   1 56.0462 14.7719   5
  -4 -14   1 83.9138 5.44764   4
  -4 -14   1 80.9994 12.6044   7
 -14   4   1 48.6902 11.4164   6
  -4 -14   1 107.140 14.6495   6
  14  -5  -1 37.9822 11.9303   4
  14  -5  -1 47.3400 11.2607   3
  -5 -14  -1 51.7806 19.3780   7
  14  -5  -1 30.0850 11.4589   5
  -5 -14  -1 58.1371 12.1807   6
  -5 -14  -1 59.1291 7.02780   4
 -14   5  -1 31.8496 9.48302   7
  -5 -14   1 32.5640 10.4737   6
  14  -5   1 57.9457 12.7369   4
 -14   5   1 89.7771 14.6614   6
  14  -5   1 55.6285 12.6960   5
  14  -5   1 58.7984 11.2357   3
  -5 -14   1 39.2577 9.93714   7
  -6 -14  -1 464.134 34.0040   7
 -14   6  -1 447.681 31.8913   7
  -6 -14  -1 457.071 26.7872   4
  14  -6  -1 453.610 34.7812   4
  -6 -14  -1 484.944 34.0161   6
 -14   6  -1 461.057 32.5748   6
  14  -6  -1 423.056 34.0531   5
  14  -6  -1 433.719 32.8757   3
  14  -6   1 491.853 35.1420   5
  -6 -14   1 432.709 32.9214   7
  14  -6   1 471.418 33.6588   3
  -6 -14   1 476.775 34.2052   6
  14  -6   1 529.480 35.9410   4
  -7 -14  -1 -1.6990 3.55116   4
  -7 -14  -1 8.30133 10.7871   6
  14  -7  -1 10.9974 10.4061   4
  14  -7  -1 5.53370 9.36166   3
  14  -7  -1 -3.1938 9.20636   5
 -14   7  -1 0.00870 7.50619   6
 -14   7  -1 -0.5686 6.24317   7
  -7 -14  -1 -4.0938 8.43458   7
  -7 -14   1 7.08354 8.80414   7
 -14   7   1 -6.7985 7.82925   6
  14  -7   1 -5.7588 9.24642   4
  14  -7   1 2.95806 9.96654   5
  14  -7   1 -8.1479 7.03331   3
  -7 -14   1 -2.7815 9.74878   6
 -14   8  -1 239.294 22.0411   7
  -8 -14  -1 216.021 22.4650   7
  14  -8  -1 182.564 22.5200   4
  -8 -14  -1 201.782 22.1125   6
 -14   8  -1 163.960 17.8645   6
  -8 -14  -1 171.559 12.8999   4
  14  -8  -1 188.263 22.3538   5
  14  -8   1 210.453 20.2977   3
  14  -8   1 169.398 21.6657   5
  14  -8   1 198.764 23.3753   4
  -8 -14   1 175.165 20.9477   6
 -14   8   1 178.695 19.6681   7
 -14   8   1 211.550 20.0518   6
  -8 -14   1 193.987 21.7803   7
  -9 -14  -1 143.273 19.6125   7
  14  -9  -1 142.516 19.5665   4
 -14   9  -1 177.278 15.9910   7
  14  -9  -1 145.255 18.2628   3
 -14   9  -1 155.484 16.0600   6
  -9 -14  -1 153.033 19.7471   6
  14  -9  -1 175.291 21.6578   5
  14  -9   1 143.480 18.3690   3
  -9 -14   1 123.387 17.7947   7
  -9 -14   1 160.811 20.7042   6
  14  -9   1 146.902 19.3419   5
 -14   9   1 142.909 17.3550   6
  14  -9   1 117.028 18.7142   4
  14 -10  -1 27.3125 13.2793   3
 -10 -14  -1 41.4485 13.6242   6
  14 -10  -1 24.2978 12.5909   5
  14 -10  -1 21.9109 12.4701   4
 -14  10  -1 28.2662 7.69409   7
 -14  10  -1 20.3529 8.28036   6
 -10 -14  -1 32.8184 13.0285   7
 -10 -14   1 26.5944 12.1624   6
  14 -10   1 25.6870 10.9233   3
 -10 -14   1 35.7189 14.7351   7
  10  14   1 21.8400 5.04574   4
  14 -10   1 24.4544 14.2154   5
 -14  10   1 17.4334 8.88420   6
 -14  10   1 41.4761 8.74942   7
  14 -10   1 26.1715 12.8534   4
 -11 -14  -1 48.8485 14.1103   7
  14 -11  -1 37.3581 13.9979   4
 -11 -14  -1 54.4633 15.2063   6
  14 -11  -1 32.2695 14.3218   3
 -14  11  -1 39.6656 8.17886   7
  14 -11  -1 54.0951 14.7917   5
  14 -11   1 49.1788 12.4433   3
  11  14   1 27.8269 5.73243   4
 -11 -14   1 31.3019 13.4603   7
  14 -11   1 39.6686 14.2258   4
 -11 -14   1 44.0152 13.7855   6
 -14  11   1 29.5948 9.31991   7
  14 -11   1 28.9480 12.7890   5
  12  14  -1 19.9697 13.2323   5
  14 -12  -1 21.9127 13.3546   4
  14 -12  -1 14.4453 11.8163   3
  14 -12  -1 17.0685 12.9075   5
 -12 -14  -1 23.0238 16.2359   6
 -14  12  -1 11.7815 6.10488   7
 -12 -14  -1 22.0688 14.1044   7
  14 -12   1 56.1513 14.6019   5
  12  14   1 14.6281 5.59364   4
  14 -12   1 29.8253 16.3675   4
  14 -12   1 23.8647 11.0333   3
 -12 -14   1 6.73098 12.1621   7
 -12 -14   1 27.7188 16.4792   6
  12  14   1 11.8062 11.5063   5
 -14  12   1 12.6229 7.72773   7
  14 -13  -1 35.1727 14.4085   5
  14 -13  -1 6.48277 12.7996   4
  13  14  -1 8.11829 11.2271   5
 -13 -14  -1 -0.9938 13.0298   6
 -13 -14  -1 21.0646 17.3060   7
  14 -13  -1 5.59930 11.4566   3
  13  14   1 -0.3966 11.0750   5
  14 -13   1 18.9766 13.4251   3
 -13 -14   1 18.0020 14.0707   7
 -13 -14   1 -13.868 11.7281   6
  14 -13   1 32.7913 14.5274   4
  14 -13   1 25.1685 13.9664   5
  13  14   1 4.47772 5.76379   4
 -14 -14  -1 3.24465 14.2250   7
  14  14  -1 -18.646 13.3264   5
  14 -14  -1 -7.2212 12.8815   4
  14 -14  -1 -1.5288 11.4397   3
 -14 -14  -1 7.85885 14.2902   6
  14 -14   1 -9.5032 9.57626   3
  14  14   1 -8.1765 11.8433   5
  14 -14   1 7.37826 12.9725   5
 -14 -14   1 20.6527 14.9897   7
  14 -14   1 -5.3871 15.3729   4
 -14 -14   1 21.5378 17.7621   6
 -15 -13  -1 -3.4090 13.8655   7
  13 -15   1 21.0801 13.7647   5
 -15 -13   1 -0.7305 13.9841   7
 -15 -12  -1 92.4614 19.3887   6
  15  12  -1 54.7074 9.18904   4
  15  12  -1 79.5571 16.4705   5
  12 -15  -1 89.1717 17.4767   5
  12 -15  -1 74.0923 15.7610   3
 -15 -12  -1 62.1310 20.9825   7
  12 -15  -1 60.3475 15.6270   4
  12 -15   1 59.8639 15.5952   5
  12 -15   1 50.9024 15.6409   3
  15  12   1 86.9605 17.8138   5
  15  12   1 69.5015 10.4807   4
 -15 -12   1 73.4504 21.0438   6
 -15 -12   1 82.7686 19.4018   7
  12 -15   1 72.6634 16.0794   4
 -15 -11  -1 17.9874 14.3740   6
  11 -15  -1 -5.6667 10.2202   3
  15  11  -1 25.5723 8.34809   4
  15  11  -1 2.52582 11.1503   5
 -15 -11  -1 1.08528 13.9148   7
  11 -15  -1 17.2572 12.9374   5
  11 -15  -1 -2.5460 10.5050   4
  11 -15   1 14.5829 10.8685   3
 -15 -11   1 5.98412 13.4817   6
 -15 -11   1 15.1815 14.5753   7
  11 -15   1 1.57038 11.2547   5
  15  11   1 12.4128 11.9519   5
  15  11   1 7.61063 7.83044   4
  11 -15   1 4.89636 11.2923   4
  15  10  -1 50.7147 13.5733   5
 -15 -10  -1 58.1728 16.5337   7
  10 -15  -1 38.2211 14.0518   5
  15  10  -1 61.0438 10.1425   4
 -15 -10  -1 57.7540 16.3744   6
  10 -15  -1 23.7920 12.0993   3
 -15 -10   1 52.0852 17.2938   7
 -15 -10   1 45.3637 18.0416   6
  15  10   1 42.4229 10.1611   4
  10 -15   1 47.5687 13.2897   5
  10 -15   1 38.2403 14.3386   4
  15  10   1 54.8128 14.5979   5
  10 -15   1 50.0295 13.4358   3
   9 -15  -1 44.4264 13.6007   5
 -15  -9  -1 54.3041 16.2125   7
  15   9  -1 47.4977 13.3866   5
 -15  -9  -1 61.2359 16.5287   6
   9 -15  -1 59.4981 14.0981   3
  15   9  -1 63.5815 10.8230   4
  15   9   1 47.6984 11.1107   4
   9 -15   1 61.1419 13.7185   3
   9 -15   1 49.3260 13.7853   5
   9 -15   1 49.0005 12.3759   4
 -15  -9   1 42.6393 15.4289   6
 -15  -9   1 64.7700 17.0343   7
  15   9   1 67.1220 15.6904   5
   8 -15  -1 56.9769 13.8558   5
  15   8  -1 19.2210 11.4274   5
 -15  -8  -1 16.3001 13.5998   6
 -15  -8  -1 19.8293 13.9796   7
   8 -15  -1 29.1933 12.2349   3
  15   8  -1 23.4958 9.38033   4
  15   8   1 26.4109 10.2620   4
 -15  -8   1 18.4732 13.6335   7
  15   8   1 35.1231 13.3350   5
   8 -15   1 47.0424 14.2346   5
   8 -15   1 15.8335 9.86370   4
   8 -15   1 33.4655 13.5075   3
 -15  -8   1 21.1674 13.8096   6
   7 -15  -1 145.093 18.8747   5
   7 -15  -1 192.821 22.2060   3
 -15  -7  -1 153.461 22.4533   7
  15   7  -1 120.611 15.7449   4
  15   7  -1 136.017 19.0247   5
 -15  -7  -1 139.316 21.6819   6
 -15  -7   1 130.735 20.8774   7
  15   7   1 153.558 20.1928   5
   7 -15   1 192.360 20.0484   4
  15   7   1 158.626 19.0686   4
   7 -15   1 159.002 19.4260   5
 -15  -7   1 221.642 25.8565   6
   7 -15   1 179.799 20.6478   3
   6 -15  -1 135.811 19.0205   5
 -15  -6  -1 140.010 20.2597   6
   6 -15  -1 135.157 18.4096   3
 -15  -6  -1 121.716 19.4940   7
  15   6  -1 102.810 18.2904   5
  15   6   1 158.483 19.8946   5
   6 -15   1 108.208 16.1485   5
 -15  -6   1 124.564 22.9632   7
  15   6   1 159.423 16.9429   4
 -15  -6   1 136.573 21.9965   6
  15   5  -1 25.7843 11.6143   5
 -15  -5  -1 6.98604 11.6284   7
   5 -15  -1 7.69111 12.5025   3
 -15  -5  -1 15.1550 12.4693   6
  15   5  -1 19.5361 11.4952   3
  15   5  -1 20.5907 8.77657   4
 -15  -5   1 9.35510 11.8351   6
   5 -15   1 5.40988 8.80614   5
 -15  -5   1 -6.2966 10.6582   7
   5 -15   1 33.2493 8.35506   4
  15   5   1 5.39067 10.4568   5
  15   5   1 9.49836 8.72183   4
   5 -15   1 0.37377 9.56121   3
   4 -15  -1 39.8478 14.4031   3
 -15  -4  -1 75.9250 16.3837   7
 -15  -4  -1 89.5086 16.5794   6
  15   4  -1 72.1901 12.0612   4
   4 -15  -1 59.1826 9.90001   4
  15   4  -1 52.0950 13.7256   3
  15   4  -1 57.3040 13.1076   5
 -15  -4   1 60.7559 15.2050   6
  15   4   1 59.8177 11.9033   4
 -15  -4   1 47.5820 14.3941   7
  15   4   1 56.6740 13.4356   5
   4 -15   1 75.5757 10.7249   4
   4 -15   1 72.1960 13.8640   3
  15   3  -1 475.790 34.6067   5
   3 -15  -1 462.628 27.7025   7
 -15  -3  -1 469.760 36.8298   6
 -15  -3  -1 464.428 36.8739   7
   3 -15  -1 460.766 28.0167   6
  15   3  -1 448.350 32.4426   4
   3 -15  -1 464.655 30.5244   4
  15   3   1 472.856 34.6828   3
   3 -15   1 469.954 36.1946   3
  15   3   1 457.459 34.6511   5
   3 -15   1 431.307 28.9883   4
   3 -15   1 439.039 26.0294   6
 -15  -3   1 470.451 37.2515   6
  15   3   1 478.363 33.2039   4
 -15  -3   1 511.774 39.2848   7
   3 -15   1 425.819 25.9228   7
   2 -15  -1 17.8939 7.33843   4
   2 -15  -1 17.1574 6.28369   6
 -15  -2  -1 33.5837 12.4848   6
  15   2  -1 7.23450 10.5614   4
   2 -15  -1 21.5171 6.57972   7
 -15  -2  -1 6.31621 10.8352   7
  15   2  -1 16.3618 10.6391   5
  15   2  -1 6.97146 10.1039   3
   2 -15   1 16.8020 10.5355   3
 -15  -2   1 12.9482 11.6512   7
  15   2   1 26.7241 12.4890   3
 -15  -2   1 8.36070 11.5324   6
   2 -15   1 31.1847 7.08578   4
  15   2   1 29.3173 11.6786   5
   2 -15   1 21.9588 5.26306   6
  15   2   1 20.1032 9.78537   4
   2 -15   1 12.9618 4.74648   7
  15   1  -1 119.692 16.0845   3
   1 -15  -1 97.7796 11.7456   7
   1 -15  -1 108.298 12.3897   4
   1 -15  -1 107.319 12.7493   6
  15   1  -1 125.133 15.7978   4
 -15  -1  -1 94.0239 16.4137   7
  15   1  -1 99.0897 15.7383   5
 -15  -1  -1 108.821 16.6490   6
  15   1   1 100.350 15.9262   5
   1 -15   1 109.148 11.5273   6
   1 -15   1 112.587 16.4382   3
  15   1   1 124.200 16.0764   3
 -15  -1   1 114.145 17.6057   7
   1 -15   1 103.096 11.7394   4
   1 -15   1 92.6631 10.6183   7
 -15  -1   1 110.984 17.0220   6
  15   1   1 88.1576 14.5002   4
  15   0  -1 61.6757 12.5010   4
 -15   0  -1 49.5353 12.5229   6
  15   0  -1 56.5987 12.5316   3
   0 -15  -1 47.3567 8.75715   7
   0 -15  -1 68.0667 9.05822   4
 -15   0  -1 64.9229 14.2518   7
  15   0  -1 36.6804 12.0668   5
   0 -15   1 59.5935 8.13319   4
  15   0   1 37.4707 10.9053   3
 -15   0   1 57.3063 13.3318   6
   0 -15   1 58.1002 8.72539   6
  15   0   1 46.4767 12.6266   5
  15   0   1 57.6387 12.2561   4
 -15   0   1 55.1370 13.8603   7
   0 -15   1 63.1903 8.82969   7
  -1 -15  -1 109.609 12.7537   7
  -1 -15  -1 97.1206 10.6944   4
  15  -1  -1 120.607 16.1369   4
  15  -1  -1 105.420 15.0227   3
  15  -1  -1 111.543 16.1043   5
 -15   1  -1 125.384 17.4713   7
  -1 -15  -1 103.140 14.2739   6
 -15   1  -1 110.179 16.1069   6
  15  -1   1 103.080 16.0033   5
  15  -1   1 90.9703 15.0530   4
  -1 -15   1 88.5031 11.2716   7
  -1 -15   1 91.5369 13.4518   6
 -15   1   1 99.2352 15.9875   6
 -15   1   1 114.576 18.5788   7
  15  -1   1 81.0993 13.5824   3
  -2 -15  -1 25.2500 8.71420   6
  -2 -15  -1 10.8930 5.31936   4
  15  -2  -1 23.3869 10.3552   3
  -2 -15  -1 21.2958 8.58885   7
 -15   2  -1 16.1822 11.6918   6
 -15   2  -1 38.9020 13.2507   7
  15  -2  -1 22.2641 11.1878   5
 -15   2   1 8.86261 10.3358   7
 -15   2   1 17.4801 10.4126   6
  15  -2   1 11.0841 9.88769   5
  15  -2   1 30.4640 15.1167   4
  -2 -15   1 25.3838 4.70819   4
  -2 -15   1 18.1045 7.84189   7
  -2 -15   1 16.7139 7.62126   6
  15  -2   1 -0.2413 10.1477   3
  15  -3  -1 470.627 35.1328   3
  15  -3  -1 550.932 35.9331   5
 -15   3  -1 466.160 34.0067   6
 -15   3  -1 509.418 36.0157   7
  15  -3  -1 461.226 34.5738   4
  -3 -15  -1 463.339 27.7248   4
  -3 -15  -1 461.571 32.4969   6
  15  -3   1 472.856 34.9904   4
  15  -3   1 463.072 34.8941   5
 -15   3   1 448.072 36.2916   7
  -3 -15   1 472.224 31.8414   6
 -15   3   1 441.463 35.5140   6
  15  -3   1 406.763 32.3535   3
  -3 -15   1 443.267 25.6119   4
  -3 -15   1 440.883 31.0047   7
  -4 -15  -1 51.5644 10.7743   7
 -15   4  -1 55.5900 13.3438   7
  15  -4  -1 70.5586 14.3539   5
  15  -4  -1 42.3857 12.5401   4
  15  -4  -1 56.8134 12.5120   3
 -15   4  -1 73.5408 13.8136   6
  -4 -15  -1 49.0449 11.8129   6
 -15   4   1 64.6457 12.8698   7
  15  -4   1 46.8725 12.9889   4
  -4 -15   1 66.1791 11.3566   7
  15  -4   1 73.6740 14.2432   5
  -4 -15   1 57.4558 11.4440   6
 -15   4   1 61.8218 12.2005   6
  15  -4   1 75.6402 12.5847   3
  -5 -15  -1 19.6581 9.28360   7
  -5 -15  -1 20.0307 4.83209   4
  15  -5  -1 7.47904 9.43307   3
 -15   5  -1 1.37020 7.66895   7
  15  -5  -1 8.98076 10.5632   4
  -5 -15  -1 19.1421 10.1980   6
  15  -5  -1 -1.7825 9.66818   5
  15  -5   1 20.8822 11.4036   5
  -5 -15   1 12.9427 9.93780   7
 -15   5   1 16.5732 9.61414   7
  15  -5   1 26.5805 11.7123   4
  15  -5   1 8.07923 8.96973   3
  -5 -15   1 7.99712 9.11549   6
  -6 -15  -1 106.240 15.7095   7
  15  -6  -1 167.820 20.8435   4
  15  -6  -1 132.770 17.7947   5
  15  -6  -1 154.922 20.9685   3
 -15   6  -1 154.351 18.7194   7
 -15   6  -1 147.591 18.4868   6
  -6 -15  -1 90.2873 15.7254   6
  -6 -15  -1 106.206 9.57626   4
  -6 -15   1 132.887 17.4815   6
  15  -6   1 110.108 17.2740   4
  -6 -15   1 163.566 18.4011   7
 -15   6   1 113.087 16.6648   7
  15  -6   1 100.254 16.0291   3
  15  -6   1 100.121 16.8979   5
 -15   7  -1 158.116 18.8914   7
  -7 -15  -1 150.865 10.9747   4
  -7 -15  -1 152.007 19.7836   6
  15  -7  -1 145.083 19.6065   4
 -15   7  -1 159.775 18.7529   6
  15  -7  -1 138.301 19.7246   5
  15  -7  -1 150.446 19.4134   3
  -7 -15  -1 203.535 21.5127   7
  15  -7   1 155.069 20.3731   3
  15  -7   1 168.674 21.6989   5
 -15   7   1 151.811 17.9783   6
  -7 -15   1 123.088 18.4176   6
  15  -7   1 187.307 22.3637   4
  -7 -15   1 148.365 18.4842   7
 -15   7   1 165.978 18.9652   7
 -15   8  -1 20.5643 9.43211   6
  15  -8  -1 47.8545 13.9053   4
  15  -8  -1 44.1932 13.9404   3
  -8 -15  -1 47.8653 13.8524   6
  15  -8  -1 24.8419 12.3775   5
  -8 -15  -1 23.6088 11.6784   7
  -8 -15   1 28.5892 13.0480   7
  -8 -15   1 38.9938 11.8462   6
  15  -8   1 39.3300 13.6697   4
 -15   8   1 28.5093 9.64857   7
  15  -8   1 25.1058 12.5166   5
 -15   8   1 17.9625 10.6999   6
 -15   9  -1 35.1830 9.75837   6
  -9 -15  -1 42.8170 13.5171   6
 -15   9  -1 48.6856 9.32952   7
  15  -9  -1 22.6549 12.8935   5
  -9 -15  -1 54.7260 15.5248   7
  15  -9  -1 47.8410 13.1013   3
  15  -9  -1 78.5563 16.1288   4
 -15   9   1 55.8261 12.0118   6
  -9 -15   1 38.7745 12.8586   6
  -9 -15   1 51.5709 13.8158   7
  15  -9   1 69.2780 15.4932   4
 -15   9   1 62.7704 14.5150   7
  15  -9   1 67.6853 15.0799   5
  15  -9   1 66.3334 13.3224   3
 -15  10  -1 44.0021 10.3843   6
 -15  10  -1 38.1569 10.1126   7
 -10 -15  -1 47.2028 14.0242   6
  15 -10  -1 49.5286 14.9688   4
  15 -10  -1 52.9886 14.6934   5
 -10 -15  -1 73.3838 17.7007   7
  15 -10  -1 41.3698 12.5800   3
 -10 -15   1 35.7222 13.3040   7
 -10 -15   1 54.8087 14.4153   6
  15 -10   1 45.0888 12.2660   3
  15 -10   1 60.3943 14.5585   5
 -15  10   1 57.7824 12.5211   6
  15 -10   1 62.9767 15.5973   4
 -11 -15  -1 1.94122 12.3176   6
 -11 -15  -1 16.7350 12.8551   7
 -15  11  -1 2.19689 8.78119   7
  15 -11  -1 10.1452 11.5459   3
  15 -11  -1 16.4393 12.7990   5
  15 -11  -1 4.62995 12.2670   4
  15 -11   1 14.5058 13.1512   4
 -11 -15   1 3.79013 11.6284   7
  15 -11   1 0.98306 9.67022   3
  15 -11   1 17.5768 12.8008   5
 -11 -15   1 -7.7968 10.9035   6
 -15  11   1 -1.7426 7.64940   7
  15 -12  -1 57.9123 17.4139   3
 -12 -15  -1 73.6718 17.8826   7
  15 -12  -1 66.4604 16.8690   5
  15 -12  -1 54.3949 16.5264   4
 -12 -15  -1 73.5843 17.7035   6
 -12 -15   1 100.361 18.9558   6
 -12 -15   1 74.9582 17.5135   7
  12  15   1 84.0215 8.31525   4
  15 -12   1 77.7235 14.8377   3
  15 -12   1 75.5624 17.2792   5
 -13 -15  -1 4.75265 14.0552   7
  15 -13  -1 5.82924 13.4033   5
 -13 -15   1 3.95433 12.7025   7
  11 -16  -1 159.825 21.0265   4
  11 -16  -1 212.197 24.3667   3
 -16 -11  -1 128.854 23.2972   7
 -16 -11  -1 138.600 23.5582   6
  16  11  -1 158.458 22.6896   5
  16  11  -1 144.093 16.5044   4
  11 -16  -1 159.852 21.7890   5
  11 -16   1 127.426 21.1277   3
  11 -16   1 130.388 19.9234   5
 -16 -11   1 132.922 23.0541   7
  16  11   1 129.199 15.9338   4
  16  11   1 142.709 21.0918   5
  11 -16   1 136.139 19.8265   4
 -16 -11   1 155.022 24.5906   6
  10 -16  -1 54.3504 16.4889   3
 -16 -10  -1 16.0608 14.8625   6
 -16 -10  -1 31.6945 16.6693   7
  16  10  -1 38.9353 9.81586   4
  16  10  -1 49.4503 14.7522   5
  10 -16  -1 45.9574 17.0947   5
  16  10   1 37.6725 10.8421   4
 -16 -10   1 34.4734 15.8443   6
  10 -16   1 59.5700 14.7977   5
  16  10   1 25.5994 13.9552   5
  10 -16   1 39.4516 15.0097   3
  10 -16   1 33.5207 12.7590   4
 -16 -10   1 57.8775 20.3748   7
   9 -16  -1 8.76445 13.9241   3
 -16  -9  -1 -12.628 14.9882   6
 -16  -9  -1 17.1737 14.4712   7
  16   9  -1 1.56392 8.15810   4
  16   9  -1 -1.1288 11.7006   5
   9 -16  -1 7.23288 11.3430   5
   9 -16   1 10.8204 12.3347   4
  16   9   1 5.48345 11.6576   5
  16   9   1 -0.8224 8.84611   4
 -16  -9   1 -6.7813 15.6535   6
   9 -16   1 5.94022 13.1383   3
   9 -16   1 13.7072 11.3202   5
 -16  -9   1 16.8385 14.5995   7
   8 -16  -1 4.58909 11.1703   3
   8 -16  -1 8.85955 11.1601   5
  16   8  -1 8.58938 11.5584   5
  16   8  -1 15.9220 9.30197   4
 -16  -8  -1 7.12853 13.4400   7
 -16  -8  -1 27.7607 26.4698   6
   8 -16   1 19.4920 11.8244   3
   8 -16   1 6.29033 9.36688   4
  16   8   1 7.62520 8.46551   4
  16   8   1 17.7679 13.1046   5
 -16  -8   1 24.4863 14.9671   7
 -16  -8   1 20.9473 14.1635   6
   8 -16   1 14.9944 13.1811   5
 -16  -7  -1 244.204 29.8820   7
  16   7  -1 257.859 23.5833   4
   7 -16  -1 267.466 28.2200   5
  16   7  -1 256.614 29.3697   5
   7 -16  -1 261.866 27.0419   3
 -16  -7  -1 301.378 30.9600   6
  16   7   1 301.132 31.0088   5
 -16  -7   1 252.756 29.9472   6
   7 -16   1 263.731 23.2674   4
   7 -16   1 254.429 25.8867   3
 -16  -7   1 315.305 31.7541   7
  16   7   1 257.995 24.6520   4
   7 -16   1 228.728 25.0657   5
 -16  -6  -1 64.7434 16.5573   7
   6 -16  -1 32.9668 12.0836   5
   6 -16  -1 47.2699 13.9043   3
 -16  -6  -1 22.8418 14.3476   6
  16   6  -1 37.1487 13.3943   5
  16   6  -1 34.8664 10.3139   4
   6 -16   1 47.1558 10.7045   4
  16   6   1 27.7720 13.2815   5
  16   6   1 32.3270 10.3940   4
 -16  -6   1 45.7825 15.7218   6
   6 -16   1 51.2949 14.3749   5
   6 -16   1 39.6639 12.7729   3
 -16  -6   1 31.6692 14.8542   7
  16   5  -1 0.24552 10.9743   3
   5 -16  -1 8.63498 9.93962   5
  16   5  -1 -6.0245 7.52689   4
 -16  -5  -1 -4.3681 11.8752   6
 -16  -5  -1 -8.6025 11.1125   7
   5 -16  -1 8.12123 11.2230   3
  16   5  -1 4.70665 11.2542   5
   5 -16   1 9.44021 10.7944   5
   5 -16   1 0.90457 10.1165   3
  16   5   1 11.3863 11.5791   5
  16   5   1 9.74427 9.09863   4
 -16  -5   1 3.17447 12.3014   6
   5 -16   1 -0.3773 6.69650   4
  16   4  -1 178.423 21.5266   3
   4 -16  -1 159.824 20.6711   3
  16   4  -1 148.917 19.9328   5
   4 -16  -1 128.067 16.9811   4
  16   4  -1 182.440 19.1723   4
 -16  -4  -1 155.380 21.7998   7
 -16  -4  -1 169.040 22.1376   6
 -16  -4   1 168.052 22.3214   7
   4 -16   1 157.509 16.3261   4
  16   4   1 191.043 22.0948   5
  16   4   1 155.029 19.1222   4
   4 -16   1 175.651 19.4513   5
 -16  -4   1 196.243 23.5875   6
   4 -16   1 145.440 20.4708   3
  16   4   1 159.937 21.4784   3
   3 -16  -1 -4.3951 10.1079   3
   3 -16  -1 14.9557 5.62559   7
   3 -16  -1 22.4215 8.38313   4
   3 -16  -1 16.7651 5.72024   6
 -16  -3  -1 23.9997 13.0973   7
 -16  -3  -1 21.5834 12.3975   6
  16   3  -1 14.2689 9.61984   4
  16   3  -1 27.5693 14.0364   3
  16   3  -1 11.8912 10.8909   5
 -16  -3   1 19.6090 12.7175   6
  16   3   1 4.87535 10.3720   3
  16   3   1 11.0830 11.0179   5
   3 -16   1 4.01476 10.2312   3
   3 -16   1 14.3891 7.15988   4
  16   3   1 -0.1895 12.0891   4
 -16  -3   1 15.8174 12.6283   7
  16   2  -1 181.035 20.8234   4
   2 -16  -1 202.837 24.0408   3
  16   2  -1 197.571 22.9868   5
   2 -16  -1 218.328 16.0454   7
   2 -16  -1 218.625 16.4426   6
 -16  -2  -1 221.261 25.3680   7
  16   2  -1 176.710 22.5460   3
 -16  -2  -1 179.488 23.0565   6
 -16  -2   1 216.439 25.6793   7
   2 -16   1 177.063 22.7649   3
  16   2   1 197.261 22.9606   5
   2 -16   1 180.271 16.3917   4
   2 -16   1 210.847 14.4436   7
  16   2   1 201.271 24.4188   3
 -16  -2   1 195.046 25.1700   6
  16   2   1 190.154 24.6706   4
 -16  -1  -1 39.7807 13.3927   7
   1 -16  -1 42.0040 15.1427   3
  16   1  -1 44.9566 14.6355   3
 -16  -1  -1 49.6005 13.4712   6
  16   1  -1 64.5928 13.9841   5
   1 -16  -1 48.9120 9.09255   7
   1 -16  -1 57.7663 8.48238   4
   1 -16  -1 45.7556 8.34794   6
 -16  -1   1 39.8529 13.7674   7
   1 -16   1 43.5510 7.68199   6
   1 -16   1 36.2975 14.7586   3
   1 -16   1 42.5897 8.38616   4
  16   1   1 49.4735 13.6910   5
   1 -16   1 45.4040 7.30543   7
  16   1   1 42.5583 12.2841   4
   0 -16  -1 557.185 34.5048   4
 -16   0  -1 577.406 41.8370   7
 -16   0  -1 553.492 42.7263   6
  16   0  -1 544.644 39.8672   3
   0 -16  -1 563.266 41.8475   3
  16   0  -1 533.254 40.1597   5
  16   0  -1 597.177 40.0494   4
   0 -16  -1 575.688 36.0453   7
   0 -16  -1 541.978 35.2523   6
   0 -16   1 570.388 41.3424   3
 -16   0   1 561.592 42.4270   7
   0 -16   1 587.264 33.7958   4
 -16   0   1 609.130 42.3732   6
  16   0   1 555.286 39.7558   4
  16   0   1 548.624 43.8949   3
  16   0   1 570.168 40.6947   5
   0 -16   1 548.177 34.5426   6
   0 -16   1 560.459 34.2050   7
  16  -1  -1 38.4320 11.8522   3
  16  -1  -1 40.8898 12.6775   5
  16  -1  -1 28.8209 11.5598   4
 -16   1  -1 26.6444 11.8722   6
 -16   1  -1 43.0311 13.1147   7
  -1 -16  -1 24.6696 8.54113   6
  -1 -16  -1 34.7931 7.21339   4
 -16   1   1 52.8208 13.6139   6
  16  -1   1 23.3295 11.5871   4
  -1 -16   1 43.7977 8.66561   7
  16  -1   1 36.6854 12.7783   5
 -16   1   1 41.9370 13.6678   7
  16  -1   1 36.1344 11.8366   3
  -1 -16   1 52.3509 9.38731   6
  -2 -16  -1 213.030 15.7517   4
  16  -2  -1 173.490 22.6319   5
 -16   2  -1 189.465 22.9999   7
 -16   2  -1 232.484 23.3455   6
  -2 -16  -1 155.169 18.6214   6
  16  -2  -1 228.785 25.6189   4
  16  -2  -1 219.750 22.4955   3
  -2 -16  -1 195.183 19.5942   7
 -16   2   1 216.958 23.4966   6
  16  -2   1 191.044 22.6322   5
  -2 -16   1 213.074 18.5404   6
  16  -2   1 169.105 22.5711   3
 -16   2   1 196.947 23.1920   7
  16  -2   1 216.575 23.0634   4
  -2 -16   1 205.091 13.7427   4
  -3 -16  -1 18.6079 9.34748   6
  -3 -16  -1 14.8434 9.18342   7
  16  -3  -1 10.1464 10.2753   3
 -16   3  -1 23.9761 10.9184   6
  16  -3  -1 5.21143 10.3615   5
  16  -3  -1 18.9118 11.5482   4
  -3 -16  -1 12.5383 5.10616   4
 -16   3  -1 14.0673 10.3718   7
 -16   3   1 19.9610 12.8633   6
  16  -3   1 24.5406 11.9978   5
  -3 -16   1 20.9477 8.60761   6
  -3 -16   1 22.1398 9.03816   7
  16  -3   1 14.2129 13.5629   4
  -3 -16   1 13.8773 2.99504   4
  -3 -16   1 12.2972 2.91673   4
  16  -3   1 13.8836 9.86168   3
 -16   3   1 21.1794 13.6107   7
  16  -4  -1 151.581 19.9656   3
  -4 -16  -1 135.534 17.6390   7
 -16   4  -1 159.743 20.4031   7
  16  -4  -1 171.534 20.7172   4
  16  -4  -1 155.261 19.9115   5
  -4 -16  -1 158.518 19.5956   6
 -16   4  -1 180.026 20.3097   6
  16  -4   1 152.832 19.9573   4
  16  -4   1 189.097 22.3711   5
  16  -4   1 133.358 19.9186   3
 -16   4   1 163.700 20.6278   6
 -16   4   1 198.728 24.4117   7
  -4 -16   1 167.913 18.7915   6
  -4 -16   1 190.224 20.0084   7
  16  -5  -1 -2.5264 10.4064   4
  -5 -16  -1 3.50627 3.90010   4
 -16   5  -1 1.35619 10.8221   7
  -5 -16  -1 7.24050 9.89416   6
  16  -5  -1 5.93245 10.0246   3
  16  -5  -1 9.89403 11.0972   5
  -5 -16  -1 -5.3011 7.73538   7
  -5 -16   1 12.4231 8.81855   7
 -16   5   1 3.54861 11.7637   7
  -5 -16   1 10.3415 9.74714   6
 -16   5   1 0.60758 10.9802   6
  16  -5   1 5.70129 11.1090   4
  16  -5   1 10.8488 11.0060   5
  -6 -16  -1 39.9634 13.2109   6
 -16   6  -1 28.6287 11.6296   6
  -6 -16  -1 37.4934 4.84979   4
  16  -6  -1 54.2680 14.7115   4
  -6 -16  -1 39.7136 11.7308   7
  16  -6  -1 20.4371 12.0155   5
 -16   6  -1 38.0815 12.2705   7
  16  -6  -1 17.0340 11.1098   3
 -16   6   1 49.5097 12.6394   7
  16  -6   1 36.9452 13.7045   5
  16  -6   1 47.5577 14.0287   4
  -6 -16   1 20.2962 11.6765   7
  16  -6   1 45.5689 13.8024   3
  -6 -16   1 28.8786 10.2242   6
  -7 -16  -1 259.691 28.3184   7
 -16   7  -1 269.979 25.3646   6
  16  -7  -1 346.087 29.5019   5
  -7 -16  -1 260.475 27.8984   6
 -16   7  -1 247.107 25.2715   7
  16  -7  -1 301.359 28.8955   4
  -7 -16   1 269.588 25.7555   6
  16  -7   1 279.958 25.4832   3
  16  -7   1 290.763 28.9859   4
 -16   7   1 301.790 27.4538   6
 -16   7   1 306.480 27.6606   7
  16  -7   1 283.449 28.3829   5
  16  -8  -1 33.7569 13.9661   5
  -8 -16  -1 19.5771 11.9033   7
  -8 -16  -1 20.0253 13.6131   6
  16  -8  -1 11.5574 12.7366   4
 -16   8  -1 9.96734 8.26228   7
  16  -8  -1 16.4268 10.7614   3
 -16   8  -1 14.8733 10.4103   6
  16  -8   1 6.17039 11.5140   5
  -8 -16   1 17.9724 10.9441   6
 -16   8   1 7.22162 10.4730   6
  16  -8   1 7.53852 10.0067   3
  -8 -16   1 -2.7107 12.1389   7
  16  -8   1 -4.8223 11.9986   4
 -16   8   1 5.63573 11.0815   7
 -16   9  -1 -0.8394 10.2926   6
  16  -9  -1 33.4835 13.4053   5
  -9 -16  -1 25.7006 13.0054   7
  -9 -16  -1 -6.2440 10.7197   6
  16  -9  -1 -1.7378 12.0780   4
  16  -9  -1 17.8260 13.7811   3
  16  -9   1 7.08182 12.3844   5
  -9 -16   1 4.70519 10.9088   7
 -16   9   1 2.74144 10.2182   6
 -16   9   1 7.35246 10.2305   7
  16  -9   1 0.12274 11.8143   3
  16  -9   1 -12.434 11.6513   4
  -9 -16   1 17.6641 11.7265   6
  16 -10  -1 26.5221 15.3963   3
  16 -10  -1 32.3603 15.1462   4
 -10 -16  -1 44.6205 14.9604   6
  16 -10  -1 22.3235 13.6169   5
 -10 -16  -1 34.3683 13.9131   7
 -10 -16   1 36.9606 14.2156   6
 -10 -16   1 16.9029 13.0109   7
  16 -10   1 17.4571 13.1625   5
  16 -10   1 16.4183 13.9542   4
  16 -10   1 58.9662 15.1176   3
 -11 -16  -1 144.423 22.1039   6
  16 -11  -1 155.474 22.0413   5
  16 -11  -1 145.299 21.3373   3
  16 -11   1 160.277 21.2625   3
  16 -11   1 136.351 24.1872   4
  16 -11   1 116.511 21.7076   5
 -11 -16   1 157.049 25.2310   6
  17  10  -1 7.61426 15.5069   5
  10 -17  -1 9.78025 12.6221   5
  10 -17  -1 9.43826 12.9499   3
  17  10  -1 -1.1341 8.34278   4
  10 -17  -1 37.8825 13.8946   4
 -17 -10  -1 45.7711 18.6108   7
 -17 -10  -1 11.1041 15.2546   6
 -17 -10   1 21.1687 16.4486   7
  17  10   1 24.7698 10.4525   4
  10 -17   1 16.8315 12.6776   3
  10 -17   1 15.6557 12.0203   4
 -17 -10   1 7.17592 15.7850   6
  10 -17   1 31.9214 14.0152   5
  17  10   1 27.6827 14.6780   5
  17   9  -1 42.2302 15.0772   5
 -17  -9  -1 33.1438 17.0834   7
   9 -17  -1 18.6072 15.7826   5
 -17  -9  -1 18.7054 15.0411   6
  17   9  -1 31.2768 10.5814   4
   9 -17  -1 21.6451 13.3336   3
   9 -17   1 22.3398 12.9141   3
 -17  -9   1 11.5471 16.0273   7
  17   9   1 19.7198 9.35723   4
   9 -17   1 29.3375 11.8883   4
 -17  -9   1 52.8379 18.1147   6
  17   9   1 56.6181 17.8479   5
   9 -17   1 39.4418 14.1535   5
   8 -17  -1 32.4715 13.8365   5
   8 -17  -1 73.9041 18.5297   3
 -17  -8  -1 102.952 20.2335   7
  17   8  -1 47.0786 14.4563   5
 -17  -8  -1 45.6362 17.3264   6
  17   8  -1 74.7150 12.1446   4
 -17  -8   1 61.9784 18.8727   7
   8 -17   1 59.5367 14.5949   4
  17   8   1 38.8034 14.2005   4
  17   8   1 60.6283 16.4256   5
   8 -17   1 46.5342 14.1502   5
 -17  -8   1 93.2795 20.0310   6
   8 -17   1 48.4086 14.4105   3
 -17  -7  -1 30.0951 15.5691   6
  17   7  -1 30.2692 13.6305   5
   7 -17  -1 22.9576 12.8183   3
  17   7  -1 27.8617 11.1509   4
 -17  -7  -1 17.2343 14.6256   7
   7 -17  -1 20.6739 12.6691   5
  17   7   1 28.7162 14.1940   5
   7 -17   1 21.0737 12.3099   3
   7 -17   1 20.9469 14.3468   5
 -17  -7   1 26.3743 15.8149   7
   6 -17  -1 28.5689 14.6402   5
  17   6  -1 54.0772 15.3224   5
  17   6  -1 36.1126 11.1810   4
 -17  -6  -1 50.3707 16.9646   7
 -17  -6  -1 61.9378 17.1153   6
   6 -17  -1 49.2509 15.0999   3
 -17  -6   1 82.9050 18.1140   6
   6 -17   1 43.3439 12.9808   5
  17   6   1 20.0465 13.7500   5
  17   6   1 25.8662 10.6642   4
   6 -17   1 44.1335 10.6514   4
   6 -17   1 56.8976 14.3900   3
 -17  -6   1 44.8977 16.5173   7
 -17  -5  -1 130.385 21.1362   6
   5 -17  -1 121.000 17.6408   5
  17   5  -1 129.396 19.6197   3
 -17  -5  -1 86.9367 18.7683   7
   5 -17  -1 112.062 18.8052   3
  17   5  -1 109.648 18.0049   5
 -17  -5   1 122.999 21.3479   7
   5 -17   1 112.597 14.5187   4
   5 -17   1 87.8469 17.0982   5
   5 -17   1 84.1808 16.7417   3
 -17  -5   1 105.611 19.6221   6
  17   5   1 124.320 16.7323   4
  17   5   1 145.222 20.2854   5
  17   4  -1 72.4524 15.0440   4
 -17  -4  -1 79.0071 17.3335   7
  17   4  -1 60.2654 15.3744   5
  17   4  -1 93.1791 17.5634   3
 -17  -4  -1 81.4894 18.1479   6
   4 -17  -1 71.7766 17.7738   3
   4 -17   1 65.8414 10.1489   4
   4 -17   1 55.2965 10.9556   4
   4 -17   1 37.8631 13.4852   3
  17   4   1 62.8255 15.6849   5
  17   4   1 63.3607 13.6124   4
  17   4   1 58.0263 14.7470   3
 -17  -4   1 74.5117 17.3565   6
   4 -17   1 59.3360 13.0982   5
   3 -17  -1 104.560 13.8206   4
   3 -17  -1 117.093 11.5546   6
   3 -17  -1 118.952 18.9813   3
 -17  -3  -1 135.545 20.7100   6
  17   3  -1 113.189 17.8766   5
  17   3  -1 113.270 17.5321   4
  17   3  -1 64.1030 18.1301   3
   3 -17  -1 129.725 11.6489   7
 -17  -3  -1 116.133 19.7966   7
 -17  -3   1 121.262 19.9779   7
 -17  -3   1 132.550 20.7013   6
   3 -17   1 109.404 18.1739   3
  17   3   1 137.080 18.9475   3
   3 -17   1 114.703 14.0010   4
  17   3   1 145.031 19.5497   5
  17   3   1 107.696 16.1573   4
   3 -17   1 82.3139 12.2122   4
 -17  -2  -1 40.4776 14.9454   7
 -17  -2  -1 47.4091 14.9020   6
   2 -17  -1 50.4257 14.6416   3
   2 -17  -1 50.4481 8.31706   6
   2 -17  -1 68.0286 10.4796   4
  17   2  -1 23.8794 11.1884   4
   2 -17  -1 28.4925 8.63039   7
  17   2  -1 25.8167 12.3101   3
  17   2  -1 46.7498 15.8656   5
   2 -17   1 39.3812 6.20144   6
 -17  -2   1 71.4748 16.2888   7
   2 -17   1 38.0595 8.23659   4
   2 -17   1 61.3281 16.5321   3
  17   2   1 35.3279 13.0395   3
   2 -17   1 26.9055 7.91252   4
  17   2   1 44.5855 14.0358   5
  17   2   1 59.1083 13.5088   4
 -17  -2   1 52.6012 15.7391   6
   2 -17   1 33.2765 6.07327   7
  17   1  -1 219.355 23.8038   5
   1 -17  -1 126.760 14.7687   4
   1 -17  -1 139.439 20.3008   3
   1 -17  -1 120.932 13.9974   6
  17   1  -1 215.167 23.0687   3
 -17  -1  -1 141.000 25.3017   6
   1 -17  -1 142.613 15.0294   7
 -17  -1   1 127.378 20.7781   7
  17   1   1 128.740 19.4186   5
  17   1   1 135.060 18.5217   4
  17   1   1 161.457 20.9346   3
 -17  -1   1 133.523 22.4560   6
   1 -17   1 188.415 15.0356   4
   1 -17   1 217.921 23.8582   3
   0 -17  -1 16.0092 8.11270   7
  17   0  -1 13.3997 11.4348   3
   0 -17  -1 10.5195 6.37917   4
   0 -17  -1 19.8379 12.9024   3
  17   0  -1 8.85187 10.3990   4
 -17   0  -1 15.1662 12.0820   7
 -17   0  -1 13.8122 11.9757   6
   0 -17  -1 8.25923 6.81603   6
  17   0  -1 14.4270 12.0555   5
   0 -17   1 14.1431 5.94708   4
   0 -17   1 8.71072 7.42075   7
 -17   0   1 5.82791 12.2209   7
  17   0   1 14.1509 10.8739   3
 -17   0   1 0.68804 11.5587   6
   0 -17   1 -4.9272 10.4286   3
   0 -17   1 8.91553 5.99033   4
   0 -17   1 6.35325 6.39357   6
  17   0   1 19.0796 11.9740   5
  17   0   1 5.01424 10.6923   4
  17  -1  -1 101.790 17.8617   5
 -17   1  -1 158.642 21.0388   7
  -1 -17  -1 189.629 22.6497   3
  17  -1  -1 137.131 18.9519   4
  17  -1  -1 140.967 20.3902   3
 -17   1  -1 139.555 19.8863   6
  -1 -17   1 124.255 15.1119   6
  -1 -17   1 129.540 14.7415   7
 -17   1   1 188.689 22.3312   6
  -1 -17   1 123.174 11.3098   4
  -2 -17  -1 48.1715 10.9507   7
 -17   2  -1 84.1323 15.7925   7
  17  -2  -1 44.3353 13.4809   4
 -17   2  -1 70.7537 16.3231   6
  17  -2  -1 51.7842 13.2244   3
  -2 -17  -1 33.8542 7.35026   4
  17  -2  -1 48.1807 14.0696   5
  -2 -17  -1 40.8986 10.1908   6
  -2 -17   1 58.1968 10.2716   6
  -2 -17   1 60.4770 6.56943   4
  -2 -17   1 51.3506 5.70399   4
  17  -2   1 41.4044 13.9323   3
  17  -2   1 43.7651 13.9172   4
  17  -2   1 57.6189 14.5034   5
  -2 -17   1 43.7195 9.78303   7
 -17   2   1 46.1717 13.9420   7
 -17   2   1 36.2843 13.6355   6
 -17   3  -1 125.095 19.5995   6
  -3 -17  -1 116.393 14.9108   6
  17  -3  -1 135.843 19.1633   4
  -3 -17  -1 120.122 15.6065   7
  17  -3  -1 89.8403 15.9313   3
  -3 -17  -1 129.112 11.0394   4
  17  -3  -1 131.720 19.2676   5
 -17   3  -1 89.5251 18.5536   7
 -17   3   1 100.470 19.0637   6
  -3 -17   1 112.564 14.9655   7
  17  -3   1 93.7011 15.8141   3
  17  -3   1 148.509 19.4249   4
  17  -3   1 108.174 17.8548   5
 -17   3   1 124.408 20.6180   7
  -3 -17   1 154.306 18.2068   6
  17  -4  -1 85.9040 15.3683   3
  17  -4  -1 73.3868 15.4758   5
  -4 -17  -1 72.3257 13.8508   7
  17  -4  -1 75.6316 15.9479   4
 -17   4  -1 58.4900 15.0978   6
 -17   4  -1 66.8964 14.9653   7
  -4 -17  -1 55.5448 7.12644   4
  -4 -17  -1 39.8157 12.1540   6
  -4 -17   1 66.5765 12.6518   6
  17  -4   1 54.9036 12.9941   3
  17  -4   1 62.3607 15.9174   4
  -4 -17   1 45.1856 11.9881   7
  17  -4   1 60.7424 14.7969   5
 -17   4   1 76.3002 16.7909   6
  17  -5  -1 115.763 18.5521   5
  -5 -17  -1 69.5598 14.5338   6
 -17   5  -1 103.595 17.5739   7
  -5 -17  -1 94.0326 14.7242   7
  17  -5  -1 115.883 18.4141   3
  -5 -17  -1 87.8565 8.52520   4
  17  -5  -1 130.555 19.3143   4
 -17   5   1 101.644 17.6627   6
  -5 -17   1 117.059 16.2040   6
  17  -5   1 121.035 16.4493   3
  17  -5   1 77.5574 16.7163   5
 -17   5   1 106.181 17.1775   7
  17  -5   1 85.7854 17.3070   4
  -5 -17   1 127.256 16.7073   7
  17  -6  -1 59.4392 13.9267   3
 -17   6  -1 62.8512 13.2829   7
  -6 -17  -1 38.3600 4.26249   4
 -17   6  -1 55.3452 12.3272   6
  17  -6  -1 48.7847 14.6435   4
  -6 -17  -1 41.9828 13.4817   6
  17  -6  -1 25.0567 13.0027   5
  -6 -17  -1 42.8227 11.8513   7
  -6 -17   1 19.0145 11.3563   6
  -6 -17   1 15.8787 12.3527   7
  17  -6   1 34.4552 13.4610   3
 -17   6   1 33.9087 12.4899   7
  17  -6   1 25.0690 13.8169   5
  17  -6   1 35.0711 14.6380   4
  -7 -17  -1 23.1081 13.5597   7
  17  -7  -1 28.2385 12.2120   3
  17  -7  -1 32.1620 14.2208   4
 -17   7  -1 25.8176 12.6254   7
  17  -7  -1 14.0804 12.8319   5
  -7 -17  -1 46.4731 12.7756   6
 -17   7  -1 34.1997 12.1799   6
  -7 -17   1 51.1824 14.3454   7
  -7 -17   1 24.0205 11.2376   6
 -17   7   1 54.2923 14.7285   7
  17  -7   1 48.2101 14.8584   5
  17  -7   1 25.4125 11.6766   3
 -17   7   1 19.0996 12.7532   6
  17  -7   1 23.2816 14.2524   4
  17  -8  -1 65.1494 14.8555   3
  17  -8  -1 66.0349 17.0696   4
 -17   8  -1 32.5214 12.1958   7
  17  -8  -1 68.5445 17.0531   5
  -8 -17  -1 62.4317 16.0340   7
  -8 -17  -1 28.2306 12.5861   6
  -8 -17   1 43.6146 15.1687   7
  17  -8   1 75.4829 14.5092   3
  17  -8   1 55.0563 16.2985   4
  -8 -17   1 58.0150 14.0212   6
  17  -8   1 54.9094 15.3172   5
 -17   8   1 69.5703 15.4389   7
  17  -9  -1 22.4855 12.4879   3
  17  -9  -1 22.2801 17.1493   4
  -9 -17  -1 21.1113 13.1390   7
  17  -9  -1 37.9400 14.8866   5
  -9 -17  -1 23.4554 15.1057   6
  17  -9   1 20.2279 11.6507   3
  17  -9   1 18.9281 14.8287   4
  -9 -17   1 37.0853 13.3963   7
  -9 -17   1 15.6247 16.1425   6
  17  -9   1 26.1887 16.1814   5
  17 -10  -1 17.9554 17.5195   4
 -10 -17  -1 11.7408 15.5529   6
  17 -10  -1 16.1224 12.2652   3
 -10 -17  -1 21.5310 13.5528   7
  17 -10  -1 22.9807 14.6375   5
 -10 -17   1 16.0745 15.0922   6
  17 -10   1 23.8492 15.0919   4
  17 -10   1 23.5845 12.2733   3
 -10 -17   1 9.33552 12.8652   7
  18   8  -1 52.3885 18.3473   5
 -18  -8  -1 64.5539 19.6317   7
   8 -18  -1 23.6477 14.2570   3
  18   8  -1 48.3000 13.1638   4
   8 -18  -1 30.9947 14.3924   5
 -18  -8  -1 62.5693 18.4713   6
  18   8   1 27.9939 15.7875   5
   8 -18   1 44.7077 17.2761   3
  18   8   1 51.2177 13.6238   4
 -18  -8   1 17.2432 17.1842   7
 -18  -8   1 60.4055 19.1713   6
   8 -18   1 57.0987 14.9536   5
  18   7  -1 72.6012 13.1262   4
   7 -18  -1 74.1186 17.6268   3
   7 -18  -1 58.4164 17.4605   5
 -18  -7  -1 78.6855 19.6493   7
  18   7  -1 64.4213 17.1551   5
 -18  -7  -1 39.0956 16.6950   6
   7 -18   1 65.4534 17.9218   3
   7 -18   1 71.8350 15.3646   5
  18   7   1 46.6959 13.7777   4
   7 -18   1 66.9817 14.1836   4
 -18  -7   1 64.4960 19.3266   7
 -18  -7   1 66.2139 21.4328   6
  18   7   1 83.4534 18.7824   5
   6 -18  -1 45.3939 14.6457   5
  18   6  -1 36.7676 14.9630   5
  18   6  -1 82.2069 13.9231   4
 -18  -6  -1 32.3711 16.3842   7
   6 -18  -1 38.5580 14.8986   3
 -18  -6  -1 63.9100 17.6725   6
 -18  -6   1 65.3746 21.9050   6
  18   6   1 41.6123 16.1368   5
 -18  -6   1 53.7968 17.7287   7
   6 -18   1 25.9499 14.1012   3
  18   6   1 50.6863 14.3980   4
   6 -18   1 54.8969 16.0184   5
   6 -18   1 46.8454 12.1006   4
 -18  -5  -1 9.11473 14.4550   7
   5 -18  -1 33.6906 12.7279   5
  18   5  -1 19.9628 13.5870   5
  18   5  -1 26.8156 14.4036   3
   5 -18  -1 6.28956 12.4731   3
  18   5  -1 21.7671 11.0809   4
 -18  -5  -1 32.4118 16.0722   6
   5 -18   1 17.0642 9.90356   4
  18   5   1 0.25343 15.5719   5
   5 -18   1 25.5487 12.0663   5
  18   5   1 25.9144 11.7364   4
 -18  -5   1 16.9503 15.4842   7
   5 -18   1 27.9631 13.6310   3
 -18  -5   1 23.7731 14.7083   6
  18   4  -1 13.4489 10.8004   4
 -18  -4  -1 19.8675 14.3972   7
  18   4  -1 32.5796 14.8982   5
  18   4  -1 18.8334 13.7687   3
   4 -18  -1 41.0489 14.6193   3
 -18  -4  -1 22.0893 14.7968   6
  18   4   1 28.2468 14.2290   3
   4 -18   1 35.7679 14.0296   3
   4 -18   1 35.3481 12.3180   5
  18   4   1 30.5078 14.4409   5
 -18  -4   1 32.4994 15.7217   7
 -18  -4   1 32.2230 15.2872   6
   4 -18   1 13.0289 8.96119   4
  18   4   1 43.2465 13.0032   4
 -18  -3  -1 19.8587 16.8336   7
  18   3  -1 59.0009 13.8257   4
  18   3  -1 47.4730 15.4289   3
   3 -18  -1 47.3709 15.2893   3
   3 -18  -1 35.6903 7.27945   7
  18   3  -1 68.5476 16.3105   5
 -18  -3  -1 75.2692 17.9668   6
   3 -18   1 56.7931 10.2653   4
   3 -18   1 70.5308 10.3847   4
  18   3   1 38.7079 14.2874   3
   3 -18   1 62.9287 15.5370   3
 -18  -3   1 32.2441 18.5075   7
  18   3   1 59.0520 14.2941   4
 -18  -3   1 41.8557 16.1290   6
  18   3   1 41.4656 15.1582   5
   2 -18  -1 49.9843 15.6566   3
  18   2  -1 30.2742 13.9937   5
   2 -18  -1 57.3993 8.49734   6
  18   2  -1 55.4208 13.5957   4
 -18  -2  -1 78.6995 20.3630   6
  18   2  -1 56.7034 14.9017   3
   2 -18  -1 43.6068 9.66093   4
 -18  -2  -1 52.3169 15.9105   7
   2 -18  -1 54.3614 9.10841   7
   2 -18   1 45.9228 14.7866   3
  18   2   1 42.1076 13.1767   4
   2 -18   1 71.6803 9.56683   4
 -18  -2   1 40.4546 16.0055   6
   2 -18   1 68.5849 7.90283   7
 -18  -2   1 56.9782 17.0192   7
   2 -18   1 47.5632 9.00412   4
  18   2   1 35.3526 14.2911   5
  18   2   1 66.9337 15.9017   3
   2 -18   1 47.4786 6.44475   6
 -18  -1  -1 13.8421 13.2608   7
   1 -18  -1 29.1244 8.12877   6
  18   1  -1 14.9232 14.9247   3
   1 -18  -1 11.7548 12.7419   3
   1 -18  -1 27.2682 8.08474   7
 -18  -1  -1 26.7302 14.2858   6
  18   1  -1 36.7409 13.0030   4
  18   1  -1 24.6453 13.4211   5
 -18  -1   1 38.2270 15.4057   7
   1 -18   1 21.0290 6.18172   6
 -18  -1   1 36.1041 15.8259   6
   1 -18   1 26.2429 7.24641   4
   1 -18   1 19.2510 13.4710   3
  18   1   1 41.4782 12.8906   4
   1 -18   1 17.6410 7.25550   4
  18   1   1 18.4500 13.2331   5
  18   1   1 22.9845 12.3512   3
  18   0  -1 111.313 19.8027   3
  18   0  -1 113.556 19.2031   5
   0 -18  -1 93.5929 12.9758   6
  18   0  -1 81.8560 16.7044   4
   0 -18  -1 92.3411 18.6936   3
 -18   0  -1 105.158 18.7946   7
   0 -18  -1 129.619 14.6801   7
   0 -18  -1 123.248 13.6648   4
 -18   0  -1 116.530 22.1098   6
 -18   0   1 113.533 25.2502   6
  18   0   1 98.6717 16.9821   3
  18   0   1 123.717 19.1464   5
   0 -18   1 135.622 13.4806   7
   0 -18   1 122.031 20.0054   3
  18   0   1 132.351 18.7593   4
 -18   0   1 166.438 22.4910   7
   0 -18   1 116.610 11.6615   4
   0 -18   1 128.271 12.2915   4
   0 -18   1 105.850 13.0893   6
  18  -1  -1 3.85108 12.2778   5
  -1 -18  -1 43.1722 15.2615   3
  18  -1  -1 36.4762 13.6929   4
 -18   1  -1 26.1028 13.6359   6
  18  -1  -1 25.0850 12.6575   3
 -18   1  -1 12.0140 12.8605   7
  -1 -18  -1 30.1131 8.99129   7
  -1 -18  -1 26.3143 9.50406   6
  -1 -18  -1 10.0345 6.64225   4
 -18   1   1 4.62159 12.0916   7
  -1 -18   1 37.7688 9.13865   6
  -1 -18   1 10.2600 12.8762   3
 -18   1   1 -0.9330 12.2730   6
  -1 -18   1 25.1025 5.48867   4
  18  -1   1 13.7057 12.4763   4
  18  -1   1 22.4336 14.0126   3
  18  -1   1 11.9702 13.3438   5
  -1 -18   1 24.0401 7.67817   7
  -2 -18  -1 41.9294 7.54178   4
  -2 -18  -1 41.6618 10.8575   7
  18  -2  -1 39.2344 15.2938   3
  18  -2  -1 34.7133 13.7726   4
  18  -2  -1 40.5317 14.3646   5
 -18   2  -1 37.8873 14.5728   7
  -2 -18  -1 44.7427 10.8351   6
 -18   2  -1 37.3732 14.3685   6
  -2 -18   1 48.0407 9.77052   6
  -2 -18   1 49.0089 10.2652   7
  18  -2   1 63.7466 15.7355   5
  -2 -18   1 64.3552 6.11865   4
  18  -2   1 65.4522 15.9400   4
 -18   2   1 58.1407 15.9373   7
  18  -2   1 39.6597 15.1501   3
 -18   2   1 45.5322 17.5230   6
  -2 -18   1 57.9085 5.86621   4
  18  -3  -1 64.0057 16.8342   3
 -18   3  -1 41.2876 14.4382   6
 -18   3  -1 52.0786 14.6825   7
  18  -3  -1 67.7934 15.7316   4
  -3 -18  -1 57.3294 12.5496   7
  -3 -18  -1 56.2791 11.8791   6
  18  -3  -1 58.7244 15.5911   5
 -18   3   1 38.4445 16.7641   7
  -3 -18   1 49.3172 11.2270   6
  -3 -18   1 35.4256 10.6278   7
  18  -3   1 54.5155 15.8119   3
  18  -3   1 77.9906 16.7855   5
 -18   3   1 64.1542 17.4125   6
  18  -3   1 43.4997 15.2350   4
  18  -4  -1 37.4192 13.2743   3
  -4 -18  -1 11.6835 10.7679   7
  -4 -18  -1 15.9175 9.11538   6
 -18   4  -1 32.7861 14.9870   6
  18  -4  -1 58.2790 16.0687   4
  18  -4  -1 25.3162 14.0519   5
  -4 -18  -1 16.1764 4.59874   4
 -18   4   1 17.2951 14.9712   6
 -18   4   1 13.2897 15.1459   7
  -4 -18   1 34.0664 11.2284   7
  -4 -18   1 33.3268 10.5993   6
  18  -4   1 26.8788 14.2894   4
  18  -4   1 23.9950 14.0376   5
  18  -4   1 37.4736 12.7138   3
 -18   5  -1 28.2356 12.7019   7
  18  -5  -1 34.2497 14.5936   4
  -5 -18  -1 16.6770 11.4835   6
  18  -5  -1 8.56905 13.0188   5
  18  -5  -1 17.0776 11.9525   3
  -5 -18  -1 19.6492 10.8211   7
  -5 -18   1 17.5744 11.4606   7
 -18   5   1 33.8740 15.0782   7
  18  -5   1 22.9339 14.3649   4
  18  -5   1 20.4792 11.7805   3
  -5 -18   1 35.4269 11.5960   6
 -18   5   1 42.7181 15.2228   6
  18  -5   1 25.4882 14.7703   5
 -18   6  -1 55.4893 14.2118   7
  18  -6  -1 28.6898 14.8380   4
  -6 -18  -1 42.7897 13.3658   6
  18  -6  -1 67.0774 16.6363   3
  -6 -18  -1 28.6174 11.7369   7
  18  -6  -1 24.7146 14.9520   5
  -6 -18   1 19.8256 11.0094   7
 -18   6   1 51.0142 16.8076   7
  18  -6   1 13.5116 13.8555   4
  -6 -18   1 54.9802 14.1963   6
  18  -6   1 34.0217 14.8855   5
  18  -6   1 40.0742 12.9316   3
 -18   7  -1 59.2425 14.0396   7
  -7 -18  -1 53.5677 15.7659   7
  18  -7  -1 77.6392 16.1921   3
 -18   7   1 69.8139 15.2039   7
  18  -7   1 89.8305 21.2431   5
  18  -7   1 64.2629 14.5845   3
  -7 -18   1 77.9970 16.5908   7
  18  -8  -1 35.2098 14.9914   5
  18  -8  -1 36.0157 15.8493   4
  -8 -18  -1 49.1632 18.8420   7
  -8 -18  -1 49.2762 14.3196   6
  18  -8  -1 54.1996 14.6459   3
  -8 -18   1 47.2721 15.4412   6
  18  -8   1 50.7843 16.1416   5
  18  -8   1 45.2016 15.8920   3
  18  -8   1 49.3878 16.7231   4
 -19  -5  -1 -2.5581 14.1774   6
  19   5  -1 35.9173 13.7639   4
   5 -19  -1 10.0065 11.9081   5
   5 -19  -1 -7.8344 15.5309   3
 -19  -5  -1 20.5260 18.7503   7
  19   5  -1 7.41705 13.9262   5
  19   5   1 15.4317 11.6588   4
 -19  -5   1 -5.1282 14.4347   6
 -19  -5   1 5.80032 15.0082   7
   5 -19   1 18.1673 10.0556   4
   5 -19   1 1.57514 11.2274   5
   5 -19   1 25.4705 15.9744   3
  19   4  -1 12.7594 14.0167   3
   4 -19  -1 17.6912 14.2059   3
  19   4  -1 24.7822 15.1692   5
 -19  -4  -1 31.9358 16.8669   6
 -19  -4  -1 12.8044 15.4436   7
  19   4  -1 41.6609 15.2086   4
   4 -19   1 47.3241 15.5337   3
   4 -19   1 22.1818 12.2388   5
  19   4   1 16.5427 14.5379   5
 -19  -4   1 29.4837 20.1509   7
  19   4   1 35.8793 13.3809   4
   4 -19   1 29.3272 9.76583   4
 -19  -4   1 -8.1333 13.9838   6
  19   3  -1 255.734 29.8769   3
  19   3  -1 250.789 29.0723   4
 -19  -3  -1 305.213 36.6998   6
   3 -19  -1 254.091 30.3988   3
 -19  -3  -1 217.843 29.1683   7
  19   3  -1 235.864 29.2133   5
  19   3   1 267.718 30.7749   5
  19   3   1 293.153 28.2595   4
  19   3   1 280.586 29.7042   3
 -19  -3   1 284.654 33.1832   6
 -19  -3   1 298.223 37.0262   7
   3 -19   1 277.911 21.6675   4
 -19  -2  -1 2.44894 13.8317   6
 -19  -2  -1 16.6516 16.3239   7
   2 -19  -1 -7.3411 16.2702   3
  19   2  -1 2.26312 13.0374   5
  19   2  -1 12.3375 12.1538   4
  19   2  -1 10.6368 13.5261   3
   2 -19  -1 -2.6966 5.42723   7
   2 -19  -1 3.07151 6.53524   6
  19   2   1 -9.8638 14.1273   4
  19   2   1 7.45989 13.3661   5
 -19  -2   1 5.27496 13.9162   7
   2 -19   1 9.80678 7.59383   4
  19   2   1 21.7051 13.5642   3
 -19  -2   1 19.3643 17.7554   6
   2 -19   1 1.84287 12.5975   3
  19   1  -1 89.6935 18.4056   5
   1 -19  -1 129.256 20.9200   3
  19   1  -1 111.436 19.5299   3
 -19  -1  -1 97.0966 21.8241   7
   1 -19  -1 99.0329 11.9791   6
  19   1  -1 101.721 19.5918   4
   1 -19  -1 101.131 12.1945   7
 -19  -1  -1 106.298 22.4963   6
   1 -19   1 81.9145 18.5978   3
  19   1   1 92.1465 17.6160   3
   1 -19   1 110.786 11.2678   6
 -19  -1   1 132.784 21.8912   7
   1 -19   1 100.810 11.0588   7
  19   1   1 92.2632 17.1180   4
   1 -19   1 106.775 12.6447   4
 -19  -1   1 110.309 21.2592   6
  19   1   1 91.1937 18.2705   5
   0 -19  -1 29.3829 9.49827   7
  19   0  -1 29.7864 16.0261   4
   0 -19  -1 48.3041 10.2075   6
  19   0  -1 47.6995 16.0929   5
  19   0  -1 29.7053 14.1402   3
 -19   0  -1 32.0684 17.5107   6
 -19   0  -1 41.2871 15.6438   7
   0 -19  -1 28.4392 15.3203   3
  19   0   1 42.2356 15.5117   5
   0 -19   1 42.1782 8.85078   6
  19   0   1 40.0270 13.6292   3
   0 -19   1 27.2796 15.2614   3
 -19   0   1 36.6026 15.8195   7
   0 -19   1 42.2517 8.27338   7
   0 -19   1 37.3014 6.71266   4
 -19   0   1 25.3231 15.6136   6
  19   0   1 44.4948 15.1471   4
  -1 -19  -1 103.280 14.1494   7
  19  -1  -1 106.745 19.4051   5
  19  -1  -1 75.8083 17.2198   4
 -19   1  -1 103.434 19.3348   7
  -1 -19  -1 86.4461 12.6670   6
  19  -1  -1 102.872 18.2875   3
  -1 -19  -1 79.7033 18.1638   3
 -19   1  -1 68.2967 18.4571   6
  -1 -19   1 112.195 9.46146   4
  19  -1   1 64.5405 16.8851   4
  19  -1   1 100.969 19.0894   3
  -1 -19   1 135.018 14.9211   6
  -1 -19   1 96.8922 12.4673   7
  -1 -19   1 106.093 20.0765   3
  19  -1   1 109.111 21.1865   5
 -19   1   1 99.2369 20.3319   6
 -19   1   1 111.024 20.5835   7
  -2 -19  -1 16.4679 9.22691   6
  19  -2  -1 0.57706 13.2483   5
 -19   2  -1 16.5985 12.4862   7
  19  -2  -1 2.71496 14.2698   3
 -19   2  -1 22.1964 16.4000   6
  19  -2  -1 2.44797 12.3953   4
  -2 -19  -1 21.1049 14.9376   3
  -2 -19  -1 -1.8065 9.55084   7
  -2 -19   1 14.8876 8.45056   6
  19  -2   1 15.5166 13.6128   5
  19  -2   1 14.7117 13.5042   4
  19  -2   1 -11.387 13.2980   3
 -19   2   1 14.6643 16.8125   6
 -19   2   1 16.5600 14.1552   7
  -2 -19   1 -0.6036 8.44052   7
  -3 -19  -1 276.357 24.5142   7
  19  -3  -1 339.077 31.7915   4
 -19   3  -1 338.501 31.6853   7
  19  -3  -1 306.359 31.3468   5
  19  -3  -1 290.959 29.4665   3
  -3 -19   1 306.630 24.7152   6
  19  -3   1 263.367 28.0914   3
  19  -3   1 240.135 32.6089   5
 -19   3   1 255.949 33.9036   6
  -3 -19   1 291.604 24.7714   7
 -19   3   1 254.946 33.5491   7
  19  -4  -1 4.45762 13.7640   4
  19  -4  -1 15.0353 13.3271   3
  -4 -19  -1 45.9992 12.9919   7
 -19   4  -1 22.6503 13.4720   7
  -4 -19   1 16.7399 10.7053   7
 -19   4   1 30.3633 14.6468   7
  19  -4   1 35.7621 13.7312   3
  -4 -19   1 5.75442 9.38440   6
  19  -4   1 21.0234 16.9320   4
 -19   4   1 21.3301 19.4915   6
 -19   5  -1 7.88208 12.6471   7
  19  -5  -1 3.36681 14.3671   3
  -5 -19  -1 2.05197 10.8658   6
  -5 -19  -1 -8.2573 8.58505   7
  19  -5  -1 8.99478 13.6219   5
  19  -5  -1 9.55481 16.1851   4
  19  -5   1 -3.2392 12.4432   5
  -5 -19   1 24.8279 13.2798   6
  19  -5   1 6.71905 14.0914   3
 -19   5   1 -7.7698 12.2143   7
  -5 -19   1 2.92684 10.8270   7
  19  -5   1 -1.2982 14.1128   4
   0   0  -2 263.857 14.4375   6
   0   0  -2 255.787 13.9804   5
   0   0  -2 257.709 14.3219   4
   0   0  -2 260.196 14.4103   7
   0   0   2 254.561 14.3327   4
   0   0   2 256.896 13.9628   3
   0   0   2 265.701 14.4280   7
   0   0   2 265.709 14.4313   6
  -1   0  -2 874.095 47.2646   5
   1   0  -2 890.525 47.3939   3
   0  -1  -2 901.513 47.6506   6
   0   1  -2 903.677 47.1958   4
  -1   0  -2 894.675 47.5250   4
  -1   0  -2 881.177 47.4990   6
  -1   0  -2 876.439 47.5927   7
   0  -1  -2 905.806 47.6619   7
   1   0  -2 886.979 47.3718   4
   0  -1  -2 889.051 47.5227   4
   0  -1  -2 895.771 47.4038   3
   0  -1   2 904.648 47.2363   7
   0  -1   2 902.654 47.2370   6
  -1   0   2 901.229 47.4036   3
   0   1   2 891.531 47.5220   4
   0   1   2 917.845 47.6598   6
   0  -1   2 910.819 47.2006   4
   1   0   2 915.779 47.5661   6
   1   0   2 885.106 47.2917   5
   0   1   2 880.150 47.6180   7
  -1   0   2 914.328 47.5942   7
   1   0   2 907.307 47.5640   7
  -1   0   2 894.933 47.3909   4
   0   1   2 910.949 47.4145   3
  -1  -1  -2 305.943 17.0884   5
   1   1  -2 302.230 16.9240   3
  -1  -1  -2 312.052 17.3967   7
  -1   1  -2 328.046 17.3952   6
  -1  -1  -2 299.992 17.1285   4
   1  -1   2 307.352 17.0139   4
  -1   1   2 301.467 17.1745   4
  -1   1   2 308.758 17.1343   3
  -1   1   2 305.340 17.1596   6
   2   1  -2 324.532 17.7794   3
  -1   2  -2 316.226 17.3404   4
  -2  -1  -2 306.517 17.6794   4
   1  -2  -2 332.375 17.7294   7
  -2  -1  -2 311.558 18.0472   6
  -1   2  -2 317.083 16.6773   6
  -1   2  -2 313.732 17.0419   5
   1  -2  -2 316.277 17.8290   3
  -2  -1  -2 310.429 18.0724   7
  -1   2  -2 313.435 16.6712   7
   1  -2  -2 315.018 17.7492   4
   2   1  -2 307.807 17.1484   5
  -2  -1  -2 312.184 17.7843   5
   2   1   2 314.066 18.0633   6
  -2  -1   2 314.039 17.1768   5
   1  -2   2 303.230 17.3140   4
  -1   2   2 303.938 17.8294   3
   2   1   2 327.571 17.8257   5
  -1   2   2 314.225 17.6432   7
   1  -2   2 303.620 16.7193   7
  -1   2   2 316.363 17.6511   6
   1  -2   2 306.847 17.0183   5
   1  -2   2 309.218 16.7319   6
   2   1   2 296.047 17.6617   4
   2   1   2 322.024 18.1281   7
  -2  -1   2 318.591 17.7509   3
  -2   0  -2 949.667 50.3042   3
   0  -2  -2 948.686 51.0866   7
  -2   0  -2 921.715 51.0481   7
   0  -2  -2 957.441 50.9289   4
   0  -2  -2 935.630 51.0474   6
  -2   0  -2 982.054 50.9044   5
   0  -2  -2 952.773 51.1005   3
  -2   0  -2 945.731 51.0308   4
  -2   0  -2 956.281 51.0735   6
   2   0  -2 957.278 50.7600   5
   0   2  -2 961.787 50.2835   4
   2   0   2 963.960 51.0915   4
   0   2   2 964.618 50.9428   4
   2   0   2 958.638 50.3447   3
  -2   0   2 985.067 51.0930   3
   0   2   2 961.035 51.0879   7
   0   2   2 976.708 51.1046   6
   2   0   2 945.357 50.8756   5
   2   0   2 952.113 51.1034   7
  -2   0   2 997.542 50.7887   5
   0  -2   2 941.932 50.2795   4
   2   0   2 970.622 51.1195   6
  -1  -2  -2 305.899 17.8005   6
   1   2  -2 305.743 16.4678   4
   1   2  -2 306.204 16.6777   5
  -2   1  -2 312.232 17.5900   4
   2  -1  -2 299.174 17.4832   5
  -2   1  -2 319.522 17.2871   5
  -2   1  -2 324.553 16.6752   3
  -1  -2  -2 310.092 17.8573   7
   1   2  -2 307.394 17.4335   3
  -1  -2  -2 300.459 17.6336   5
   2  -1  -2 304.898 17.6321   3
  -1  -2  -2 303.809 17.4003   4
   2  -1   2 292.256 17.1929   6
   2  -1   2 304.119 17.2087   7
   2  -1   2 304.482 16.6372   3
   1   2   2 315.480 17.6391   5
   1   2   2 308.157 17.4305   4
   1   2   2 329.090 17.9439   7
  -1  -2   2 317.775 16.6398   5
   2  -1   2 310.654 17.2763   5
  -1  -2   2 310.876 16.4992   4
  -1  -2   2 323.869 17.4542   3
   1   2   2 309.232 17.8197   6
  -2   1   2 311.128 17.6633   3
   2  -1   2 317.723 17.5656   4
   2  -2   2 2749.47 143.124   6
   2  -2   2 2747.80 143.124   7
   3   2  -2 1137.00 62.5304   3
   2  -3  -2 1189.56 62.7338   3
  -3  -2  -2 1168.53 63.0345   7
   2  -3  -2 1152.62 62.0320   6
   2  -3  -2 1183.79 62.0831   7
  -3  -2  -2 1186.24 62.2517   4
   3   2  -2 1137.82 61.8278   5
  -2   3  -2 1172.89 60.6443   7
  -3  -2  -2 1197.83 62.6644   5
  -3  -2  -2 1170.40 62.9931   6
  -2   3  -2 1142.34 61.8793   5
  -2   3  -2 1164.56 60.6320   6
  -3  -2  -2 1175.58 62.3676   3
  -3  -2   2 1127.82 62.4995   3
  -2   3   2 1158.18 62.0231   6
  -3  -2   2 1189.68 61.8958   5
   3   2   2 1205.65 62.2992   4
   3   2   2 1213.75 63.0910   6
   2  -3   2 1130.19 60.8131   6
  -2   3   2 1183.36 62.7213   3
   3   2   2 1202.52 62.6917   5
   2  -3   2 1124.06 60.8158   7
   2  -3   2 1127.29 62.0642   4
   3   2   2 1180.08 63.0564   7
   2  -3   2 1142.07 61.8946   5
  -2   3   2 1189.95 62.0962   7
   2  -3   2 1140.13 61.7356   3
   1  -3  -2 1164.86 65.6190   6
  -3  -1  -2 1300.85 66.0711   5
   1  -3  -2 1146.02 65.6878   4
   3   1  -2 1321.61 65.6117   5
   1  -3  -2 1170.46 66.0904   3
  -3  -1  -2 1311.02 66.4437   6
   3   1  -2 1301.45 66.1038   3
  -3  -1  -2 1314.99 65.6454   3
   1  -3  -2 1120.25 65.5501   7
  -3  -1  -2 1338.17 66.0303   4
  -3  -1  -2 1295.90 66.4497   7
  -1   3   2 1325.91 65.7691   6
   1  -3   2 1291.64 64.4021   7
   1  -3   2 1333.68 65.3701   4
   3   1   2 1151.37 65.9036   5
   3   1   2 1130.09 66.1445   6
  -3  -1   2 1149.26 65.8828   3
   1  -3   2 1310.60 65.2604   5
  -1   3   2 1329.21 66.3016   3
   1  -3   2 1311.47 64.4084   6
   3   1   2 1130.14 65.7533   4
  -3  -1   2 1159.96 65.4496   5
  -1   3   2 1294.13 65.7419   7
   3   1   2 1088.03 65.4294   3
   3   1   2 1131.30 66.1839   7
  -3   0  -2 323.174 18.0846   4
   0  -3  -2 312.106 17.7197   4
   0  -3  -2 302.903 17.8403   6
  -3   0  -2 318.500 17.2905   3
   3   0  -2 309.017 18.0629   3
  -3   0  -2 312.145 17.8950   5
   0  -3  -2 314.262 18.0209   7
   3   0  -2 314.805 17.7632   5
  -3   0  -2 319.342 18.1546   7
   0   3   2 296.505 17.8119   6
   0   3   2 290.997 17.8089   7
   3   0   2 318.234 18.1282   6
  -3   0   2 304.986 17.9492   3
   0  -3   2 307.436 16.8337   4
   3   0   2 312.888 18.1337   7
   3   0   2 314.993 18.0665   4
   3   0   2 305.967 17.3035   3
   0   3   2 299.509 17.6468   4
  -3   0   2 316.334 17.7978   5
   3   0   2 325.371 17.9981   5
  -3   1  -2 1140.50 65.9847   5
   3  -1  -2 1146.69 66.2289   3
  -1  -3  -2 1338.66 66.6286   6
   3  -1  -2 1136.27 66.0953   5
  -3   1  -2 1118.50 65.3477   3
  -1  -3  -2 1369.34 66.6949   7
  -1  -3  -2 1327.52 66.5218   5
  -3   1  -2 1133.21 66.1759   4
  -1  -3  -2 1357.88 66.0473   4
   1   3   2 1125.43 66.2667   6
  -1  -3   2 1154.30 65.2701   5
   3  -1   2 1308.13 65.4896   3
   3  -1   2 1323.52 66.1105   6
   3  -1   2 1292.16 66.0831   7
   3  -1   2 1319.48 66.2257   5
   1   3   2 1126.79 66.2874   7
  -3   1   2 1355.45 66.3914   5
  -3   1   2 1325.48 66.5202   3
   1   3   2 1135.57 65.7743   4
   3  -1   2 1357.69 66.5353   4
  -3   2  -2 1202.65 62.4090   4
  -2  -3  -2 1149.72 62.7845   7
  -3   2  -2 1182.23 62.1194   5
   3  -2  -2 1200.61 62.5198   5
  -3   2  -2 1206.66 61.5748   6
   2   3  -2 1155.41 61.5430   5
   2   3  -2 1154.92 60.5644   4
  -3   2  -2 1202.78 61.5329   3
  -2  -3  -2 1122.57 62.7008   6
  -2  -3  -2 1154.02 61.9308   4
  -2  -3  -2 1156.43 62.5116   5
   3  -2  -2 1197.19 62.5619   3
   3  -2   2 1153.66 62.3448   4
   2   3   2 1142.14 61.9030   4
   3  -2   2 1137.93 61.6312   6
   2   3   2 1163.14 62.7420   6
   3  -2   2 1151.86 61.4716   3
  -2  -3   2 1198.87 62.4604   3
  -2  -3   2 1153.88 61.4856   5
   3  -2   2 1153.49 62.0708   5
  -3   2   2 1141.93 62.4653   3
   2   3   2 1176.78 62.5597   5
   3  -2   2 1135.70 61.5434   7
   2   3   2 1141.63 62.6710   7
  -3  -3  -2 6994.67 381.391   2
   3  -3  -2 6996.12 377.268   2
  -3   3  -2 7231.36 372.235   2
  -3  -3   2 6950.09 379.171   2
  -3   3   2 7013.41 377.235   2
   3   3   2 7351.14 381.861   2
  -3  -3   2 7174.95 385.905   2
  -4  -3  -2 360.286 21.4411   4
  -3   4  -2 399.178 19.7019   6
   3  -4  -2 402.455 22.5888   3
   4   3  -2 356.636 22.3526   3
   4   3  -2 352.809 21.3340   5
  -4  -3  -2 340.260 22.6292   6
   4   3  -2 361.139 20.5212   4
  -4  -3  -2 330.777 21.9718   5
  -3   4  -2 396.864 19.7212   7
  -4  -3  -2 359.286 22.0525   3
  -4  -3  -2 355.303 22.7545   7
  -3   4  -2 378.261 21.3535   3
   3  -4   2 360.133 21.5371   5
  -3   4   2 367.250 21.2596   6
  -3   4   2 354.092 21.1569   7
   3  -4   2 354.171 21.6525   4
   3  -4   2 343.242 21.1891   3
   4   3   2 397.961 22.9608   6
   4   3   2 389.409 21.6631   4
   4   3   2 384.455 22.2993   5
  -4  -3   2 396.186 22.4449   3
  -3   4   2 357.258 22.2574   3
   4   3   2 402.104 23.0712   7
  -4  -3   2 398.110 21.5269   5
  -4  -2  -2 264.461 16.0369   5
   4   2  -2 269.910 15.4265   5
   2  -4  -2 233.506 15.0213   6
  -4  -2  -2 263.344 15.7377   3
   4   2  -2 271.202 16.2435   3
   2  -4  -2 223.717 15.8942   3
  -4  -2  -2 279.391 15.7472   4
   2  -4  -2 227.515 15.1138   7
  -4  -2  -2 255.623 16.6024   6
  -4  -2  -2 270.019 16.7576   7
   4   2   2 229.179 15.4419   4
   2  -4   2 291.587 15.5279   5
  -4  -2   2 230.598 15.8309   3
   4   2   2 232.082 15.9640   5
  -4  -2   2 223.485 15.1213   5
   2  -4   2 279.803 15.4167   3
  -2   4   2 281.437 15.3035   7
   4   2   2 228.925 16.2467   6
  -2   4   2 279.922 16.3378   3
  -2   4   2 277.270 15.3600   6
   4   2   2 237.534 16.3786   7
   2  -4   2 274.509 15.3588   4
   1  -4  -2 907.163 50.6013   3
   1  -4  -2 906.132 49.9775   4
  -4  -1  -2 942.188 50.7845   6
  -4  -1  -2 929.528 49.8488   3
   4   1  -2 952.112 50.5099   3
  -4  -1  -2 940.158 50.3801   5
   4   1  -2 960.277 50.0245   5
  -4  -1  -2 965.852 50.8790   7
   1  -4  -2 903.081 49.8143   6
  -4  -1  -2 969.809 50.3029   4
   1  -4  -2 908.260 49.8260   7
   1  -4   2 971.200 49.4111   4
  -4  -1   2 915.910 50.4006   3
   4   1   2 912.540 50.3721   5
   4   1   2 861.372 50.6127   7
  -4  -1   2 927.266 49.9838   5
  -1   4   2 950.807 49.8476   6
   4   1   2 881.904 49.8445   3
   4   1   2 874.628 50.1227   4
   4   1   2 913.712 50.6995   6
  -1   4   2 946.123 49.8787   7
   4   0  -2 22.9137 3.79988   3
   0  -4  -2 22.3925 3.29582   4
   4   0  -2 25.6134 3.65821   5
  -4   0  -2 23.2331 3.85694   7
   0  -4  -2 26.3486 3.65334   7
   0  -4  -2 21.7957 3.29100   6
  -4   0  -2 19.7026 3.06888   3
  -4   0  -2 24.0198 3.86092   6
  -4   0  -2 20.4992 3.64853   4
  -4   0  -2 17.5412 3.51428   5
  -4   0   2 26.7456 3.97770   3
   4   0   2 27.8860 3.93510   5
   4   0   2 26.8507 4.02788   7
   4   0   2 24.5328 3.85187   4
   0   4   2 23.6891 3.24810   4
   4   0   2 21.6129 3.06076   3
   4   0   2 27.5005 3.97264   6
   0   4   2 25.9557 3.70731   6
   0  -4   2 23.3696 2.39910   4
  -4   0   2 26.3094 3.65572   5
   0   4   2 23.6314 3.37260   7
   4  -1  -2 919.234 50.4485   3
  -4   1  -2 896.515 50.0643   7
  -4   1  -2 899.658 50.3368   4
  -1  -4  -2 969.136 49.7992   4
  -1  -4  -2 969.071 50.5374   7
  -4   1  -2 883.546 50.1482   5
  -1  -4  -2 1004.27 50.6394   5
   4  -1  -2 901.114 50.2554   5
  -1  -4  -2 951.354 50.4447   6
  -4   1  -2 909.661 49.4848   3
   4  -1   2 944.635 50.3065   5
   4  -1   2 935.048 50.1218   6
  -4   1   2 973.278 50.4196   5
   1   4   2 918.979 50.3248   6
   1   4   2 900.084 50.3108   7
  -4   1   2 956.102 50.4850   3
  -1  -4   2 885.781 48.2638   4
  -1  -4   2 857.490 49.2611   5
   1   4   2 904.607 49.6757   4
   4  -1   2 962.105 49.5631   3
   4  -2  -2 236.481 15.6309   3
   2   4  -2 268.811 14.7460   5
  -2  -4  -2 289.263 16.3499   7
  -4   2  -2 227.305 14.8253   6
  -2  -4  -2 284.023 15.0736   4
  -4   2  -2 224.369 15.2176   5
  -4   2  -2 245.428 14.8539   7
  -2  -4  -2 263.222 15.9149   5
  -4   2  -2 232.469 14.5574   3
  -2  -4  -2 268.607 16.1743   6
   4  -2  -2 244.069 15.6845   5
   2   4   2 229.397 14.7061   4
   4  -2   2 278.051 15.9826   4
  -2  -4   2 216.228 15.4743   3
  -4   2   2 253.154 15.7546   3
   2   4   2 242.760 15.8723   6
   2   4   2 238.527 15.8011   7
  -4   2   2 271.164 15.8822   5
   4  -2   2 265.950 15.5935   5
   4  -2   2 275.639 14.8042   3
  -2  -4   2 244.053 14.6921   5
   2   4   2 229.256 15.5959   5
   4  -3  -2 385.433 22.3706   3
   3   4  -2 355.917 21.3834   5
  -3  -4  -2 346.593 22.2557   5
  -3  -4  -2 362.007 22.7941   7
  -4   3  -2 396.501 21.0475   6
  -3  -4  -2 347.853 22.6401   6
   4  -3  -2 414.508 22.7009   5
  -4   3  -2 370.605 21.9957   5
  -4   3  -2 393.425 21.4552   3
  -3  -4  -2 357.320 21.4833   4
  -3  -4   2 382.810 21.4070   5
   3   4   2 398.704 21.5910   4
   3   4   2 384.424 22.8610   6
  -3  -4   2 392.608 22.6215   3
   3   4   2 394.529 22.9857   7
   4  -3   2 356.594 22.2051   4
  -4   3   2 370.148 22.3936   3
  -4   3   2 361.499 21.6297   7
   3   4   2 400.165 22.5147   5
   4  -3   2 353.202 21.9285   5
   4  -3   2 353.380 21.2451   3
   4  -4  -2 47.5822 6.13716   5
   4   4  -2 70.7873 7.39520   3
  -4  -4  -2 58.0205 6.71514   5
   4  -4  -2 50.6903 6.58152   3
  -4  -4  -2 63.3405 7.67592   7
  -4   4  -2 45.3939 4.27225   6
  -4   4  -2 42.3165 5.47764   5
   4   4  -2 57.6417 5.82756   5
  -4  -4  -2 61.8271 7.56757   6
  -4   4  -2 51.9543 5.77322   3
  -4  -4  -2 65.5018 5.60628   4
  -4   4  -2 43.1890 4.11854   7
   4   4   2 46.3765 5.40328   4
   4   4   2 47.2224 6.54792   6
  -4   4   2 61.7361 5.73757   6
  -4  -4   2 45.3123 6.17663   3
  -4   4   2 69.6399 7.82733   3
   4  -4   2 56.5857 6.42381   4
  -4  -4   2 47.5147 5.78076   5
   4   4   2 51.9577 6.73969   5
   4  -5  -2 178.759 14.1490   3
  -5  -4  -2 227.271 15.4877   7
  -5  -4  -2 224.935 13.3303   4
   5   4  -2 220.070 12.1742   4
  -4   5  -2 172.181 10.9815   6
  -4   5  -2 172.768 10.8799   7
  -4   5  -2 177.403 12.9426   3
  -4   5  -2 178.486 11.0191   7
  -5  -4  -2 216.373 14.3522   5
   5   4  -2 226.468 14.5033   3
  -5  -4  -2 237.809 15.6908   6
   5   4   2 173.068 12.9091   4
  -5  -4   2 172.930 13.9585   3
  -5  -4   2 167.957 12.9333   5
  -4   5   2 228.433 14.2641   3
   5   4   2 192.768 14.3519   5
   4  -5   2 214.850 13.3986   3
  -4   5   2 219.289 13.0259   7
   4  -5   2 217.316 13.9701   4
   5   4   2 184.402 14.6845   7
  -4   5   2 230.288 13.0643   6
   4  -5   2 219.392 13.8433   5
   5   4   2 181.645 14.6397   6
   5   3  -2 112.353 7.78709   4
   3  -5  -2 94.9732 7.71286   7
  -5  -3  -2 114.679 9.35447   5
   3  -5  -2 96.3782 7.95397   6
   5   3  -2 125.024 8.91145   5
  -5  -3  -2 116.264 10.3355   7
   3  -5  -2 101.698 9.45213   3
  -5  -3  -2 112.591 10.3406   6
  -5  -3  -2 107.148 8.41526   4
   5   3  -2 122.298 9.86814   3
   3  -5   2 110.998 8.46252   3
  -3   5   2 119.612 8.17752   6
   5   3   2 91.4949 9.69800   7
   3  -5   2 117.827 8.64049   4
  -5  -3   2 93.1949 8.23439   5
  -3   5   2 114.430 9.51817   3
   5   3   2 89.6371 8.76705   4
   3  -5   2 113.520 8.60176   5
   5   3   2 96.6241 9.44325   5
  -3   5   2 111.765 8.65817   7
  -5  -3   2 89.5631 8.97148   3
  -5  -2  -2 45.7084 5.44775   4
   5   2  -2 42.6624 6.09437   3
  -5  -2  -2 54.6860 6.81742   7
   5   2  -2 40.9123 5.31417   5
  -5  -2  -2 41.1540 5.40815   3
  -5  -2  -2 38.5314 6.00138   6
   2  -5  -2 53.6172 6.70931   3
   5   2   2 59.6165 6.94937   6
   2  -5   2 42.8986 5.11857   3
  -2   5   2 39.8552 5.27467   6
  -2   5   2 37.5649 4.39312   7
   5   2   2 60.0709 6.69556   5
   1  -5  -2 335.561 18.8686   4
   1  -5  -2 329.336 18.6283   6
   1  -5  -2 334.129 19.8659   3
  -5  -1  -2 296.778 19.1516   5
  -5  -1  -2 309.196 19.8127   6
  -5  -1  -2 290.916 19.7208   7
  -5  -1  -2 303.271 19.0858   4
   5   1  -2 318.946 19.5205   3
   1  -5  -2 338.257 18.8310   7
   5   1  -2 311.161 19.0037   5
  -5  -1  -2 290.762 18.6044   3
  -5  -1   2 337.172 19.1417   5
   5   1   2 315.651 18.8786   3
  -5  -1   2 338.641 19.6045   3
   1  -5   2 309.834 17.0449   7
   1  -5   2 304.634 17.0428   6
   5   1   2 327.393 19.5082   5
  -1   5   2 299.744 18.4143   6
   5   1   2 329.992 19.3533   4
  -1   5   2 286.584 18.4399   7
   5   1   2 320.666 19.8186   6
  -5   0  -2 20.3757 4.15339   7
  -5   0  -2 19.7589 3.27158   3
   0  -5  -2 16.5417 3.31214   7
  -5   0  -2 17.7510 3.36247   5
   0  -5  -2 25.7809 4.30296   6
   0  -5  -2 22.4342 3.46654   4
  -5   0  -2 22.7953 4.30233   6
  -5   0  -2 24.3499 4.16942   4
   5   0  -2 14.7443 3.96946   3
   5   0  -2 24.5795 4.10319   5
   0  -5   2 17.8770 2.57713   7
   0  -5   2 18.2440 2.36813   4
   0   5   2 23.4428 3.73578   7
  -5   0   2 22.2759 4.14506   3
  -5   0   2 15.9205 3.59283   5
   5   0   2 19.4250 3.29067   3
   0   5   2 22.8164 3.68567   6
   0  -5   2 16.1431 2.66330   6
   5   0   2 23.2128 4.14614   5
   0   5   2 21.7794 3.40849   4
   5   0   2 17.2203 4.06615   4
  -5   1  -2 331.622 19.7104   7
  -1  -5  -2 306.962 19.5791   5
  -1  -5  -2 305.927 19.4177   7
  -1  -5  -2 310.334 19.4257   6
  -1  -5  -2 296.826 18.5432   4
  -5   1  -2 318.707 19.6573   4
  -5   1  -2 332.783 19.5677   6
  -5   1  -2 356.604 19.8034   5
   5  -1  -2 322.962 19.6611   3
  -5   1  -2 335.632 18.8082   3
   5  -1  -2 341.181 19.7376   5
  -1  -5   2 302.683 18.4743   5
  -5   1   2 292.986 19.4704   3
   5  -1   2 315.703 19.6005   5
   1   5   2 333.422 19.6296   6
   1   5   2 335.373 18.8625   4
   5  -1   2 315.888 19.7491   4
   1   5   2 344.612 19.6047   7
  -1  -5   2 337.878 17.4509   4
  -5   1   2 308.649 19.4951   5
   5  -1   2 296.486 18.6138   3
   5  -2  -2 55.9548 6.26538   3
  -2  -5  -2 38.6560 4.90196   4
  -2  -5  -2 39.5120 5.40760   7
  -2  -5  -2 40.3893 5.64441   6
  -2  -5  -2 45.7498 5.88945   5
   5  -2  -2 56.7721 6.32732   5
   5  -2   2 37.0333 5.18083   5
   5  -2   2 38.3004 4.55074   3
   2   5   2 55.1561 6.89645   6
   5  -2   2 41.3139 5.83841   4
  -5   2   2 43.2938 5.77145   3
  -5   2   2 45.0274 6.45978   5
  -3  -5  -2 121.024 9.45337   5
   3   5  -2 122.338 8.21485   5
  -3  -5  -2 113.511 9.75633   6
   5  -3  -2 95.6641 8.90247   3
  -5   3  -2 92.2263 7.97267   3
  -5   3  -2 85.3993 9.28352   5
  -3  -5  -2 116.310 8.14348   4
  -5   3  -2 95.0934 7.72530   6
   5  -3  -2 86.0060 8.91841   5
   3   5   2 92.6650 10.1703   6
   3   5   2 89.2139 8.97098   5
   3   5   2 96.5400 7.64043   4
  -3  -5   2 97.8453 9.15192   3
  -3  -5   2 92.4623 8.00924   5
   3   5   2 95.3085 9.20053   7
   5  -3   2 127.576 9.60610   4
   5  -3   2 121.510 9.16778   5
  -5   3   2 103.609 9.02263   3
   5  -3   2 114.787 8.31039   3
   5  -4  -2 181.946 13.9767   3
  -5   4  -2 185.959 12.1981   7
  -5   4  -2 166.144 12.6720   3
  -4  -5  -2 205.477 14.4399   7
  -4  -5  -2 224.304 14.5823   5
  -4  -5  -2 213.782 14.9722   6
   5  -4  -2 175.219 14.0111   5
  -5   4  -2 180.071 13.5075   5
  -4  -5  -2 213.451 13.0115   4
  -5   4   2 216.979 14.3461   3
   5  -4   2 227.985 13.4953   3
  -4  -5   2 176.321 12.7674   5
   4   5   2 178.604 14.0296   5
  -4  -5   2 176.553 14.0277   3
   5  -4   2 231.319 14.2418   5
   5  -4   2 222.355 14.3357   4
   4   5   2 175.079 14.3258   7
  -5   4   2 210.940 13.0781   7
  -5   4   2 225.367 13.3754   6
   4   5   2 182.152 12.8534   4
   4   5   2 190.755 14.4778   6
  -5   5  -2 558.808 33.0622   3
  -5   5  -2 572.854 31.3403   6
  -5  -5  -2 590.013 32.5570   4
   5   5  -2 608.503 31.3395   4
  -5  -5  -2 602.295 34.2838   3
  -5  -5  -2 583.192 34.0410   5
   5  -5  -2 558.260 34.0111   5
  -5   5  -2 562.123 31.3217   7
   5  -5  -2 546.207 33.8897   3
  -5  -5  -2 588.092 34.8788   6
   5   5  -2 586.481 33.1773   5
  -5  -5  -2 590.096 34.8543   7
   5  -5   2 578.475 32.9438   3
   5  -5   2 601.434 33.8541   4
   5  -5   2 601.062 33.6376   5
  -5  -5   2 542.740 33.9081   3
  -5   5   2 623.864 32.7884   7
  -5   5   2 558.787 32.3840   6
   5   5   2 551.880 34.4303   6
  -5  -5   2 549.216 34.0810   5
  -5   5   2 566.163 33.9320   3
   5   5   2 558.344 34.0640   5
   5   5   2 568.145 34.5913   7
   5   5   2 576.259 32.6521   4
  -5   6  -2 93.0600 6.07439   6
  -5   6  -2 96.0732 6.31417   7
  -5   6  -2 100.706 6.28919   6
  -6  -5  -2 97.2517 11.4406   6
  -6  -5  -2 106.369 11.3686   7
  -6  -5  -2 83.3604 9.86718   3
   6   5  -2 93.3294 7.27625   4
   5  -6  -2 97.5120 10.3630   3
  -5   6  -2 101.834 8.95210   3
  -6  -5  -2 92.7172 8.34498   4
  -6  -5  -2 98.2986 10.0423   5
   6   5  -2 96.0875 10.2300   5
  -5   6  -2 96.7350 6.06157   7
   5  -6  -2 97.5221 10.3586   5
   5  -6   2 99.5608 8.98755   3
   6   5   2 90.6973 10.4236   5
   6   5   2 89.4932 10.6689   6
  -5   6   2 104.085 10.2717   3
  -5   6   2 84.4606 7.93701   6
   6   5   2 92.9686 9.15951   4
   5  -6   2 89.3785 9.49223   4
  -6  -5   2 93.2899 8.85648   5
   5  -6   2 99.1776 9.63418   5
  -5   6   2 93.2468 7.78438   7
  -6  -5   2 115.163 10.5849   3
  -6  -4  -2 716.072 40.1272   4
   6   4  -2 705.171 40.2873   5
  -6  -4  -2 692.943 40.7943   3
  -6  -4  -2 732.551 41.0382   5
   4  -6  -2 716.410 41.2327   3
   6   4  -2 709.884 38.9678   4
   6   4  -2 732.630 41.5009   3
  -6  -4  -2 702.228 41.8501   6
  -6  -4  -2 708.373 41.9048   7
  -6  -4   2 713.954 40.1791   5
   4  -6   2 687.876 40.2229   5
  -6  -4   2 743.342 41.3433   3
   6   4   2 702.363 40.0242   4
  -4   6   2 701.932 39.2517   7
  -4   6   2 697.048 41.0454   3
   6   4   2 760.388 41.2490   5
   4  -6   2 705.945 40.1230   3
   6   4   2 696.687 41.9378   6
  -4   6   2 682.072 39.1734   6
  -6  -3  -2 189.785 13.3031   5
  -6  -3  -2 196.015 13.0871   3
   6   3  -2 170.151 13.4263   3
   6   3  -2 185.757 11.5906   4
  -6  -3  -2 193.590 14.3691   7
  -6  -3  -2 182.557 14.3101   6
   6   3  -2 178.063 12.5890   5
   3  -6  -2 135.377 12.9230   3
   3  -6   2 171.360 12.7580   3
  -3   6   2 189.215 11.6214   6
   3  -6   2 172.893 12.2206   5
  -3   6   2 183.437 11.6166   7
   6   3   2 135.644 11.9166   4
   6   3   2 132.676 12.8181   5
  -6  -2  -2 261.843 18.3616   6
  -6  -2  -2 261.905 18.3494   7
   6   2  -2 272.974 17.8637   3
   6   2  -2 256.016 17.0653   5
   2  -6  -2 281.309 18.1716   3
   2  -6  -2 269.397 16.9764   4
   2  -6  -2 282.176 16.3137   6
   2  -6  -2 270.969 16.4160   7
  -6  -2  -2 258.291 17.4382   5
   2  -6   2 247.746 14.0805   7
  -6  -2   2 276.290 17.7328   3
  -2   6   2 259.013 16.1786   6
   2  -6   2 273.596 17.3229   3
  -6  -2   2 284.750 18.5345   5
   6   2   2 275.915 17.4490   3
  -2   6   2 266.618 16.1369   7
   6   2   2 264.159 17.1894   4
   2  -6   2 254.580 14.1080   6
   6   2   2 267.869 17.7486   5
  -6  -1  -2 423.483 26.4542   6
   1  -6  -2 471.277 25.3026   6
   6   1  -2 427.998 25.7295   5
   1  -6  -2 473.566 25.3916   4
   6   1  -2 417.462 26.0693   3
  -6  -1  -2 406.384 25.2329   3
   1  -6  -2 437.604 26.4970   3
   1  -6  -2 447.465 25.0735   7
  -6  -1  -2 408.404 25.8657   5
  -6  -1  -2 425.698 26.5716   7
  -6  -1  -2 415.760 25.6771   4
   1  -6   2 416.757 23.4670   6
   6   1   2 472.632 25.7336   3
   6   1   2 434.903 26.1289   5
   6   1   2 435.201 25.8685   4
  -1   6   2 413.580 24.8043   6
  -1   6   2 417.732 24.9652   7
   1  -6   2 423.215 23.4846   7
  -6  -1   2 457.486 26.2694   3
  -6  -1   2 463.329 27.2593   5
   6   0  -2 99.2359 9.00298   5
   0  -6  -2 117.582 9.06290   6
   0  -6  -2 105.794 8.50949   7
  -6   0  -2 102.650 9.06083   4
  -6   0  -2 97.7785 8.91899   5
   0  -6  -2 100.641 7.99310   4
  -6   0  -2 108.984 9.66199   6
   6   0  -2 101.881 9.33204   3
  -6   0  -2 99.5266 8.21729   3
  -6   0  -2 114.031 9.71467   7
   0  -6   2 93.4838 7.17714   7
   6   0   2 105.971 9.38381   5
   6   0   2 97.1912 9.18430   4
  -6   0   2 108.712 9.32058   3
   0   6   2 105.563 8.38284   7
   6   0   2 107.229 8.43698   3
   0  -6   2 108.297 7.48733   6
  -6   0   2 99.1710 8.93175   5
   0   6   2 107.830 8.30815   6
   6  -1  -2 476.237 26.9724   5
  -1  -6  -2 423.298 26.3825   7
  -1  -6  -2 426.131 26.3745   6
  -6   1  -2 474.568 26.8566   7
  -6   1  -2 451.947 25.9259   3
  -1  -6  -2 436.281 26.7347   5
  -6   1  -2 474.478 26.9006   5
  -6   1  -2 470.896 28.9225   6
   6  -1  -2 464.390 26.9956   3
  -1  -6  -2 424.543 25.4652   4
   6  -1   2 426.791 25.8266   3
  -1  -6   2 444.523 25.5657   6
  -1  -6   2 449.791 25.6121   5
   1   6   2 464.607 25.6569   4
  -6   1   2 425.544 26.6063   5
   1   6   2 463.743 26.6460   6
  -6   1   2 434.332 26.7519   3
  -1  -6   2 456.636 24.0879   4
   6  -1   2 443.497 26.8107   5
   6  -1   2 410.264 26.4625   4
   1   6   2 480.970 26.5933   7
  -1  -6   2 473.495 25.7384   7
   6  -2  -2 305.034 17.9978   3
  -2  -6  -2 242.195 17.2790   7
  -6   2  -2 266.071 16.4269   3
  -2  -6  -2 263.666 16.1743   4
  -6   2  -2 267.146 16.9214   7
  -2  -6  -2 251.847 17.3840   5
   6  -2  -2 276.292 17.7618   5
  -2  -6  -2 255.072 17.4358   6
  -6   2  -2 258.200 17.2741   5
   2   6   2 278.859 16.2468   4
   6  -2   2 261.340 16.4180   3
   6  -2   2 248.714 17.3540   5
   6  -2   2 280.893 17.8928   4
   2   6   2 270.751 17.3994   6
  -6   2   2 260.171 17.4434   3
  -2  -6   2 248.454 16.3198   5
  -2  -6   2 282.392 16.9971   6
   2   6   2 254.501 17.2379   7
  -6   2   2 270.439 17.5356   5
  -2  -6   2 264.888 16.6897   7
  -6   3  -2 126.182 9.43393   3
   6  -3  -2 109.399 10.4851   3
  -6   3  -2 114.498 10.4874   7
   6  -3  -2 141.259 11.0320   5
  -6   3  -2 121.972 9.61178   6
  -6   3  -2 126.558 10.4695   5
  -3  -6   2 127.941 9.41642   5
   3   6   2 104.098 10.3945   5
  -3  -6   2 142.585 11.1737   3
   3   6   2 114.567 9.05964   4
  -3  -6   2 139.141 10.4929   7
   3   6   2 115.967 10.5104   7
   3   6   2 110.684 10.9055   6
  -3  -6   2 138.129 10.9628   6
  -6   4  -2 728.204 39.9395   3
  -4  -6  -2 662.096 39.0736   4
   6  -4  -2 732.878 40.9756   3
  -6   4  -2 724.746 40.6112   5
  -6   4  -2 717.087 39.1554   6
  -4  -6  -2 678.361 41.1952   7
  -4  -6  -2 671.460 40.7059   5
   4   6  -2 699.544 37.5002   4
   4   6  -2 676.498 39.7057   5
   6  -4  -2 782.151 41.4513   5
  -4  -6  -2 682.063 41.2112   6
   4   6   2 745.267 41.3842   6
   6  -4   2 686.129 39.7425   3
  -6   4   2 715.475 40.8833   3
  -4  -6   2 726.380 39.9356   5
   4   6   2 727.757 41.0512   5
  -4  -6   2 687.628 40.7260   7
  -4  -6   2 720.467 41.0108   6
   4   6   2 730.257 41.3698   7
   6  -4   2 677.213 40.4852   5
  -4  -6   2 722.269 41.2207   3
   4   6   2 727.513 39.2301   4
   6  -4   2 693.194 40.8148   4
  -6   5  -2 103.155 7.50107   7
   5   6  -2 88.0699 8.90787   5
   6  -5  -2 89.4306 10.1205   5
  -6   5  -2 94.3795 9.34909   5
   5   6  -2 98.7118 6.41613   4
   6  -5  -2 95.6639 10.0895   3
  -6   5  -2 88.1729 9.08291   3
  -5  -6  -2 94.8370 10.8438   6
  -6   5  -2 93.0602 7.59931   6
  -5  -6  -2 93.4490 8.27381   4
  -5  -6  -2 89.2435 8.90586   5
  -5  -6  -2 101.716 11.0540   7
  -6   5   2 94.2626 8.05940   6
   5   6   2 112.298 10.8524   7
  -5  -6   2 84.5617 10.1055   7
   5   6   2 103.508 10.4502   5
  -5  -6   2 89.2448 10.2937   6
   5   6   2 105.020 8.23343   4
  -6   5   2 89.3647 8.44108   7
   6  -5   2 79.8540 9.77289   4
   5   6   2 91.5261 10.3209   6
  -5  -6   2 83.8331 8.51697   5
   6  -5   2 89.6827 8.57371   3
  -6   5   2 95.7944 9.87154   3
  -5  -6   2 76.0480 9.80092   3
   6  -5   2 88.0494 9.67593   5
   6  -6  -2 2141.47 111.746   5
  -6   6  -2 2077.54 108.306   6
  -6  -6  -2 2023.55 112.287   7
  -6   6  -2 2122.19 110.529   3
   6   6  -2 2084.88 110.623   5
  -6  -6  -2 2055.70 109.830   4
   6   6  -2 2029.21 108.238   4
  -6   6  -2 2073.30 108.338   7
  -6  -6  -2 2052.13 111.672   3
  -6  -6  -2 2077.37 112.337   6
  -6  -6  -2 2035.86 111.263   5
  -6   6   2 1958.53 111.224   3
   6   6   2 2086.19 109.731   4
  -6  -6   2 2121.43 112.085   7
   6   6   2 2098.74 112.177   6
   6  -6   2 2050.45 111.144   4
   6   6   2 1817.85 113.177   5
  -6   6   2 2085.35 109.660   7
   6  -6   2 2024.86 110.918   5
  -6   6   2 2038.89 109.516   6
   6  -6   2 2117.54 110.452   3
  -6  -6   2 2106.19 111.741   3
  -6  -6   2 2056.89 110.375   5
   6  -7  -2 593.886 33.6967   5
   7   6  -2 499.693 31.9996   5
  -6   7  -2 562.490 28.8576   7
  -7  -6  -2 466.242 33.6014   7
  -7  -6  -2 508.576 34.0106   6
  -6   7  -2 570.748 32.1754   3
  -6   7  -2 561.697 28.6634   7
  -7  -6  -2 484.974 32.4141   5
  -7  -6  -2 498.427 32.8383   3
   7   6  -2 482.867 29.7056   4
  -6   7  -2 566.434 28.6659   6
  -7  -6  -2 500.839 31.0064   4
   6  -7  -2 595.929 33.6263   3
  -7  -6   2 592.089 34.2874   6
  -6   7   2 457.408 32.3967   3
  -7  -6   2 583.692 34.3720   7
  -7  -6   2 605.953 33.7815   3
   6  -7   2 484.783 31.5766   3
   6  -7   2 500.391 34.1851   5
  -6   7   2 489.551 30.4118   6
  -6   7   2 474.372 30.2337   7
   7   6   2 566.899 33.5937   5
   6  -7   2 477.051 32.1644   4
  -7  -6   2 595.537 32.2741   5
   7   6   2 564.420 31.5363   4
  -7  -5  -2 71.3862 7.78046   4
   7   5  -2 73.5368 7.08515   4
  -7  -5  -2 80.0968 9.59395   3
   7   5  -2 70.6640 9.62759   3
   5  -7  -2 85.3435 10.3700   3
  -7  -5  -2 71.9031 11.6470   7
  -7  -5  -2 76.8018 10.3573   6
   5  -7  -2 92.9920 10.4076   5
   7   5  -2 56.9046 8.16910   5
  -7  -5  -2 78.6078 9.51355   5
  -5   7   2 80.2808 9.73544   3
   7   5   2 81.6593 8.35047   4
   5  -7   2 60.3505 8.21708   3
  -5   7   2 72.4809 6.80602   7
   7   5   2 86.5554 10.5905   5
   5  -7   2 75.7384 8.90942   5
  -7  -5   2 83.2951 8.65366   5
  -7  -5   2 82.7679 9.95473   3
  -5   7   2 63.2164 7.00054   6
   7   4  -2 1384.60 71.9770   4
  -7  -4  -2 1349.16 74.6957   7
  -7  -4  -2 1334.01 73.8130   5
   4  -7  -2 1284.10 73.9852   3
  -7  -4  -2 1399.91 75.0563   6
   7   4  -2 1345.45 73.2070   5
  -7  -4  -2 1377.05 72.9245   4
  -7  -4  -2 1406.50 73.8996   3
  -7  -4   2 1269.03 72.9528   5
   7   4   2 1220.36 75.3287   5
  -7  -4   2 1277.24 73.8459   3
  -4   7   2 1403.61 71.9298   7
   7   4   2 1233.51 72.5293   4
  -4   7   2 1372.75 71.8840   6
  -4   7   2 1312.64 73.9487   3
   4  -7   2 1368.75 73.2068   3
   4  -7   2 1380.58 73.2330   5
   3  -7  -2 1079.53 54.4229   7
  -7  -3  -2 952.014 55.2230   4
  -7  -3  -2 968.463 56.8410   6
  -7  -3  -2 937.074 55.4932   3
  -7  -3  -2 913.132 55.7129   5
   3  -7  -2 1087.16 56.7706   3
  -7  -3  -2 922.001 56.6890   7
   7   3  -2 931.794 55.2757   5
   7   3  -2 989.555 54.6293   4
   3  -7  -2 1098.11 54.4801   6
   7   3  -2 902.410 55.9694   3
  -3   7   2 960.795 54.0980   6
   3  -7   2 950.905 55.3659   3
   7   3   2 1072.38 55.5877   4
  -7  -3   2 1085.22 55.7559   5
   7   3   2 1053.84 56.1854   3
  -3   7   2 941.857 54.0183   7
   7   3   2 1072.82 56.5914   5
  -7  -3   2 1116.65 56.6986   3
   3  -7   2 935.285 54.9823   5
  -7  -2  -2 108.261 10.7200   7
   2  -7  -2 75.7226 7.55883   6
   2  -7  -2 85.4835 8.18530   4
   7   2  -2 83.9765 7.98710   4
  -7  -2  -2 84.4822 8.50068   4
  -7  -2  -2 90.9426 9.28783   5
  -7  -2  -2 96.0712 8.75769   3
   2  -7  -2 71.3972 9.57492   3
   7   2  -2 85.1951 8.81984   5
   7   2  -2 91.7174 9.63716   3
  -7  -2  -2 88.9502 10.4092   6
   7   2   2 69.9790 8.36696   4
   2  -7   2 98.7799 8.94990   3
   7   2   2 82.9931 9.45525   5
   7   2   2 61.2848 8.37702   3
  -2   7   2 76.0070 7.25728   7
   2  -7   2 90.9776 5.20093   7
  -7  -2   2 73.6919 8.95597   3
  -7  -2   2 68.2369 8.12601   5
  -2   7   2 85.6504 7.41224   6
   2  -7   2 90.3556 5.28997   6
  -7  -1  -2 429.226 28.3835   6
  -7  -1  -2 448.580 28.6214   7
   1  -7  -2 497.271 27.1465   4
   1  -7  -2 502.447 28.9440   3
   1  -7  -2 502.789 27.1345   6
  -7  -1  -2 407.626 27.0210   3
   1  -7  -2 491.417 26.9466   7
  -7  -1  -2 449.258 27.6785   4
   7   1  -2 429.305 27.6008   5
  -7  -1  -2 435.172 27.8051   5
   7   1  -2 436.572 28.0187   3
  -1   7   2 409.649 26.3861   6
  -7  -1   2 495.940 28.0027   5
   1  -7   2 432.234 25.2187   6
  -7  -1   2 469.411 28.1669   3
   7   1   2 518.585 28.5498   5
  -1   7   2 444.862 26.7071   7
   1  -7   2 446.442 25.2626   7
   7   1   2 508.285 27.8068   3
   7   1   2 517.022 28.2389   4
  -7   0  -2 1010.38 55.6449   5
  -7   0  -2 1012.86 56.0199   7
   0  -7  -2 964.479 54.7760   6
   0  -7  -2 1029.41 54.4690   4
   0  -7  -2 968.371 54.7074   7
  -7   0  -2 905.625 55.8855   3
  -7   0  -2 1016.47 55.9390   6
   7   0  -2 983.914 55.4505   5
   7   0   2 1038.88 55.7023   5
   7   0   2 1022.23 55.6785   4
   0   7   2 986.783 54.6686   7
   7   0   2 1008.01 54.9220   3
  -7   0   2 1086.71 56.0580   3
   0  -7   2 975.903 53.5504   7
  -7   0   2 987.023 55.4713   5
   0   7   2 984.915 54.6606   6
   0  -7   2 984.460 53.6030   6
  -1  -7  -2 457.422 28.6929   7
  -7   1  -2 482.406 29.1131   7
  -1  -7  -2 427.555 28.7183   5
  -7   1  -2 505.107 29.3153   5
  -7   1  -2 511.818 29.6710   3
  -1  -7  -2 456.103 27.6250   4
   7  -1  -2 506.931 29.3590   5
   7  -1  -2 500.335 29.3225   3
  -7   1  -2 510.808 29.2437   6
  -1  -7  -2 424.372 28.2539   6
  -1  -7   2 519.483 28.1766   5
  -7   1   2 443.071 28.8713   5
  -7   1   2 450.324 28.9548   3
   7  -1   2 459.481 29.0725   5
   1   7   2 531.378 28.9767   7
  -1  -7   2 516.584 26.1938   4
   7  -1   2 432.761 27.9473   3
   1   7   2 537.420 28.0209   4
   1   7   2 515.487 28.6863   6
   7  -1   2 435.145 28.6619   4
  -1  -7   2 502.465 27.8421   7
  -1  -7   2 511.381 27.8485   6
  -2  -7  -2 90.4892 8.97110   6
  -7   2  -2 64.2653 7.92556   7
  -2  -7  -2 79.7644 8.67625   7
  -7   2  -2 78.6173 8.62465   3
  -7   2  -2 71.0301 8.43032   5
   7  -2  -2 83.8411 9.23975   5
  -2  -7  -2 95.5700 9.19814   5
   7  -2  -2 63.4857 8.28020   3
  -7   2   2 90.3694 9.02116   3
  -7   2   2 82.9528 8.07333   5
   2   7   2 80.3168 8.30159   6
  -2  -7   2 76.5833 7.64150   7
  -2  -7   2 66.9364 7.99883   6
   7  -2   2 90.3660 9.45300   4
  -2  -7   2 78.2130 4.79690   4
   7  -2   2 104.456 9.60526   5
   2   7   2 74.7954 7.19034   4
   2   7   2 81.4823 9.09752   7
   7  -2   2 96.7299 8.05603   3
  -2  -7   2 81.9621 7.41371   5
  -3  -7  -2 955.061 56.6664   6
   7  -3  -2 1093.70 57.0437   3
  -7   3  -2 1114.59 56.0570   6
  -3  -7  -2 880.195 56.2013   5
  -7   3  -2 1034.06 57.0441   3
  -7   3  -2 1027.12 55.8880   7
  -3  -7  -2 964.960 56.7253   7
  -7   3  -2 1086.25 56.9551   5
   7  -3  -2 1091.46 57.0189   5
  -3  -7  -2 968.125 54.8476   4
  -3  -7   2 1092.03 55.8257   5
  -7   3   2 907.368 56.3140   3
  -3  -7   2 1067.22 56.3586   7
   7  -3   2 921.424 55.3205   3
   7  -3   2 910.309 56.5116   4
   3   7   2 1117.97 57.1092   7
  -7   3   2 938.826 56.5441   5
  -3  -7   2 1053.75 56.2424   6
   3   7   2 1092.87 54.9924   4
   3   7   2 1059.62 56.8298   6
   7  -3   2 879.290 56.1113   5
  -7   4  -2 1310.47 71.9598   3
  -7   4  -2 1298.24 71.4406   7
  -7   4  -2 1273.72 71.3485   6
  -7   4  -2 1259.02 72.6748   5
   7  -4  -2 1267.86 72.8396   3
   4   7  -2 1424.29 72.1910   5
  -4  -7  -2 1368.38 73.1195   5
  -4  -7  -2 1366.81 73.5318   6
  -4  -7  -2 1380.30 71.1499   4
   7  -4   2 1393.79 72.0370   3
  -4  -7   2 1274.13 71.8318   5
   4   7   2 1296.07 73.2395   6
   4   7   2 1304.78 72.9656   5
   7  -4   2 1370.76 73.0233   5
   7  -4   2 1326.24 75.2769   4
  -4  -7   2 1297.27 73.2277   3
   4   7   2 1279.57 70.9546   4
   4   7   2 1278.26 73.1705   7
  -7   4   2 1343.47 73.0749   3
   7  -5  -2 90.3603 10.5795   5
  -7   5  -2 65.0288 7.78929   7
  -7   5  -2 83.3089 7.60495   6
  -5  -7  -2 75.2015 9.32974   5
  -7   5  -2 97.2942 8.74953   3
   5   7  -2 79.5538 8.72248   5
  -5  -7  -2 67.1941 7.52006   4
   7  -5  -2 95.8188 11.9013   3
   5   7  -2 67.4775 5.13608   4
  -5  -7  -2 54.5198 8.93700   7
  -7   5  -2 92.5481 9.60965   5
  -7   5   2 70.4402 9.24855   3
  -7   5   2 68.4293 7.59985   7
   7  -5   2 79.4234 8.32863   3
  -5  -7   2 88.4185 11.3216   6
   5   7   2 84.0069 7.93202   4
   5   7   2 90.4815 10.3157   6
   5   7   2 80.3926 9.90350   7
  -5  -7   2 76.0993 10.0045   3
  -5  -7   2 92.6274 10.4322   7
   5   7   2 92.0273 11.7459   5
   7  -5   2 68.6788 9.31819   4
  -5  -7   2 90.1263 8.55317   5
  -7   6  -2 582.562 31.8973   3
   7  -6  -2 559.652 33.0057   5
   6   7  -2 476.909 28.3264   4
   6   7  -2 485.116 31.1881   5
  -7   6  -2 569.860 29.6616   7
  -6  -7  -2 468.907 32.9247   7
  -6  -7  -2 487.516 33.0116   6
  -6  -7  -2 463.364 31.0204   4
   7  -6  -2 568.322 32.8582   3
  -6  -7  -2 482.219 32.3505   3
  -7   6  -2 571.907 29.6619   6
  -6  -7  -2 483.901 31.9866   5
  -6  -7   2 558.744 33.1758   6
   6   7   2 547.139 30.4124   4
   6   7   2 567.568 33.0564   5
  -6  -7   2 573.930 33.2010   3
  -6  -7   2 572.484 31.7156   5
   7  -6   2 491.891 31.8987   5
  -6  -7   2 565.094 33.3234   7
  -7   6   2 484.561 30.2624   6
   7  -6   2 474.490 30.8340   3
  -7   6   2 457.092 29.9891   7
  -7   6   2 515.354 32.2814   3
   7  -6   2 500.832 32.1607   4
  -7   7  -2 713.074 36.6227   7
   7   7  -2 639.130 36.4495   4
  -7   7  -2 687.363 36.2598   6
  -7   7  -2 677.644 36.5178   6
  -7  -7  -2 630.957 41.2372   6
  -7  -7  -2 628.986 39.8079   5
   7  -7  -2 682.816 40.4884   3
  -7  -7  -2 654.324 40.5413   3
   7   7  -2 649.967 41.4047   5
  -7  -7  -2 637.529 41.2546   7
   7  -7  -2 696.365 40.7815   5
  -7  -7  -2 617.532 37.8351   4
  -7   7  -2 702.213 39.4078   3
  -7   7  -2 679.751 36.2680   7
  -7  -7   2 705.386 39.3405   5
  -7   7   2 656.418 40.2346   3
   7  -7   2 592.925 39.5883   4
  -7  -7   2 726.168 41.5416   6
   7   7   2 697.790 38.1488   4
  -7  -7   2 694.162 40.7631   3
  -7   7   2 658.209 37.9444   7
  -7  -7   2 669.462 41.2521   7
   7  -7   2 625.012 39.6521   5
   7   7   2 683.930 40.6423   5
   7  -7   2 618.579 39.1446   3
  -7   7   2 652.228 37.8702   6
  -8  -7  -2 88.5413 12.3231   6
  -8  -7  -2 86.3399 10.7496   5
  -8  -7  -2 80.2582 8.40545   4
  -7   8  -2 73.9824 9.66237   3
  -7   8  -2 58.0659 5.72520   6
  -7   8  -2 61.9352 5.49480   6
   8   7  -2 91.0242 7.91084   4
  -8  -7  -2 71.6255 11.6119   7
   7  -8  -2 62.9047 10.2401   5
  -7   8  -2 64.5698 5.54891   7
  -7   8  -2 68.1872 5.85152   7
   7  -8  -2 77.5589 10.7983   3
   8   7  -2 98.7498 11.2315   5
   7  -8   2 88.5380 10.6844   5
   7  -8   2 89.7807 10.2785   3
  -8  -7   2 78.1091 10.8456   3
   7  -8   2 78.1351 11.1146   4
  -8  -7   2 80.9464 9.86877   5
  -7   8   2 80.4955 9.62535   6
  -8  -7   2 69.6675 11.1159   6
   8   7   2 71.0218 10.8242   5
  -7   8   2 79.3191 8.26758   7
  -7   8   2 94.5708 11.4175   3
  -8  -7   2 70.3585 11.1570   7
   8   7   2 76.8539 9.72379   4
  -8  -6  -2 296.200 23.4160   7
   6  -8  -2 317.995 22.4316   5
  -8  -6  -2 297.203 20.1449   4
  -8  -6  -2 323.393 23.8239   6
   6  -8  -2 288.539 21.9383   3
  -8  -6  -2 294.531 21.8664   3
  -8  -6  -2 323.153 21.9305   5
   8   6  -2 322.553 18.9859   4
   8   6  -2 299.756 21.3779   5
  -6   8   2 302.541 19.0485   6
  -6   8   2 284.375 21.6154   3
   6  -8   2 313.516 21.5459   5
  -8  -6   2 280.076 20.5909   5
   8   6   2 304.484 20.0014   4
  -6   8   2 295.223 19.0361   7
  -8  -6   2 319.136 23.6032   7
  -8  -6   2 305.684 23.2500   6
   6  -8   2 294.569 21.1541   4
   6  -8   2 318.248 20.9899   3
   8   6   2 291.522 22.2843   5
  -8  -6   2 317.643 22.2996   3
   8   5  -2 439.057 28.4069   3
   8   5  -2 446.195 25.0949   4
  -8  -5  -2 416.573 28.7642   6
   5  -8  -2 358.573 27.1331   3
  -8  -5  -2 460.118 29.3660   7
  -8  -5  -2 404.811 27.1290   3
  -8  -5  -2 439.981 26.2232   4
  -8  -5  -2 419.968 27.2683   5
  -5   8   2 440.637 24.7914   7
  -5   8   2 451.317 28.1910   3
   8   5   2 359.472 25.7876   4
  -8  -5   2 381.875 26.1792   5
   8   5   2 388.594 27.5661   5
  -8  -5   2 416.595 27.5407   3
  -5   8   2 438.352 24.8597   6
   5  -8   2 438.011 26.6740   3
   8   4  -2 7.42820 5.03674   5
  -8  -4  -2 1.40951 4.34792   3
  -8  -4  -2 -0.7403 3.57876   4
   4  -8  -2 9.84291 5.92847   3
  -8  -4  -2 3.71455 5.99910   6
  -8  -4  -2 2.86250 3.40447   5
   8   4  -2 4.39007 5.66410   3
   4  -8  -2 4.59019 3.49710   7
  -8  -4  -2 -1.3235 5.56917   7
   4  -8  -2 3.73772 3.32854   6
   8   4  -2 2.16218 4.04514   4
  -4   8   2 3.26979 3.09743   7
   4  -8   2 5.85347 4.43516   5
   8   4   2 10.7103 6.15749   5
  -8  -4   2 1.16823 4.57664   3
   8   4   2 6.45849 4.48382   4
  -8  -4   2 7.49987 4.56423   5
   4  -8   2 4.72624 4.32704   3
  -4   8   2 2.20474 2.94038   6
  -8  -3  -2 295.815 21.2595   7
   3  -8  -2 281.866 17.7491   7
   8   3  -2 286.699 18.3925   4
  -8  -3  -2 301.603 19.0749   4
  -8  -3  -2 293.070 19.5711   3
   8   3  -2 279.327 20.2199   3
   8   3  -2 278.855 19.4520   5
   3  -8  -2 265.046 17.6489   6
  -8  -3  -2 274.940 19.6484   5
  -8  -3  -2 272.290 21.0193   6
   3  -8  -2 291.060 20.4720   3
   3  -8   2 273.026 19.2727   3
   8   3   2 302.532 19.3667   4
   8   3   2 269.422 19.6416   3
  -3   8   2 272.605 17.5752   6
  -8  -3   2 306.343 20.2376   3
   8   3   2 282.550 20.2337   5
  -8  -3   2 279.867 19.1558   5
  -3   8   2 280.174 17.6016   7
  -8  -2  -2 840.433 49.1489   4
  -8  -2  -2 894.273 50.7607   6
   8   2  -2 905.724 49.6207   5
   2  -8  -2 891.473 48.0404   7
  -8  -2  -2 854.698 50.6737   7
   2  -8  -2 902.122 48.8169   4
  -8  -2  -2 864.895 49.8348   5
   8   2  -2 813.287 51.8449   3
  -8  -2  -2 855.346 49.2482   3
   8   2  -2 889.160 48.8081   4
  -8  -2   2 897.677 50.0434   3
   8   2   2 857.058 49.4062   3
   2  -8   2 864.855 45.9815   7
   8   2   2 866.020 49.3370   4
  -2   8   2 854.597 47.8803   6
   2  -8   2 842.753 49.4049   3
   2  -8   2 858.711 45.9810   6
  -8  -2   2 859.343 49.3736   5
   8   2   2 900.528 50.1537   5
  -2   8   2 885.145 48.0134   7
  -8  -1  -2 748.613 45.6571   3
  -8  -1  -2 771.589 47.1010   7
  -8  -1  -2 754.643 46.3327   5
   1  -8  -2 837.041 45.3069   7
   8   1  -2 808.971 47.0929   3
  -8  -1  -2 796.848 47.1539   6
   8   1  -2 798.264 46.3371   5
   1  -8  -2 860.119 47.0333   6
   1  -8  -2 893.213 45.7263   4
  -1   8   2 753.533 44.8103   7
   1  -8   2 783.826 43.5313   7
  -8  -1   2 891.873 46.7454   5
   8   1   2 846.359 46.5610   4
  -8  -1   2 831.945 46.7168   3
   8   1   2 865.815 46.2709   3
  -1   8   2 774.787 44.9253   6
   1  -8   2 781.024 43.5455   6
  -8   0  -2 128.667 11.5973   5
   8   0  -2 127.088 11.9221   3
   0  -8  -2 130.506 10.0543   4
  -8   0  -2 137.021 11.3613   3
  -8   0  -2 125.723 12.1573   7
   0  -8  -2 123.992 10.3688   7
  -8   0  -2 124.598 12.0686   6
   8   0  -2 135.250 11.9084   5
   0  -8   2 125.179 9.24392   6
   8   0   2 135.549 11.9979   4
   0   8   2 130.241 10.6792   6
  -8   0   2 120.246 11.2814   5
   0   8   2 134.770 10.7962   7
   8   0   2 118.387 10.7870   3
   0  -8   2 124.835 9.20830   7
  -8   0   2 131.254 11.7120   3
  -1  -8  -2 792.224 47.1665   7
  -8   1  -2 886.088 48.2343   5
  -8   1  -2 839.280 48.2220   7
  -8   1  -2 884.247 47.3466   3
   8  -1  -2 863.534 48.1511   3
  -1  -8  -2 789.826 47.6516   5
  -8   1  -2 909.129 48.4426   6
  -1  -8  -2 802.423 46.1838   4
   8  -1  -2 874.378 48.3726   5
  -1  -8   2 881.794 46.4296   7
  -1  -8   2 846.190 46.9807   5
   1   8   2 861.009 47.3458   7
  -1  -8   2 869.838 44.6774   4
   8  -1   2 749.358 49.4429   4
  -8   1   2 750.536 47.6164   5
  -1  -8   2 852.089 46.3559   6
   1   8   2 880.742 47.2447   6
  -8   1   2 774.041 47.7012   3
   8  -1   2 786.681 46.8463   3
  -2  -8  -2 791.987 50.7591   7
   8  -2  -2 856.804 49.7455   5
  -8   2  -2 901.912 49.0924   6
  -2  -8  -2 829.250 48.8424   6
  -2  -8  -2 874.146 49.2728   5
  -2  -8  -2 910.443 47.4866   4
  -8   2  -2 868.100 49.3130   5
   8  -2  -2 845.596 49.5148   3
  -8   2  -2 835.020 48.8061   7
  -8   2  -2 853.484 48.1982   3
  -2  -8   2 882.407 48.3029   7
   2   8   2 888.320 48.9351   7
  -2  -8   2 861.496 47.9595   5
   2   8   2 919.200 47.4299   4
  -2  -8   2 863.959 45.3078   4
  -8   2   2 862.420 49.4289   5
   8  -2   2 853.380 48.1999   3
  -8   2   2 848.123 49.2376   3
  -2  -8   2 831.406 48.3745   6
   2   8   2 864.067 48.7247   6
   8  -2   2 853.890 49.4996   4
   8  -2   2 813.448 51.2721   5
  -3  -8  -2 280.456 19.7938   6
  -3  -8  -2 279.064 17.6828   4
  -8   3  -2 260.900 19.4535   5
   8  -3  -2 282.900 20.1143   5
  -3  -8  -2 305.086 19.9802   5
  -8   3  -2 273.102 19.1730   7
  -3  -8  -2 300.228 20.0797   7
  -8   3  -2 292.951 18.7536   3
   3   8   2 290.266 19.9114   7
  -3  -8   2 258.208 18.7922   7
  -3  -8   2 304.907 19.2023   6
   8  -3   2 281.357 20.1330   4
   3   8   2 273.521 17.5129   4
  -8   3   2 289.416 19.9388   5
   8  -3   2 308.085 20.2695   5
  -3  -8   2 296.597 18.5629   5
   3   8   2 266.448 19.1869   6
  -8   3   2 278.613 19.7621   3
   8  -3   2 270.986 18.8825   3
  -4  -8  -2 -1.4855 4.48800   7
   8  -4  -2 5.21122 5.07227   3
  -8   4  -2 -2.9001 4.19751   3
  -8   4  -2 6.87603 4.87253   5
  -4  -8  -2 8.18734 5.07533   5
  -4  -8  -2 4.55424 4.95888   6
   8  -4  -2 0.73112 3.59579   5
  -8   4  -2 10.4274 4.57188   6
  -4  -8  -2 3.19116 3.31568   4
  -8   4  -2 10.5672 4.60406   7
  -8   4   2 -3.9839 4.24052   5
   8  -4   2 6.57089 4.86591   3
   4   8   2 1.61127 3.22967   4
  -4  -8   2 7.41874 4.89631   5
  -4  -8   2 4.66351 4.52153   6
   4   8   2 1.97043 4.47592   7
   8  -4   2 2.83535 5.23540   4
  -4  -8   2 3.63441 4.39068   7
  -4  -8   2 6.63571 5.34693   3
   8  -4   2 2.00049 5.07488   5
   4   8   2 5.29833 4.94086   6
  -8   4   2 -1.4598 4.44712   3
   5   8  -2 425.908 25.5892   5
   8  -5  -2 416.308 27.1035   5
  -8   5  -2 354.596 25.9591   5
  -8   5  -2 383.783 24.6909   6
   8  -5  -2 379.843 26.4149   3
  -5  -8  -2 425.635 27.4803   6
  -5  -8  -2 418.082 26.7444   5
  -8   5  -2 408.648 25.7611   3
  -5  -8  -2 442.294 24.3278   4
  -5  -8  -2 406.823 27.3038   7
   5   8   2 377.605 26.5407   5
   8  -5   2 448.978 25.7338   3
  -5  -8   2 384.993 26.9255   3
  -8   5   2 427.701 26.8235   3
   8  -5   2 444.893 27.0121   5
  -5  -8   2 387.034 26.9175   6
   8  -5   2 426.936 27.2053   4
   5   8   2 413.133 26.9271   7
   5   8   2 405.430 26.8189   6
  -5  -8   2 375.502 26.4516   7
   5   8   2 390.135 24.0725   4
  -5  -8   2 391.554 25.2251   5
  -6  -8  -2 321.021 23.2922   6
  -8   6  -2 318.576 21.9494   5
  -8   6  -2 308.617 19.2736   6
  -6  -8  -2 305.258 22.9898   7
  -8   6  -2 306.053 20.7712   3
  -6  -8  -2 299.709 21.9033   5
   8  -6  -2 298.848 21.9961   3
   6   8  -2 291.361 17.1423   4
  -6  -8  -2 313.470 22.7070   3
  -8   6  -2 299.537 19.2421   7
   6   8  -2 309.434 21.0146   5
   8  -6  -2 324.588 22.7782   5
  -6  -8   2 304.335 22.5139   7
   8  -6   2 309.749 22.2328   4
  -6  -8   2 303.712 22.4154   3
  -6  -8   2 303.339 20.6951   5
   8  -6   2 308.013 21.2591   3
   8  -6   2 301.418 21.8921   5
  -6  -8   2 349.268 23.0473   6
   6   8   2 315.609 19.5918   4
  -8   6   2 308.001 22.0664   3
  -8   6   2 308.763 19.8694   6
   6   8   2 311.003 22.4191   5
  -8   6   2 304.931 20.2212   7
  -8   7  -2 65.8642 9.66906   3
  -8   7  -2 61.5413 7.37016   6
  -8   7  -2 62.8852 7.40574   7
  -7  -8  -2 96.5469 12.2813   7
  -7  -8  -2 79.9758 12.3794   6
   7   8  -2 75.6083 9.76832   5
  -7  -8  -2 103.285 14.1250   3
   8  -7  -2 75.4065 10.5712   3
  -7  -8  -2 92.2642 11.0367   5
   7   8  -2 80.0433 6.30170   4
   8  -7  -2 74.7659 10.9874   5
  -7  -8  -2 100.425 8.98621   4
   7   8   2 77.9589 11.2415   5
  -8   7   2 90.3594 11.3548   3
   7   8   2 70.4996 8.78802   4
  -7  -8   2 63.3413 11.2707   6
  -8   7   2 76.3292 10.0043   6
   8  -7   2 85.1964 10.9389   4
  -7  -8   2 61.1702 10.4029   7
   8  -7   2 91.2094 11.4409   5
  -7  -8   2 67.3506 9.18940   5
  -7  -8   2 58.6086 10.1157   3
   8  -7   2 76.8050 9.88408   3
  -8  -8  -2 17.2975 8.52090   6
  -8   8  -2 11.5268 3.08827   7
  -8  -8  -2 17.7610 6.93457   5
  -8   8  -2 5.71661 5.40896   3
   8   8  -2 10.2667 3.67072   4
   8   8  -2 9.98155 6.26245   5
  -8  -8  -2 13.2258 7.24626   3
  -8  -8  -2 13.9318 5.22574   4
  -8   8  -2 10.9077 3.35421   6
  -8   8  -2 5.49883 2.82239   6
  -8  -8  -2 5.56431 7.63993   7
  -8   8  -2 10.6809 3.25244   7
   8  -8  -2 12.3878 7.01729   3
   8  -8  -2 17.1209 7.55678   5
  -8  -8   2 -7.1922 8.14764   6
   8  -8   2 12.2802 6.74976   5
  -8   8   2 1.60552 4.01393   6
  -8  -8   2 9.13642 6.52070   5
  -8   8   2 14.8013 6.94756   3
  -8   8   2 11.7272 4.60012   7
  -8  -8   2 16.1364 7.62418   3
   8   8   2 4.60780 6.82044   5
   8  -8   2 15.8419 7.18017   4
  -8  -8   2 14.7818 7.72883   7
   8  -8   2 12.6437 6.06539   3
   8   8   2 14.9519 4.86722   4
  -8   9  -2 24.0983 3.37473   6
  -9  -8  -2 32.4050 8.62703   3
   8  -9  -2 32.9570 8.87150   3
   9   8  -2 31.7336 8.32146   5
   8  -9  -2 12.2465 8.03605   5
  -8   9  -2 22.7785 3.28162   6
  -9  -8  -2 39.3174 8.75146   5
  -9  -8  -2 29.4364 9.82400   6
  -9  -8  -2 28.5995 6.42276   4
  -8   9  -2 23.8564 3.37920   7
  -8   9  -2 19.1569 3.04942   7
   9   8  -2 30.8297 5.43068   4
  -9  -8  -2 32.3161 10.0566   7
   8  -9   2 33.5968 8.63225   5
   9   8   2 19.2026 5.69866   4
   8  -9   2 30.2644 7.64838   3
   8  -9   2 38.3133 8.77172   4
  -8   9   2 42.8120 6.31957   7
  -9  -8   2 20.3760 6.98126   5
  -9  -8   2 7.00087 8.11430   7
  -8   9   2 33.2285 8.64815   3
  -9  -8   2 19.6751 8.83695   6
  -8   9   2 32.7127 6.11270   6
   9   8   2 25.7940 8.91592   5
   7  -9  -2 6.46191 6.72387   5
  -9  -7  -2 3.25701 7.93174   6
   9   7  -2 23.6581 8.51446   5
   9   7  -2 15.8590 4.56059   4
   7  -9  -2 10.6299 6.99278   3
  -9  -7  -2 15.8123 7.18905   3
  -9  -7  -2 13.6907 8.15199   7
  -9  -7  -2 15.6661 7.05351   5
  -9  -7  -2 15.7644 5.08642   4
  -7   9   2 21.1911 7.25537   3
  -7   9   2 17.4756 4.89193   6
   7  -9   2 20.1987 7.13402   4
  -7   9   2 7.12095 4.13100   7
  -9  -7   2 6.93465 6.51270   3
   7  -9   2 16.2879 8.21051   5
  -9  -7   2 3.98484 7.30275   7
  -9  -7   2 10.6756 7.96293   6
   9   7   2 2.99118 6.90296   5
   7  -9   2 14.8076 6.28049   3
   9   7   2 12.2180 5.25472   4
  -9  -6  -2 34.2486 7.00384   4
   6  -9  -2 47.9271 9.32857   3
   9   6  -2 48.6115 6.18846   4
   9   6  -2 52.0541 8.97605   5
  -9  -6  -2 49.7330 10.3689   5
   6  -9  -2 39.8030 8.73375   5
  -9  -6  -2 45.6675 10.1433   7
  -9  -6  -2 22.7274 8.97524   6
   6  -9   2 45.5249 8.10802   4
  -9  -6   2 28.9465 7.81513   3
   9   6   2 37.1129 9.06552   5
  -9  -6   2 42.3641 7.98281   5
  -6   9   2 41.2865 6.37246   6
  -6   9   2 35.9400 5.51785   7
  -9  -6   2 35.8874 8.00517   7
  -9  -6   2 55.3466 10.4539   6
   6  -9   2 54.2206 9.13157   3
   9   6   2 36.4395 7.06523   4
   6  -9   2 38.8830 7.94536   5
  -9  -5  -2 406.165 28.0550   7
  -9  -5  -2 399.497 26.1809   5
   5  -9  -2 357.530 26.2117   3
   9   5  -2 376.128 26.3488   5
   9   5  -2 361.140 26.7306   3
   9   5  -2 381.490 23.4957   4
  -9  -5  -2 401.127 24.5299   4
  -9  -5  -2 388.388 27.7263   6
  -9  -5  -2 387.907 26.0069   3
   9   5   2 355.484 26.4195   5
  -9  -5   2 339.761 24.7129   5
  -5   9   2 425.755 23.2550   7
  -9  -5   2 338.128 27.1004   6
   5  -9   2 397.942 25.3718   5
   5  -9   2 397.862 25.4919   3
   9   5   2 364.723 24.4353   4
  -9  -5   2 393.924 28.1637   3
  -5   9   2 381.350 22.7865   6
  -9  -4  -2 57.8808 8.76456   3
   4  -9  -2 41.8767 8.63329   3
  -9  -4  -2 62.1618 8.08775   4
  -9  -4  -2 52.7268 9.77533   6
   4  -9  -2 53.5633 6.44069   7
  -9  -4  -2 54.5450 10.1976   7
  -9  -4  -2 71.8964 9.01904   5
   9   4  -2 52.7484 8.43757   5
   4  -9  -2 59.8520 7.08457   6
   9   4  -2 45.7298 9.09769   3
   9   4  -2 53.1040 7.04153   4
  -9  -4   2 53.7046 9.04699   3
  -4   9   2 48.7316 6.48625   7
  -9  -4   2 68.0745 8.66377   5
   9   4   2 42.4674 8.72817   5
  -4   9   2 58.5945 6.93633   6
   9   4   2 52.9256 7.94808   4
   9   3  -2 20.3742 6.09620   4
   3  -9  -2 27.8175 7.68241   3
   9   3  -2 20.9438 6.56609   5
   3  -9  -2 32.1952 6.26977   4
   3  -9  -2 35.9272 5.44422   7
   9   3  -2 24.9110 7.49327   3
  -9  -3  -2 24.6278 6.74560   5
  -9  -3  -2 37.5667 6.60162   4
   3  -9  -2 31.9169 5.56123   6
  -9  -3  -2 27.7792 7.97312   6
  -9  -3  -2 33.4951 6.88945   3
  -9  -3  -2 35.3299 7.14664   7
   9   3   2 31.1712 7.25486   3
  -3   9   2 30.0392 4.94683   7
   9   3   2 30.9536 6.37486   5
  -3   9   2 32.7406 4.90931   6
  -9  -3   2 20.0731 6.38176   3
   3  -9   2 24.4330 7.33816   3
   9   3   2 38.4592 8.17926   4
  -9  -3   2 20.2583 6.06223   5
  -9  -2  -2 502.277 31.8151   7
   9   2  -2 506.972 29.8653   4
   9   2  -2 473.056 30.6863   3
   9   2  -2 523.683 30.4886   5
  -9  -2  -2 494.611 31.5652   6
  -9  -2  -2 483.015 29.7633   3
   2  -9  -2 472.123 28.3467   6
   2  -9  -2 443.669 30.7464   3
   2  -9  -2 452.552 28.2446   7
   2  -9  -2 484.538 29.2458   4
  -9  -2  -2 490.552 30.3683   5
  -9  -2   2 485.705 30.0322   5
   9   2   2 457.939 31.8078   4
   9   2   2 454.021 30.3975   5
  -2   9   2 494.134 28.2438   7
   2  -9   2 480.040 30.4732   3
   2  -9   2 473.597 26.1518   7
   2  -9   2 482.380 26.1848   6
  -2   9   2 487.065 28.1806   6
  -9  -2   2 481.894 30.4722   3
  -9  -1  -2 2.42789 4.66716   5
   1  -9  -2 3.35716 5.36889   3
  -9  -1  -2 -0.7292 5.35908   7
   9   1  -2 -0.8282 4.39912   4
   1  -9  -2 9.64867 4.38176   6
   9   1  -2 1.71722 5.15915   3
  -9  -1  -2 -3.2806 3.84665   3
   1  -9  -2 7.51149 4.59223   4
   9   1  -2 -2.3566 4.55514   5
   1  -9  -2 4.34322 3.28770   7
  -9  -1  -2 -0.8038 6.40541   6
  -1   9   2 2.03048 3.68236   7
  -9  -1   2 3.64106 4.87550   3
   9   1   2 -2.5529 5.15861   5
   1  -9   2 0.02014 2.29951   7
   9   1   2 -0.1683 4.55498   3
  -1   9   2 2.80626 3.48978   6
   9   1   2 2.81550 4.93930   4
  -9  -1   2 5.89457 4.83242   5
   0  -9  -2 112.434 10.8158   6
  -9   0  -2 119.190 11.5945   5
   9   0  -2 112.963 12.0020   3
  -9   0  -2 120.898 11.5341   3
  -9   0  -2 112.432 12.3799   7
   9   0  -2 129.068 12.1723   5
   0  -9  -2 106.485 9.54887   4
  -9   0  -2 133.168 13.8546   6
   0  -9  -2 100.311 9.95959   7
  -9   0   2 112.381 11.3859   5
   9   0   2 117.777 11.0296   3
   0  -9   2 106.384 8.27400   4
   0   9   2 104.409 10.1276   6
  -9   0   2 124.652 11.8065   3
   0   9   2 122.169 10.5034   7
   9   0   2 117.436 12.1330   4
   9   0   2 117.499 11.1822   5
   0  -9   2 114.613 9.03865   6
   0  -9   2 114.359 9.29215   7
  -1  -9  -2 3.81571 4.73353   5
   9  -1  -2 -1.8079 4.82902   5
  -1  -9  -2 -3.3297 4.29529   6
  -9   1  -2 10.9821 5.51871   7
  -9   1  -2 19.1830 6.64039   6
   9  -1  -2 7.18325 6.41945   3
  -9   1  -2 4.38211 5.12527   3
  -1  -9  -2 5.22627 4.05756   7
  -9   1  -2 14.4770 5.67063   5
  -1  -9  -2 -3.5704 2.75669   4
  -1  -9   2 6.47581 2.28808   4
   1   9   2 4.36496 3.78059   7
   9  -1   2 -0.1774 4.96982   4
  -1  -9   2 3.69559 3.86363   5
   1   9   2 5.77357 3.80317   6
  -1  -9   2 3.42130 3.70136   7
  -9   1   2 -0.9672 4.52111   3
   9  -1   2 1.30050 4.05822   3
   9  -1   2 4.10417 5.43666   5
  -1  -9   2 3.32236 3.58886   6
  -9   1   2 1.35065 4.53625   5
  -2  -9  -2 519.829 30.0410   5
  -2  -9  -2 474.696 29.3916   7
  -2  -9  -2 480.431 27.5810   4
  -9   2  -2 464.789 28.9394   3
   9  -2  -2 479.071 30.1324   5
  -9   2  -2 472.875 29.7486   6
   9  -2  -2 497.341 30.0472   3
  -2  -9  -2 503.621 29.5990   6
  -9   2  -2 460.492 29.4383   7
  -9   2  -2 473.805 29.8087   5
  -2  -9   2 445.452 28.1836   5
  -9   2   2 487.591 29.9558   3
  -2  -9   2 475.388 28.3208   7
  -9   2   2 456.344 29.8053   5
   2   9   2 452.236 28.8741   7
  -2  -9   2 459.037 28.4548   6
   9  -2   2 467.925 28.7448   3
   9  -2   2 442.017 29.3232   5
   2   9   2 475.188 29.2056   6
  -2  -9   2 454.878 25.3458   4
   9  -2   2 456.469 29.9883   4
  -3  -9  -2 24.3095 6.45130   5
  -9   3  -2 25.0424 6.01333   7
   9  -3  -2 27.9000 7.01115   5
  -9   3  -2 38.9205 7.50741   5
  -9   3  -2 26.2956 5.77311   3
  -3  -9  -2 23.4937 4.75813   4
  -3  -9  -2 23.0418 6.99902   6
  -3  -9  -2 18.6038 6.07643   7
   9  -3  -2 29.8506 6.95608   3
   3   9   2 27.2848 6.55374   6
   9  -3   2 34.0106 6.82230   3
   3   9   2 34.3328 6.62159   7
   9  -3   2 24.9129 6.97463   5
   9  -3   2 25.3269 7.25280   4
  -3  -9   2 28.7158 6.51750   6
  -9   3   2 24.1107 6.51499   3
  -3  -9   2 24.5185 6.31218   5
  -9   3   2 32.2592 6.99357   5
   3   9   2 26.7513 4.91414   4
  -3  -9   2 24.7203 5.77707   7
  -9   4  -2 56.2049 7.91101   6
  -9   4  -2 49.3581 8.46918   5
  -4  -9  -2 57.9561 6.97363   4
  -4  -9  -2 58.3554 9.93287   6
  -9   4  -2 56.8147 7.64842   7
  -4  -9  -2 60.1684 9.14504   5
  -9   4  -2 48.6124 7.92614   3
  -4  -9  -2 49.5163 8.62659   7
   9  -4  -2 47.8641 9.26551   5
   9  -4  -2 48.5491 8.69910   3
  -4  -9   2 47.8260 7.99313   6
  -4  -9   2 62.7035 9.16738   7
  -4  -9   2 55.1066 9.11588   3
  -9   4   2 57.9456 8.66030   3
   4   9   2 57.8037 8.44657   6
  -9   4   2 67.2115 8.69875   5
   4   9   2 58.0075 6.82219   4
   9  -4   2 48.5050 8.76630   5
   9  -4   2 61.1675 7.98171   3
  -4  -9   2 52.0755 7.49008   5
   4   9   2 58.9046 8.56969   7
   9  -4   2 48.9936 9.09898   4
  -5  -9  -2 391.952 22.5021   4
  -9   5  -2 376.776 23.7411   7
  -9   5  -2 360.870 23.9401   3
  -5  -9  -2 424.319 26.6210   6
   9  -5  -2 325.798 25.2563   5
   9  -5  -2 348.389 25.0015   3
  -9   5  -2 339.589 23.1901   6
  -5  -9  -2 378.962 25.3221   5
   5   9  -2 394.328 24.5956   5
  -9   5  -2 339.501 24.9068   5
  -5  -9  -2 395.948 26.2566   7
  -9   5   2 411.291 25.6378   3
   5   9   2 349.804 25.1572   5
   9  -5   2 399.976 24.5527   3
   5   9   2 352.172 22.2177   4
  -5  -9   2 346.610 24.9796   7
   9  -5   2 379.659 25.5433   5
  -5  -9   2 353.271 23.7321   5
  -5  -9   2 345.111 25.4782   6
   5   9   2 375.072 25.9091   6
  -5  -9   2 337.547 25.3423   3
   9  -5   2 377.934 25.8218   4
   9  -6  -2 47.3392 9.01111   3
  -6  -9  -2 49.7976 9.40119   3
   6   9  -2 45.4360 7.78310   5
   6   9  -2 37.9112 3.67832   4
  -9   6  -2 42.4288 7.49422   3
  -6  -9  -2 35.5359 8.73746   7
  -9   6  -2 41.7697 6.39197   6
  -6  -9  -2 43.0067 6.76882   4
  -9   6  -2 37.4074 9.29471   5
  -6  -9  -2 38.6289 8.99560   6
  -6  -9  -2 52.5377 8.95794   5
   9  -6  -2 27.6830 8.17239   5
   9  -6   2 44.4357 8.65094   5
  -9   6   2 38.3136 7.00727   7
  -6  -9   2 41.9854 8.72190   7
  -9   6   2 35.5140 7.98486   3
   6   9   2 42.5231 6.12226   4
   9  -6   2 47.3393 9.07766   4
   6   9   2 35.7385 8.59668   5
  -6  -9   2 37.2498 8.69909   3
  -6  -9   2 30.3699 7.40158   5
   9  -6   2 39.5320 7.36110   3
  -6  -9   2 34.7910 8.10108   6
   7   9  -2 18.8869 6.87172   5
   7   9  -2 12.7730 2.67790   4
   9  -7  -2 13.2002 7.23264   5
  -7  -9  -2 23.4958 7.14045   5
  -7  -9  -2 11.6151 7.24457   3
  -9   7  -2 -5.4334 5.40470   3
  -9   7  -2 6.31564 3.90129   6
  -7  -9  -2 8.85926 4.56658   4
  -7  -9  -2 4.12370 7.25671   6
  -7  -9  -2 8.48142 7.23535   7
   9  -7  -2 10.8149 6.76734   3
  -9   7  -2 4.46119 3.84488   7
  -7  -9   2 10.7256 7.03098   3
   7   9   2 5.90071 4.46255   4
  -9   7   2 13.7202 7.02717   3
  -9   7   2 21.1279 5.66193   7
   9  -7   2 16.8819 7.50096   5
  -7  -9   2 8.80509 5.45546   5
  -9   7   2 24.7160 5.68684   6
  -7  -9   2 6.72540 6.70748   7
   9  -7   2 2.42023 6.46226   3
   7   9   2 0.90569 6.55462   5
  -7  -9   2 12.7969 7.41853   6
   9  -7   2 8.44155 7.07833   4
  -9   8  -2 20.4867 4.30715   7
  -8  -9  -2 35.9943 10.3344   7
   9  -8  -2 16.2074 7.78473   3
   8   9  -2 41.0490 9.42040   5
   8   9  -2 32.8966 4.15896   4
  -8  -9  -2 19.0175 7.95226   3
  -9   8  -2 31.8979 7.33847   3
   9  -8  -2 22.2559 8.48101   5
  -9   8  -2 21.9420 4.88092   6
  -8  -9  -2 30.5751 6.03371   4
  -8  -9  -2 29.7983 9.55539   6
  -8  -9  -2 30.4875 7.98575   5
   9  -8   2 35.1169 8.80575   5
  -9   8   2 37.0627 6.39842   6
  -9   8   2 35.6837 8.65611   3
  -8  -9   2 26.3072 8.70680   7
   8   9   2 16.8929 8.30445   5
  -8  -9   2 16.9519 9.81684   6
  -8  -9   2 27.2389 6.94579   5
   9  -8   2 38.7367 7.88909   3
  -9   8   2 29.5864 6.37973   7
   9  -8   2 41.5544 9.30201   4
   8   9   2 19.9303 5.24666   4
   9   9  -2 88.7656 7.82871   4
  -9   9  -2 74.6012 7.37936   7
  -9   9  -2 67.1506 6.79674   6
   9  -9  -2 51.4862 11.7156   5
  -9   9  -2 74.5445 7.46470   6
  -9   9  -2 64.6775 10.2852   3
   9   9  -2 99.0532 13.1323   5
  -9   9  -2 74.3396 6.81614   7
  -9  -9  -2 117.223 15.1336   7
  -9  -9  -2 112.099 14.5599   6
   9  -9  -2 78.0839 12.2180   3
   9  -9   2 112.054 13.5364   4
   9  -9   2 100.045 12.8355   5
  -9  -9   2 92.3794 14.8468   6
   9   9   2 71.9653 9.14572   4
  -9   9   2 78.0335 11.8527   3
  -9  -9   2 68.4743 12.4689   7
  -9  -9   2 62.5663 10.1148   5
   9   9   2 77.1793 12.4479   5
 -10  -9  -2 181.858 20.3455   7
   9 -10  -2 146.810 17.9901   5
  10   9  -2 171.207 17.0104   5
 -10  -9  -2 185.946 20.3447   6
  -9  10  -2 148.869 9.50081   7
   9 -10  -2 161.462 17.7516   3
  10   9  -2 161.580 12.3640   4
  -9  10  -2 149.734 9.28273   6
  -9  10  -2 154.293 9.39473   6
  -9  10  -2 153.151 9.37368   7
 -10  -9  -2 173.616 14.2144   4
  10   9   2 161.221 18.6876   5
   9 -10   2 175.863 16.3399   3
 -10  -9   2 147.048 19.2359   7
 -10  -9   2 140.488 15.4778   5
   9 -10   2 172.065 17.7879   4
   9 -10   2 139.143 16.8245   5
 -10  -9   2 156.506 18.6255   6
  -9  10   2 157.396 12.8701   7
   8 -10  -2 311.869 26.4780   3
 -10  -8  -2 384.353 29.4948   6
  10   8  -2 400.657 26.8855   5
  10   8  -2 387.473 22.6974   4
 -10  -8  -2 393.514 23.9843   4
   8 -10  -2 335.736 27.0881   5
 -10  -8  -2 391.771 29.5914   7
  -8  10   2 396.690 22.8363   7
   8 -10   2 375.648 26.6094   3
 -10  -8   2 317.007 24.9761   5
  10   8   2 290.962 26.6889   5
   8 -10   2 387.392 26.6635   4
   8 -10   2 354.657 26.3483   5
  10   8   2 338.411 24.3747   4
 -10  -8   2 328.671 28.1851   6
 -10  -8   2 356.499 28.8764   7
 -10  -7  -2 350.569 27.5902   7
  10   7  -2 341.765 25.0197   5
 -10  -7  -2 337.525 22.5945   4
 -10  -7  -2 336.381 25.0437   5
  10   7  -2 333.149 21.6578   4
   7 -10  -2 345.495 25.8611   5
 -10  -7  -2 342.754 27.6789   6
 -10  -7  -2 305.334 25.7929   3
   7 -10  -2 300.536 25.2109   3
   7 -10   2 328.343 24.7392   5
   7 -10   2 366.550 24.6359   3
 -10  -7   2 363.811 27.7453   7
  -7  10   2 316.182 22.5263   7
  10   7   2 339.831 22.9841   4
  10   7   2 359.977 26.4862   5
 -10  -7   2 376.656 25.3786   5
 -10  -7   2 374.086 27.7222   6
  -7  10   2 312.700 21.1543   6
   7 -10   2 360.572 24.8445   4
 -10  -6  -2 36.0682 9.96875   7
 -10  -6  -2 46.8021 10.5478   6
 -10  -6  -2 30.5363 7.86764   5
 -10  -6  -2 27.4854 8.01641   3
   6 -10  -2 21.3057 8.03159   5
  10   6  -2 32.0358 5.91189   4
  10   6  -2 35.9090 9.71655   3
 -10  -6  -2 34.7278 6.59820   4
  10   6  -2 15.0510 7.30219   5
   6 -10  -2 24.9432 9.54559   3
  10   6   2 13.5002 8.00686   5
   6 -10   2 21.9635 7.48896   3
 -10  -6   2 19.9111 8.83981   6
 -10  -6   2 6.25759 6.87273   5
  -6  10   2 35.2946 5.45027   6
  10   6   2 7.95921 5.95123   4
  -6  10   2 21.3075 4.58287   7
 -10  -6   2 8.31851 7.03476   3
 -10  -6   2 6.84997 8.34369   7
   6 -10   2 34.7670 7.74689   4
   6 -10   2 20.4298 8.38198   5
  10   5  -2 2.03812 7.07333   3
 -10  -5  -2 23.9824 10.7926   6
 -10  -5  -2 23.2531 7.23066   5
   5 -10  -2 10.4119 7.02671   3
 -10  -5  -2 19.0192 8.78426   7
 -10  -5  -2 22.7818 8.10181   3
  10   5  -2 15.5908 7.14403   5
 -10  -5  -2 21.1485 5.80328   4
  10   5  -2 12.8629 5.05991   4
  -5  10   2 18.0562 4.66524   7
 -10  -5   2 8.48540 7.69522   6
   5 -10   2 19.4018 6.87599   3
 -10  -5   2 13.3664 6.18844   5
 -10  -5   2 22.2480 9.03379   7
  10   5   2 12.5534 7.85389   5
  10   5   2 14.0706 6.01653   4
   5 -10   2 8.16211 6.16203   5
  -5  10   2 13.8770 4.07407   6
 -10  -5   2 5.98521 6.72497   3
 -10  -4  -2 298.380 22.9670   5
   4 -10  -2 317.423 23.7983   3
   4 -10  -2 319.470 21.6791   4
  10   4  -2 344.848 24.3994   3
  10   4  -2 327.010 23.0251   5
   4 -10  -2 313.159 19.8997   7
 -10  -4  -2 314.902 24.8029   6
 -10  -4  -2 325.064 25.1127   7
  10   4  -2 317.677 21.0695   4
   4 -10  -2 313.694 20.1779   6
 -10  -4  -2 343.839 23.0387   3
  10   4   2 310.314 22.0254   4
   4 -10   2 311.410 22.5348   3
  -4  10   2 330.574 19.9043   7
 -10  -4   2 280.026 21.8970   5
 -10  -4   2 276.209 22.6480   3
  -4  10   2 323.055 19.6669   6
  10   4   2 315.442 23.7685   5
   4 -10   2 320.522 22.1286   5
 -10  -3  -2 452.147 29.5004   6
   3 -10  -2 385.906 24.5381   7
 -10  -3  -2 398.775 30.8705   7
 -10  -3  -2 436.606 27.8393   3
   3 -10  -2 356.279 27.6539   3
  10   3  -2 395.993 28.1034   3
   3 -10  -2 385.532 25.7639   4
  10   3  -2 451.027 27.7108   5
   3 -10  -2 384.184 24.5180   6
  10   3  -2 430.398 28.1009   4
  10   3   2 408.455 26.8632   4
   3 -10   2 424.413 27.3582   3
 -10  -3   2 388.331 26.7555   5
  -3  10   2 413.699 24.4742   7
  10   3   2 422.988 28.0766   5
  10   3   2 376.862 27.1699   3
  -3  10   2 433.801 24.7066   6
 -10  -3   2 397.749 29.5384   3
   2 -10  -2 115.842 10.7695   7
 -10  -2  -2 127.803 12.4830   3
  10   2  -2 135.503 14.1409   3
   2 -10  -2 118.220 14.2306   3
 -10  -2  -2 140.949 15.0680   7
   2 -10  -2 125.598 11.5081   6
 -10  -2  -2 121.063 12.5486   5
  10   2  -2 129.851 13.3151   4
   2 -10  -2 128.780 11.2470   4
  10   2  -2 118.293 13.1890   5
 -10  -2  -2 121.035 14.4640   6
   2 -10   2 120.885 12.9696   3
 -10  -2   2 125.534 12.6622   5
   2 -10   2 124.054 8.31214   7
  -2  10   2 121.009 10.3108   7
  10   2   2 130.902 13.2592   3
  10   2   2 119.034 14.0160   5
   2 -10   2 119.955 8.30705   6
 -10  -2   2 128.449 13.1623   3
  -2  10   2 120.092 10.2302   6
  10   2   2 105.983 12.5571   4
  10   1  -2 241.206 19.0230   3
 -10  -1  -2 249.059 17.7184   3
  10   1  -2 238.183 17.8688   4
   1 -10  -2 225.569 16.6904   4
 -10  -1  -2 238.922 19.6678   7
 -10  -1  -2 242.957 19.6808   6
   1 -10  -2 218.492 19.1761   3
   1 -10  -2 245.580 16.3312   7
   1 -10  -2 206.765 16.3159   6
  10   1  -2 257.226 18.8957   5
 -10  -1  -2 229.758 18.2832   5
  -1  10   2 246.206 16.0951   7
  -1  10   2 245.188 16.3296   6
   1 -10   2 224.645 14.5957   7
  10   1   2 227.871 18.8894   5
   1 -10   2 241.083 14.8696   6
 -10  -1   2 209.862 18.1065   3
 -10  -1   2 236.218 18.1503   5
  10   1   2 239.202 17.9920   3
  10   1   2 227.202 18.3459   4
   0 -10  -2 31.3751 6.36876   6
  10   0  -2 48.2075 8.52566   5
 -10   0  -2 27.8982 7.14183   3
  10   0  -2 27.6603 7.17333   4
   0 -10  -2 26.5100 5.78139   4
  10   0  -2 30.9026 7.55273   3
 -10   0  -2 35.3490 7.78957   5
 -10   0  -2 32.7814 7.93931   6
   0 -10  -2 29.3392 6.33963   7
 -10   0  -2 31.5941 8.09546   7
 -10   0   2 31.1710 7.32104   5
   0 -10   2 28.8390 4.29284   4
   0 -10   2 34.2021 5.15677   7
  10   0   2 34.8652 7.84825   4
  10   0   2 33.6810 7.32000   3
   0  10   2 36.1699 6.23869   6
   0 -10   2 33.1465 5.02055   6
   0  10   2 28.6335 5.95857   7
  10   0   2 30.6230 7.51433   5
 -10   0   2 27.9715 7.24414   3
  10  -1  -2 233.236 18.5844   3
  -1 -10  -2 232.839 15.7259   4
  -1 -10  -2 258.076 17.8929   6
 -10   1  -2 224.669 18.5467   7
  -1 -10  -2 245.973 17.3795   7
 -10   1  -2 226.927 18.2065   5
  10  -1  -2 261.780 18.8494   5
 -10   1  -2 225.373 18.4194   6
 -10   1  -2 224.247 17.7541   3
  -1 -10  -2 259.341 18.5237   5
   1  10   2 233.102 16.9162   6
  -1 -10   2 224.344 14.0040   4
   1  10   2 221.935 16.6444   7
 -10   1   2 234.067 18.4340   5
  10  -1   2 256.995 19.0611   5
  10  -1   2 210.386 18.5094   4
  10  -1   2 210.944 17.3367   3
  -1 -10   2 234.583 16.1970   7
 -10   1   2 227.146 18.2566   3
  -1 -10   2 239.596 16.8398   5
  -1 -10   2 222.126 16.0164   6
  -2 -10  -2 108.178 13.1537   7
  10  -2  -2 114.895 12.8325   3
 -10   2  -2 129.557 13.8526   6
 -10   2  -2 111.976 11.2730   3
  -2 -10  -2 131.609 12.6631   5
  -2 -10  -2 114.510 11.9635   6
 -10   2  -2 135.293 14.2115   7
 -10   2  -2 112.162 12.5920   5
  10  -2  -2 122.025 13.1717   5
  -2 -10   2 111.869 10.9416   5
  -2 -10   2 108.621 10.6725   7
  10  -2   2 120.123 13.5109   5
 -10   2   2 121.315 11.8220   5
  10  -2   2 131.498 13.7619   4
   2  10   2 120.893 11.4956   7
   2  10   2 119.915 11.2450   6
  -2 -10   2 109.133 7.54993   4
 -10   2   2 118.753 12.6465   3
  -2 -10   2 99.8814 11.2846   6
  10  -2   2 137.224 13.7933   3
  10  -3  -2 396.629 26.9992   3
  10  -3  -2 391.526 26.6576   5
  -3 -10  -2 423.676 24.4579   4
 -10   3  -2 376.663 25.6878   3
 -10   3  -2 383.091 26.3035   7
  -3 -10  -2 432.502 27.1727   7
  -3 -10  -2 412.418 26.9851   5
  -3 -10  -2 436.689 27.1422   6
   3  10   2 394.544 26.5316   7
  10  -3   2 413.587 27.0266   4
  -3 -10   2 365.061 25.9602   6
  10  -3   2 445.251 27.8395   5
 -10   3   2 400.036 27.0796   3
  10  -3   2 407.764 26.1021   3
  -3 -10   2 390.719 26.1173   7
   3  10   2 371.503 23.9433   4
  -3 -10   2 395.669 25.9328   5
  -4 -10  -2 315.651 22.6805   5
 -10   4  -2 345.216 22.2059   6
 -10   4  -2 288.201 22.7935   5
 -10   4  -2 322.158 22.1052   3
  -4 -10  -2 316.009 22.9700   6
  -4 -10  -2 315.780 19.8189   4
 -10   4  -2 292.959 21.8580   7
  10  -4  -2 320.477 23.5625   5
  10  -4  -2 318.136 22.9002   3
  -4 -10  -2 348.227 23.5183   7
   4  10   2 314.590 22.2988   6
  -4 -10   2 311.556 21.2950   5
   4  10   2 299.915 22.7133   7
  -4 -10   2 309.322 22.6865   6
 -10   4   2 329.716 23.1094   3
  10  -4   2 313.519 23.1647   5
 -10   4   2 315.903 22.5336   5
   4  10   2 291.949 19.4049   4
  10  -4   2 320.221 23.6316   4
  10  -4   2 327.102 21.8004   3
  -4 -10   2 281.857 21.7041   7
 -10   5  -2 18.4561 6.15840   6
  -5 -10  -2 15.2304 7.47075   5
  -5 -10  -2 2.48822 6.20146   7
  10  -5  -2 9.96329 6.95686   5
 -10   5  -2 11.5938 6.73150   5
  10  -5  -2 9.26881 7.89657   3
 -10   5  -2 7.19041 5.29200   3
 -10   5  -2 12.8422 5.04279   7
  -5 -10  -2 13.7547 8.14034   6
  10  -5   2 12.6580 5.72413   3
  -5 -10   2 1.88436 5.77300   7
  10  -5   2 13.5665 7.53706   4
  -5 -10   2 13.0692 6.46798   5
  -5 -10   2 8.34055 6.67234   3
  -5 -10   2 2.01449 5.62570   6
   5  10   2 23.3424 5.17920   4
  10  -5   2 16.0513 7.28232   5
  10  -6  -2 6.79356 7.20610   5
 -10   6  -2 21.1459 6.39561   3
  -6 -10  -2 39.3948 9.15340   7
  -6 -10  -2 28.1350 5.33140   4
  10  -6  -2 18.0121 7.44790   3
  -6 -10  -2 34.4301 9.20572   6
 -10   6  -2 11.3074 6.99607   5
 -10   6  -2 9.14444 5.98534   6
  -6 -10  -2 24.3726 7.44814   5
  10  -6   2 28.9700 8.73899   4
  -6 -10   2 18.2514 7.59949   7
   6  10   2 14.2561 7.45738   5
  -6 -10   2 11.7237 7.61906   3
  -6 -10   2 11.7432 6.71154   6
 -10   6   2 35.2479 8.37479   3
  -6 -10   2 12.6818 6.73704   5
  10  -6   2 28.6564 8.56809   5
   6  10   2 13.0123 4.56961   4
  -7 -10  -2 326.491 21.3056   4
  -7 -10  -2 313.905 25.8514   6
 -10   7  -2 335.264 22.2124   6
  10  -7  -2 340.438 25.7611   5
  -7 -10  -2 348.850 26.3746   7
 -10   7  -2 368.333 24.0540   3
  -7 -10  -2 321.134 24.6917   5
   7  10  -2 328.995 23.7672   5
  10  -7  -2 357.024 25.4931   3
 -10   7  -2 366.161 22.1286   7
  10  -7   2 326.645 25.1012   5
 -10   7   2 325.759 24.9914   3
  -7 -10   2 321.340 23.2306   5
 -10   7   2 337.074 22.9686   7
   7  10   2 319.939 25.1287   5
  10  -7   2 343.356 24.4440   3
  -7 -10   2 347.089 25.7610   6
  -7 -10   2 356.840 26.0380   7
   7  10   2 333.443 21.3204   4
  10  -7   2 325.870 25.7455   4
  -8 -10  -2 370.812 28.6612   5
  -8 -10  -2 369.542 22.7572   4
  -8 -10  -2 392.131 29.7778   6
  -8 -10  -2 363.485 28.1050   7
   8  10  -2 386.859 26.7386   5
  10  -8  -2 366.185 26.7166   3
 -10   8  -2 313.196 25.3856   3
 -10   8  -2 321.259 21.5142   7
 -10   8  -2 339.557 22.1824   7
  10  -8  -2 320.821 26.7298   5
   8  10  -2 381.882 20.0368   4
  10  -8   2 398.429 25.6203   3
 -10   8   2 385.152 26.8889   3
  -8 -10   2 302.370 26.7070   7
   8  10   2 314.417 26.2896   5
  -8 -10   2 403.229 29.1885   6
  10  -8   2 348.234 26.6778   5
  10  -8   2 371.393 27.3174   4
 -10   8   2 358.443 23.6549   7
   8  10   2 319.927 22.3420   4
  10  -9  -2 135.193 17.8172   5
  10  -9  -2 140.641 18.8200   3
   9  10  -2 173.444 11.1510   4
  -9 -10  -2 159.771 19.3217   6
 -10   9  -2 166.523 12.8096   7
 -10   9  -2 176.614 16.3030   3
  -9 -10  -2 178.364 13.8527   4
 -10   9  -2 156.231 12.1032   7
 -10   9  -2 159.030 12.3165   6
  -9 -10  -2 154.820 19.3548   7
   9  10  -2 163.716 18.2805   5
  10  -9   2 173.149 18.0914   5
   9  10   2 155.099 13.6339   4
   9  10   2 198.757 19.0646   5
  -9 -10   2 148.941 18.9242   7
  10  -9   2 183.545 18.6107   4
  -9 -10   2 159.947 15.7509   5
  -9 -10   2 128.554 17.1671   6
  10  -9   2 150.758 17.0131   3
 -10  10  -2 319.510 18.9102   7
  10  10  -2 291.223 18.8253   4
 -10 -10  -2 290.081 20.8881   4
 -10 -10  -2 240.105 26.0279   6
  10  10  -2 268.126 23.8349   5
  10 -10  -2 365.119 27.0671   5
 -10 -10  -2 284.469 27.0884   7
  10 -10  -2 329.846 25.8064   3
 -10  10  -2 313.935 18.3105   6
  10 -10   2 274.881 24.8897   4
  10 -10   2 292.923 23.3642   3
 -10 -10   2 304.748 26.0898   5
  10 -10   2 317.110 25.2770   5
 -10 -10   2 341.445 27.9235   7
 -10 -10   2 323.056 27.4124   6
  10  10   2 350.367 26.4109   5
  10 -11  -2 62.9369 14.1983   3
 -11 -10  -2 52.8849 13.7728   6
  11  10  -2 87.7431 13.2639   5
  11  10  -2 76.2574 8.47027   4
  11  10   2 58.4696 9.47557   4
 -11 -10   2 71.9150 14.8975   7
  10 -11   2 61.0271 11.2961   3
 -11 -10   2 74.0988 14.5283   6
  10 -11   2 61.9208 12.3151   5
  10 -11   2 48.9538 13.5036   4
  11  10   2 64.4602 13.2818   5
 -11  -9  -2 64.7437 12.1320   7
  11   9  -2 40.9433 10.4297   5
  11   9  -2 43.0263 6.93878   4
   9 -11  -2 57.3298 12.1416   5
   9 -11  -2 52.3859 11.8570   3
 -11  -9  -2 43.2787 12.4304   6
   9 -11   2 44.5590 10.9286   5
  11   9   2 47.5946 11.7891   5
 -11  -9   2 56.2569 13.2529   6
  11   9   2 56.0631 9.20779   4
   9 -11   2 50.4612 10.2143   3
 -11  -9   2 54.1024 12.9284   7
  -9  11   2 43.9812 7.52673   7
   9 -11   2 49.3101 11.1791   4
 -11  -8  -2 40.9569 12.0685   6
  11   8  -2 41.0312 7.42844   4
 -11  -8  -2 44.8116 12.2061   7
   8 -11  -2 27.5066 9.69592   3
  11   8  -2 47.8022 10.6129   5
   8 -11  -2 27.6933 9.82979   5
 -11  -8   2 36.6129 11.6929   7
 -11  -8   2 27.6180 8.44805   5
   8 -11   2 39.5606 9.50144   4
   8 -11   2 35.3494 10.1353   3
   8 -11   2 46.1017 10.2076   5
  11   8   2 34.4161 7.62804   4
 -11  -8   2 37.9114 11.6801   6
  -8  11   2 43.5655 6.37785   7
  11   8   2 34.6946 10.8354   5
 -11  -7  -2 95.8821 15.0131   7
  11   7  -2 83.6987 9.58799   4
   7 -11  -2 43.9452 11.0009   5
 -11  -7  -2 74.2881 13.8636   6
  11   7  -2 86.6587 12.3229   5
   7 -11  -2 50.4806 11.1804   3
 -11  -7   2 63.2155 10.3533   5
   7 -11   2 75.6558 12.1369   4
   7 -11   2 60.8896 11.8520   5
 -11  -7   2 57.4367 12.6829   6
  11   7   2 39.0950 11.1671   5
  11   7   2 57.6131 9.34174   4
 -11  -7   2 57.8992 13.0929   7
   7 -11   2 82.5971 11.4756   3
  -7  11   2 86.6534 8.36718   7
 -11  -6  -2 24.3719 8.38325   3
 -11  -6  -2 57.5327 12.1262   6
   6 -11  -2 35.0968 9.61516   5
   6 -11  -2 37.9021 9.98290   3
  11   6  -2 32.4659 9.20943   5
  11   6  -2 27.5256 7.09373   4
 -11  -6  -2 30.3137 10.7907   7
  11   6  -2 34.7781 10.3636   3
 -11  -6   2 31.3014 8.15811   5
 -11  -6   2 31.2070 10.2948   6
   6 -11   2 33.4782 8.45330   5
  -6  11   2 32.5947 5.50053   6
  11   6   2 30.4145 9.85108   5
   6 -11   2 35.8622 8.26547   4
  -6  11   2 35.3649 5.76606   7
   6 -11   2 31.2564 8.40221   3
  11   6   2 28.8470 8.42874   4
 -11  -6   2 43.8735 11.5346   7
  11   5  -2 21.3606 7.14623   4
 -11  -5  -2 39.6055 10.7457   7
 -11  -5  -2 37.0289 9.78157   3
  11   5  -2 37.7268 9.93953   3
  11   5  -2 40.7499 9.55068   5
 -11  -5  -2 18.4170 9.54190   6
 -11  -5  -2 22.4534 8.26331   5
   5 -11  -2 20.2172 8.44234   3
 -11  -5   2 27.9482 9.99456   6
  11   5   2 32.6899 9.69168   5
 -11  -5   2 25.2079 9.39940   3
   5 -11   2 31.1225 8.47864   3
  -5  11   2 35.1629 5.60950   6
 -11  -5   2 31.2848 8.12784   5
   5 -11   2 25.3602 7.57787   5
 -11  -5   2 20.4191 9.86453   7
  -5  11   2 35.9228 5.62241   7
  11   5   2 29.2205 7.66401   4
   4 -11  -2 236.116 16.5969   7
  11   4  -2 217.502 17.5848   4
 -11  -4  -2 232.573 21.7991   6
   4 -11  -2 243.126 18.9116   4
 -11  -4  -2 215.044 21.6463   7
 -11  -4  -2 236.592 19.5732   3
   4 -11  -2 245.799 16.2818   6
   4 -11  -2 235.577 20.7720   3
  11   4  -2 213.408 19.5683   5
 -11  -4  -2 241.882 19.7174   5
  11   4  -2 224.991 20.8162   3
   4 -11   2 226.641 19.2954   5
  11   4   2 247.302 20.4871   3
  -4  11   2 232.825 15.6887   7
   4 -11   2 241.383 19.6047   3
 -11  -4   2 240.277 22.0541   6
  11   4   2 259.107 21.2277   5
 -11  -4   2 246.559 19.2280   5
 -11  -4   2 248.388 20.2175   3
  11   4   2 248.315 20.0784   4
  -4  11   2 234.468 16.0391   6
 -11  -3  -2 184.441 16.6607   5
   3 -11  -2 158.125 13.3168   7
   3 -11  -2 170.923 13.3942   6
  11   3  -2 183.940 16.3442   4
 -11  -3  -2 197.311 19.3926   7
   3 -11  -2 174.444 14.6367   4
   3 -11  -2 159.696 17.2191   3
 -11  -3  -2 190.547 18.0768   3
  11   3  -2 215.311 18.4631   3
  11   3  -2 199.543 17.3986   5
 -11  -3  -2 178.873 20.1897   6
  -3  11   2 192.897 13.1672   6
  -3  11   2 213.090 13.8891   7
  11   3   2 144.458 15.4601   5
  11   3   2 162.820 16.9480   3
   3 -11   2 186.132 16.9011   3
  11   3   2 176.384 16.1380   4
 -11  -3   2 158.583 15.6263   5
 -11  -3   2 171.491 16.9506   3
  11   2  -2 -5.5648 6.19835   3
 -11  -2  -2 9.66336 6.63949   5
 -11  -2  -2 9.61486 6.09407   3
   2 -11  -2 2.54611 5.30497   4
   2 -11  -2 13.9842 5.05110   6
  11   2  -2 7.57129 6.79179   5
   2 -11  -2 15.9157 4.55958   7
  11   2  -2 -3.7741 5.20432   4
 -11  -2  -2 -5.2065 6.52064   6
   2 -11  -2 12.2261 7.59410   3
  11   2   2 10.3033 6.68183   4
   2 -11   2 -0.8395 6.01046   3
 -11  -2   2 5.44366 6.33743   3
 -11  -2   2 8.59585 5.88078   5
  -2  11   2 4.73712 3.97450   7
   2 -11   2 2.66007 2.71610   6
  11   2   2 7.13747 7.09046   5
  -2  11   2 4.99470 3.88307   6
  11   2   2 6.19984 6.37904   3
   1 -11  -2 46.8977 7.14153   4
 -11  -1  -2 46.7909 9.26017   5
 -11  -1  -2 39.4716 9.38222   6
  11   1  -2 60.3649 10.0163   3
  11   1  -2 59.0232 9.22913   4
   1 -11  -2 41.0461 7.05819   6
 -11  -1  -2 49.0579 8.32157   3
   1 -11  -2 40.3788 9.47468   3
   1 -11  -2 36.2756 6.40673   7
 -11  -1  -2 65.9053 11.0229   7
   1 -11   2 62.7183 6.41772   7
  -1  11   2 58.5762 7.24094   6
 -11  -1   2 54.1367 9.34465   5
  11   1   2 45.9165 9.12399   4
  11   1   2 34.1022 7.61298   5
   1 -11   2 53.8691 6.72635   6
 -11  -1   2 40.0456 8.95586   3
  -1  11   2 63.6369 7.60960   7
  11   1   2 34.0397 8.06300   3
   0 -11  -2 1552.52 85.7451   5
 -11   0  -2 1491.95 86.8064   7
  11   0  -2 1501.19 85.3908   4
 -11   0  -2 1534.99 86.4953   6
   0 -11  -2 1498.41 83.9806   6
   0 -11  -2 1589.36 83.7141   4
 -11   0  -2 1559.26 86.2306   5
  11   0  -2 1545.88 86.0380   5
 -11   0  -2 1543.05 85.1054   3
  11   0  -2 1560.92 86.1653   3
   0 -11  -2 1520.38 84.1813   7
  11   0   2 1534.23 85.9131   4
   0  11   2 1494.96 83.6969   6
 -11   0   2 1580.89 86.0941   5
   0 -11   2 1534.34 82.7766   7
   0 -11   2 1530.54 82.1059   4
   0 -11   2 1491.85 84.3031   5
  11   0   2 1602.29 86.4327   5
  11   0   2 1546.54 85.1744   3
 -11   0   2 1461.46 85.7092   3
   0 -11   2 1547.10 82.6988   6
   0  11   2 1574.20 83.9246   7
 -11   1  -2 36.5135 7.52225   3
  11  -1  -2 46.5429 9.08270   4
  11  -1  -2 45.4774 9.04934   3
  -1 -11  -2 62.1650 8.38881   7
 -11   1  -2 32.7213 8.50763   6
  11  -1  -2 36.6493 9.05389   5
 -11   1  -2 47.3275 9.18629   5
 -11   1  -2 31.7872 8.66496   7
  -1 -11  -2 57.6155 9.24404   5
  11  -1   2 55.7604 10.2245   5
 -11   1   2 61.6664 9.75088   3
  -1 -11   2 34.8975 4.67444   4
  -1 -11   2 30.8696 6.29590   7
  -1 -11   2 44.4195 6.87387   6
  -1 -11   2 51.8894 7.95508   5
   1  11   2 48.0645 7.45543   6
  11  -1   2 62.9088 10.1358   4
  11  -1   2 59.5795 9.72055   3
 -11   1   2 68.4279 10.3786   5
 -11   2  -2 12.6419 6.74497   7
  -2 -11  -2 -0.9576 5.40140   5
  -2 -11  -2 1.88661 5.13760   7
  11  -2  -2 4.83448 6.92524   5
  11  -2  -2 5.20144 6.35232   3
  -2 -11  -2 8.02899 6.36961   6
 -11   2  -2 8.86294 6.65899   5
 -11   2  -2 9.57161 6.29241   6
  -2 -11  -2 0.97296 4.20586   4
 -11   2  -2 1.97128 5.06280   3
 -11   2   2 -5.1321 5.51096   5
  11  -2   2 5.10838 6.94576   5
  -2 -11   2 0.54161 4.56582   5
   2  11   2 20.5612 6.18573   6
  11  -2   2 -0.9383 6.53723   4
  11  -2   2 -2.3930 5.00204   3
  -2 -11   2 9.59899 5.39917   6
  -2 -11   2 13.4251 5.73622   7
   2  11   2 -3.4905 5.33672   7
  -2 -11   2 5.52575 2.42150   4
 -11   2   2 10.4757 6.38297   3
  -3 -11  -2 187.724 13.1260   4
 -11   3  -2 161.571 14.6597   3
  -3 -11  -2 186.883 16.2855   7
 -11   3  -2 147.350 15.4246   7
 -11   3  -2 158.961 15.1236   6
  11  -3  -2 136.823 15.6861   3
  -3 -11  -2 191.598 16.9937   6
 -11   3  -2 157.704 16.1625   5
 -11   3   2 183.735 16.7861   5
  11  -3   2 207.126 15.8259   3
  -3 -11   2 171.506 14.4932   5
  11  -3   2 176.953 17.2202   4
   3  11   2 157.639 14.7070   6
  -3 -11   2 147.796 14.3726   7
   3  11   2 175.893 15.9745   7
  -3 -11   2 176.896 15.6230   6
 -11   3   2 184.353 16.4644   3
  11  -3   2 196.224 17.5758   5
 -11   4  -2 250.148 18.9274   3
  -4 -11  -2 216.599 16.6366   4
  -4 -11  -2 237.804 19.2931   5
  11  -4  -2 246.357 20.3021   5
  -4 -11  -2 240.557 19.8325   7
  -4 -11  -2 210.694 18.9901   6
  11  -4  -2 244.347 19.6629   3
 -11   4  -2 211.637 19.1909   5
 -11   4  -2 259.208 18.7309   7
  -4 -11   2 243.391 18.3954   7
  11  -4   2 227.962 19.8833   5
  -4 -11   2 218.983 17.4858   5
  -4 -11   2 241.762 19.3370   6
   4  11   2 237.897 15.7027   4
  11  -4   2 220.653 18.7797   3
 -11   4   2 196.050 18.7808   3
 -11   4   2 247.046 19.9579   5
   4  11   2 205.446 18.7951   6
  11  -4   2 208.002 19.8451   4
  -5 -11  -2 40.3340 6.62113   4
  11  -5  -2 23.2440 8.70716   5
 -11   5  -2 15.6275 6.19409   7
 -11   5  -2 33.7447 7.53080   3
  -5 -11  -2 38.8963 9.21070   6
  -5 -11  -2 20.4910 7.94352   7
 -11   5  -2 12.2615 7.57855   5
  -5 -11  -2 17.6261 8.60761   5
 -11   5  -2 35.6115 7.66355   6
  11  -5  -2 22.6909 8.00429   3
  11  -5   2 31.6046 7.66667   3
   5  11   2 23.9875 5.07338   4
  -5 -11   2 27.8051 9.10283   7
  -5 -11   2 38.7439 8.36288   6
 -11   5   2 30.5706 8.58791   3
  -5 -11   2 31.3211 7.24105   5
  11  -5   2 26.6434 9.12791   4
  11  -5   2 42.7868 9.55871   5
  -5 -11   2 25.4962 8.45270   3
 -11   6  -2 34.2236 7.77250   3
  11  -6  -2 32.2647 9.25637   3
 -11   6  -2 36.7780 7.60797   6
  -6 -11  -2 29.7664 9.25570   7
  11  -6  -2 33.1373 9.64828   5
  -6 -11  -2 36.2537 10.8208   6
  -6 -11  -2 26.3566 8.53298   5
  -6 -11  -2 31.8992 6.22746   4
  -6 -11   2 31.7156 10.0644   6
 -11   6   2 46.0211 9.54124   3
  11  -6   2 40.2312 10.3289   4
  -6 -11   2 40.9248 8.10497   5
  11  -6   2 38.6247 9.50114   5
  -6 -11   2 33.2673 8.84734   7
  11  -6   2 45.9836 8.48000   3
   6  11   2 39.8463 5.97070   4
  -7 -11  -2 86.7326 12.9776   7
  -7 -11  -2 89.0974 13.1014   6
   7  11  -2 90.6485 11.2607   5
  11  -7  -2 48.5826 10.5981   3
  -7 -11  -2 81.8103 8.67050   4
 -11   7  -2 63.7202 8.82681   6
  11  -7  -2 39.0945 10.7254   5
   7  11   2 57.2439 7.50582   4
  -7 -11   2 47.8019 10.5621   6
  11  -7   2 73.4270 12.7269   4
  -7 -11   2 58.1285 11.2522   7
  11  -7   2 74.7885 12.1506   5
  11  -7   2 92.0702 11.4030   3
  -8 -11  -2 35.1646 10.6871   7
  -8 -11  -2 45.3869 7.25103   4
 -11   8  -2 33.9583 9.55603   3
  -8 -11  -2 49.2769 11.5576   6
  11  -8  -2 27.1818 9.69522   3
 -11   8  -2 25.9485 6.76179   7
  11  -8  -2 38.0487 11.0539   5
   8  11  -2 53.6542 10.8609   5
  11  -8   2 29.4899 10.2274   4
  -8 -11   2 43.9544 10.6199   7
  11  -8   2 53.9578 10.6577   3
   8  11   2 16.5993 11.0111   5
  -8 -11   2 39.6886 8.57864   5
  11  -8   2 48.4646 11.0356   5
  -8 -11   2 14.8067 10.5476   6
   8  11   2 32.0936 6.26734   4
  -9 -11  -2 46.9200 7.38476   4
 -11   9  -2 49.9455 6.80194   7
 -11   9  -2 46.6246 10.5669   3
  -9 -11  -2 34.1071 11.4903   6
  11  -9  -2 60.2099 11.8899   3
   9  11  -2 45.6508 4.90142   4
  -9 -11  -2 51.2882 12.4103   7
 -11   9  -2 51.0992 7.43502   6
 -11   9  -2 50.0138 6.18959   7
   9  11  -2 59.7410 11.8286   5
  11  -9  -2 62.1163 12.4807   5
  11  -9   2 36.6064 11.0732   4
   9  11   2 42.7353 7.25759   4
  -9 -11   2 54.0429 10.4964   5
  -9 -11   2 39.5309 11.0408   6
  -9 -11   2 38.4149 12.4461   7
  11  -9   2 37.7860 10.7874   5
  11  -9   2 53.6338 11.3230   3
   9  11   2 60.1804 11.9574   5
 -10 -11  -2 86.6324 14.7079   6
 -11  10  -2 54.2228 6.67975   6
  10  11  -2 57.4037 6.40351   4
  10  11  -2 61.7556 11.6816   5
  11 -10  -2 73.5936 14.3615   3
 -10 -11  -2 61.4056 14.0409   7
 -10 -11  -2 66.5159 8.72541   4
  11 -10  -2 47.2498 14.2448   5
 -11  10  -2 54.2883 6.78133   7
 -11  10  -2 59.1884 7.07713   7
  11 -10   2 74.1221 13.4669   4
 -10 -11   2 51.3700 12.7367   7
  10  11   2 71.2368 13.0582   5
  11 -10   2 67.1703 11.3530   3
  10  11   2 63.9667 8.71172   4
  11 -10   2 85.8191 13.9736   5
 -10 -11   2 51.0399 12.4763   6
 -11 -11  -2 31.6050 12.7193   7
  11 -11  -2 41.5721 12.1358   5
  11  11  -2 42.9756 10.9333   5
 -11  11  -2 39.3860 4.87849   7
  11  11  -2 35.7036 5.48056   4
  11 -11  -2 53.7447 13.8075   3
 -11  11  -2 49.3222 5.53226   6
 -11 -11  -2 56.1720 13.8704   6
 -11 -11   2 47.8454 12.9223   6
 -11 -11   2 32.9899 13.6978   7
  11 -11   2 44.4182 13.9591   4
  11 -11   2 33.8844 11.2807   3
  11  11   2 21.5603 7.95560   4
  11  11   2 20.5927 12.8766   5
  12  11  -2 46.0380 12.1502   5
 -12 -11  -2 76.5691 15.3225   6
 -12 -11  -2 66.8188 15.4870   7
  11 -12  -2 85.7893 15.1350   5
  12  11  -2 44.8671 7.02154   4
  11 -12  -2 55.5884 13.3359   3
  12  11   2 61.2486 9.59659   4
 -12 -11   2 47.8857 14.1529   7
  11 -12   2 67.6859 13.4868   3
  12  11   2 64.9626 14.3228   5
  11 -12   2 44.3487 12.8348   4
  11 -12   2 65.1645 15.4302   5
 -12 -11   2 43.7238 15.7476   6
  12  10  -2 3.64164 5.28194   4
 -12 -10  -2 12.7253 10.9441   6
 -12 -10  -2 11.4321 11.6502   7
  10 -12  -2 8.54291 10.2557   5
  12  10  -2 -8.4477 10.1484   5
  12  10   2 11.7320 10.3975   5
  12  10   2 4.71610 5.94148   4
 -12 -10   2 9.82332 11.6258   7
 -12 -10   2 -2.7222 10.6147   6
  10 -12   2 12.8739 9.79498   4
  10 -12   2 8.72656 8.38786   3
  10 -12   2 21.8437 10.1344   5
  12   9  -2 70.6805 8.84051   4
  12   9  -2 74.0833 12.9805   5
 -12  -9  -2 52.9252 14.3009   7
   9 -12  -2 103.310 15.1841   3
 -12  -9  -2 62.0399 14.5164   6
  12   9   2 88.1698 14.6023   5
   9 -12   2 72.6471 13.1523   5
 -12  -9   2 85.1519 15.8296   6
  12   9   2 99.0823 11.8166   4
   9 -12   2 45.2277 12.6265   4
   9 -12   2 78.9188 12.6919   3
 -12  -8  -2 64.9634 14.8252   7
  12   8  -2 112.104 14.6848   5
   8 -12  -2 100.977 14.6017   3
  12   8  -2 87.9109 11.8077   4
   8 -12  -2 109.128 15.0945   5
 -12  -8  -2 88.5663 16.1067   6
   8 -12   2 69.5244 12.2502   4
 -12  -8   2 104.045 16.5026   7
  12   8   2 92.0280 14.7650   5
  -8  12   2 77.4954 8.89186   7
   8 -12   2 95.8101 13.8242   5
   8 -12   2 121.007 15.0332   3
 -12  -8   2 143.911 19.2047   6
  12   8   2 79.4486 11.7265   4
  12   7  -2 12.9374 6.59482   4
 -12  -7  -2 11.5557 10.5530   7
 -12  -7  -2 -1.7776 9.23167   6
  12   7  -2 -7.6415 9.39263   5
   7 -12  -2 8.91949 8.90355   3
   7 -12  -2 8.86910 9.16839   5
  -7  12   2 6.04881 4.04350   7
 -12  -7   2 6.47948 9.90080   6
 -12  -7   2 11.7916 11.1802   7
   7 -12   2 9.92643 7.68482   4
  12   7   2 6.32722 7.60718   4
   7 -12   2 9.71952 7.73851   3
   7 -12   2 14.8620 9.80118   5
  12   7   2 11.7265 9.73154   5
   6 -12  -2 158.453 17.8195   5
  12   6  -2 197.839 18.7078   5
 -12  -6  -2 200.091 21.2434   6
   6 -12  -2 167.855 18.8582   3
 -12  -6  -2 169.087 20.7662   7
  12   6  -2 165.039 14.5148   4
  12   6  -2 161.856 19.7850   3
  -6  12   2 155.331 12.1937   7
 -12  -6   2 145.785 19.3554   7
 -12  -6   2 163.262 19.5071   6
  12   6   2 150.099 19.1229   5
   6 -12   2 156.356 17.0390   5
   6 -12   2 199.152 16.5344   4
   6 -12   2 159.559 17.1309   3
  12   6   2 140.177 16.6256   4
   5 -12  -2 819.712 53.2458   3
 -12  -5  -2 874.282 54.9514   6
  12   5  -2 930.510 54.5123   3
  12   5  -2 921.013 53.0881   5
 -12  -5  -2 957.098 55.6682   7
  12   5  -2 891.086 50.4356   4
   5 -12  -2 761.397 50.5434   4
   5 -12   2 928.161 51.0750   4
   5 -12   2 934.969 52.2242   5
   5 -12   2 874.909 52.4910   3
  -5  12   2 898.638 49.6192   6
  12   5   2 839.908 53.4313   5
 -12  -5   2 782.473 54.4750   7
 -12  -5   2 856.175 54.8584   6
 -12  -5   2 804.402 52.7805   5
  12   5   2 799.164 51.3648   4
  12   4  -2 15.1116 8.30880   5
   4 -12  -2 16.1848 4.84425   6
  12   4  -2 8.20816 8.67551   3
 -12  -4  -2 11.8468 7.30948   3
 -12  -4  -2 12.8732 11.0430   6
   4 -12  -2 12.9915 6.33452   4
  12   4  -2 12.4589 6.73455   4
 -12  -4  -2 15.5023 9.62106   7
   4 -12  -2 11.9100 5.42646   7
   4 -12  -2 6.15186 8.09121   3
  12   4   2 0.59365 7.49344   3
   4 -12   2 2.95349 6.18556   5
 -12  -4   2 14.4421 9.44770   6
  12   4   2 9.25685 8.60446   5
  12   4   2 18.5154 7.69322   4
  -4  12   2 21.3909 4.86545   6
 -12  -4   2 25.7367 10.5400   7
   4 -12   2 18.2572 8.04699   3
 -12  -4   2 10.4279 7.07919   5
 -12  -3  -2 176.823 16.1459   3
 -12  -3  -2 179.973 19.1976   7
  12   3  -2 163.353 19.3165   3
   3 -12  -2 143.307 12.5141   7
   3 -12  -2 144.131 17.3844   3
   3 -12  -2 126.983 12.2896   6
  12   3  -2 186.190 15.4928   4
 -12  -3  -2 168.706 18.8639   6
   3 -12  -2 142.347 14.4893   4
  12   3  -2 165.077 16.8280   5
  12   3   2 128.221 16.2030   3
  -3  12   2 151.420 12.3702   6
 -12  -3   2 155.451 15.6303   5
  12   3   2 153.570 15.8585   4
   3 -12   2 163.903 16.7941   3
 -12  -3   2 132.518 19.7982   6
  12   3   2 158.335 17.6202   5
   2 -12  -2 23.9889 5.90090   6
  12   2  -2 7.62718 7.86632   3
  12   2  -2 12.8041 7.06378   4
 -12  -2  -2 13.0090 8.63942   7
   2 -12  -2 35.2135 9.74407   3
 -12  -2  -2 21.8586 9.25189   6
 -12  -2  -2 10.4792 7.56501   3
  12   2  -2 16.1509 8.00704   5
  12   2   2 32.4101 8.68178   3
  12   2   2 33.9507 9.77932   5
   2 -12   2 21.6270 4.94420   4
   2 -12   2 17.6897 7.95882   3
  -2  12   2 12.5540 4.61860   6
   2 -12   2 14.0748 3.26224   7
   2 -12   2 10.3475 3.22148   6
  12   2   2 40.6536 9.05351   4
   1 -12  -2 331.045 23.8064   4
 -12  -1  -2 396.140 28.3103   6
   1 -12  -2 318.574 23.8884   7
 -12  -1  -2 415.589 28.8844   3
 -12  -1  -2 405.250 28.8303   7
  12   1  -2 450.633 28.2350   5
  12   1  -2 369.580 27.2473   3
  12   1  -2 427.669 27.0494   4
   1 -12  -2 335.309 23.9574   6
  12   1   2 334.582 25.9593   3
  12   1   2 316.300 26.8563   5
 -12  -1   2 337.818 26.2688   5
   1 -12   2 412.764 22.6184   6
  -1  12   2 389.787 23.8858   6
 -12  -1   2 304.802 25.9434   3
   1 -12   2 429.824 23.3053   4
  -1  12   2 414.615 24.1870   7
  12   1   2 321.542 26.2910   4
  12   0  -2 10.0772 7.29131   4
   0 -12  -2 9.70772 5.95091   7
 -12   0  -2 15.7484 8.26469   7
   0 -12  -2 9.79168 5.52625   4
   0 -12  -2 16.0657 6.16492   6
 -12   0  -2 12.2834 7.89548   6
  12   0  -2 11.3829 7.83254   5
 -12   0  -2 24.2224 8.07673   3
   0 -12  -2 7.37163 6.87064   5
  12   0  -2 18.3266 8.41495   3
   0 -12   2 21.6258 5.42814   6
   0 -12   2 9.10971 3.65728   4
  12   0   2 16.6037 8.72850   5
  12   0   2 12.0605 7.11183   3
  12   0   2 24.1125 8.32973   4
   0 -12   2 15.9846 6.12285   5
 -12   0   2 10.5432 7.14534   3
   0 -12   2 17.9558 4.82192   7
   0  12   2 9.89938 5.27952   6
 -12   0   2 12.3719 7.02809   5
 -12   1  -2 325.579 24.4402   3
  -1 -12  -2 408.334 22.9474   4
  12  -1  -2 297.677 25.3687   3
  12  -1  -2 356.993 25.8535   4
 -12   1  -2 336.283 26.2205   7
  -1 -12  -2 427.518 26.4374   5
 -12   1  -2 330.487 26.9639   6
  12  -1  -2 320.961 25.8718   5
  -1 -12   2 338.877 20.6451   4
  12  -1   2 394.125 26.9521   4
  -1 -12   2 357.495 24.1893   5
   1  12   2 323.742 23.1862   7
   1  12   2 321.171 23.5727   6
 -12   1   2 399.935 26.7447   5
  -1 -12   2 310.561 22.9217   6
 -12   1   2 396.644 26.4092   3
  12  -1   2 405.993 27.4053   5
  12  -2  -2 31.3106 9.16024   4
  12  -2  -2 41.9471 9.38931   3
  -2 -12  -2 16.1885 6.53295   7
 -12   2  -2 49.9839 8.59517   3
  -2 -12  -2 15.1768 5.55346   4
  -2 -12  -2 21.3634 7.49856   6
 -12   2  -2 24.7219 8.07769   7
  12  -2  -2 42.8732 9.85352   5
 -12   2  -2 36.4057 8.69124   6
  -2 -12  -2 11.3602 7.18263   5
  12  -2   2 17.3892 8.43366   4
 -12   2   2 14.1912 7.47228   3
  12  -2   2 9.36948 6.80324   3
  -2 -12   2 32.7138 3.84087   4
  -2 -12   2 32.5399 7.13526   5
  -2 -12   2 29.4201 7.14741   6
   2  12   2 29.4941 6.67680   7
  12  -2   2 17.9193 8.73724   5
  -2 -12   2 22.2971 5.95885   7
  12  -3  -2 137.576 15.9776   3
  -3 -12  -2 175.435 15.4029   6
  -3 -12  -2 169.148 16.0626   5
  -3 -12  -2 164.575 12.3733   4
  12  -3  -2 146.399 16.7789   5
  -3 -12  -2 132.844 15.1710   7
 -12   3  -2 135.151 17.3149   6
 -12   3  -2 129.287 15.2636   7
 -12   3  -2 156.480 14.5751   3
  12  -3   2 163.458 16.3243   3
  -3 -12   2 126.522 13.6358   5
 -12   3   2 123.943 15.1727   3
  12  -3   2 186.243 17.7757   5
  -3 -12   2 167.262 15.1570   6
  -3 -12   2 127.066 14.5938   7
  12  -3   2 152.076 17.1019   4
  -4 -12  -2 9.95530 7.31223   5
  -4 -12  -2 10.0128 7.26498   7
  12  -4  -2 25.2072 9.25156   5
 -12   4  -2 10.3287 7.25536   3
  -4 -12  -2 17.4454 7.29397   6
 -12   4  -2 5.25350 6.37501   7
  -4 -12  -2 6.23039 5.15136   4
  12  -4  -2 12.0582 9.23837   3
  -4 -12   2 6.82644 6.20688   7
  12  -4   2 7.92333 6.60989   3
  -4 -12   2 8.46881 7.40031   6
  12  -4   2 8.48616 8.15861   4
  12  -4   2 10.5097 8.21276   5
 -12   4   2 8.43338 7.23820   3
  -4 -12   2 8.52500 7.17974   5
  -5 -12  -2 915.245 53.2068   7
 -12   5  -2 818.341 53.2491   3
  12  -5  -2 832.073 52.9525   5
  12  -5  -2 813.771 52.1678   3
 -12   5  -2 833.485 51.0580   6
  -5 -12  -2 913.261 48.3304   4
  -5 -12  -2 928.500 53.7340   6
 -12   5  -2 829.871 50.8771   7
  -5 -12   2 870.458 51.8391   6
  -5 -12   2 801.769 50.5179   5
  12  -5   2 913.778 53.5902   4
  -5 -12   2 825.377 51.6093   7
  12  -5   2 906.137 53.1551   5
   5  12   2 822.435 48.1071   4
  12  -5   2 947.478 51.5858   3
 -12   6  -2 149.508 15.3664   3
  12  -6  -2 142.340 16.0676   5
  -6 -12  -2 181.037 18.5219   6
  12  -6  -2 132.348 16.9193   3
 -12   6  -2 168.985 15.9050   7
 -12   6  -2 125.385 14.8677   6
  -6 -12  -2 211.171 19.0235   7
  -6 -12  -2 171.393 12.8776   4
  12  -6   2 156.497 17.9517   5
  -6 -12   2 162.716 17.0272   6
  12  -6   2 176.789 15.9874   3
   6  12   2 142.734 12.4378   4
  -6 -12   2 141.079 14.9666   5
  12  -6   2 181.348 18.9452   4
  -6 -12   2 154.742 17.1405   7
  -7 -12  -2 3.40569 8.35300   6
 -12   7  -2 12.2766 7.23468   3
  12  -7  -2 12.1408 8.71968   3
  -7 -12  -2 7.84628 4.48587   4
 -12   7  -2 10.0076 6.36065   6
  12  -7  -2 20.7490 9.84241   5
  -7 -12  -2 8.89980 8.61084   7
  -7 -12   2 0.83306 8.92538   6
  12  -7   2 -0.0001 8.74844   4
   7  12   2 5.48222 4.42833   4
  12  -7   2 15.6761 8.80907   5
  -7 -12   2 9.24925 8.31254   7
  12  -7   2 7.52632 6.96817   3
  -7 -12   2 7.78166 6.68064   5
  -8 -12  -2 94.6123 9.78087   4
  12  -8  -2 90.7878 14.0471   3
  12  -8  -2 122.626 16.0079   5
  -8 -12  -2 85.0746 14.3849   6
  -8 -12  -2 84.7226 16.6265   7
 -12   8  -2 100.261 12.8945   3
 -12   8  -2 82.0103 11.8944   6
 -12   8  -2 111.383 11.8431   7
  -8 -12   2 98.4694 14.8761   7
  12  -8   2 93.3418 12.7368   3
  -8 -12   2 100.476 14.6593   6
  12  -8   2 88.6737 14.3538   5
  -8 -12   2 116.292 14.7322   5
   8  12   2 110.207 10.1175   4
  12  -8   2 73.1496 14.2260   4
 -12   9  -2 89.5537 10.6654   6
  -9 -12  -2 62.6786 15.2619   6
   9  12  -2 66.1111 11.8049   5
  12  -9  -2 86.4249 14.6527   5
  12  -9  -2 104.934 14.8674   3
 -12   9  -2 80.3704 9.79522   7
  -9 -12  -2 58.1974 13.4371   7
  -9 -12   2 87.1428 15.8939   7
   9  12   2 92.9347 9.74636   4
  -9 -12   2 91.3606 15.1336   6
   9  12   2 93.1754 14.3657   5
  12  -9   2 53.2504 11.1934   3
 -10 -12  -2 17.1918 5.84405   4
  12 -10  -2 10.0252 10.4532   5
  10  12  -2 -2.6774 7.60596   5
 -12  10  -2 11.4558 5.73670   7
 -12  10  -2 7.96229 5.30457   6
 -10 -12  -2 9.00007 10.4795   6
 -10 -12  -2 1.88620 9.88548   7
  10  12   2 11.7567 5.55655   4
 -10 -12   2 8.57935 10.5192   6
 -10 -12   2 8.00824 10.0836   7
  12 -10   2 10.3164 10.0527   5
  12 -10   2 -1.1149 9.83416   4
  12 -10   2 13.3242 8.57079   3
 -11 -12  -2 55.4356 14.0100   7
  11  12  -2 52.6341 5.88917   4
 -11 -12  -2 62.9704 14.2083   6
  12 -11  -2 54.0054 14.0525   5
  12 -11  -2 50.3773 14.4394   3
 -12  11  -2 61.1322 7.13036   7
  11  12  -2 59.9828 12.0765   5
  11  12   2 67.6721 15.3664   5
  11  12   2 52.4603 8.55568   4
  12 -11   2 60.7428 12.1932   3
 -11 -12   2 58.3780 14.4619   7
  12 -11   2 63.1726 13.8892   4
  12 -11   2 61.0838 13.6512   5
 -11 -12   2 47.2593 13.9109   6
  12  12  -2 64.4158 13.3009   5
  12  12  -2 81.3656 7.58003   4
 -12 -12  -2 91.7166 16.7022   6
  12 -12  -2 56.4699 14.8075   5
 -12 -12  -2 57.7099 15.6370   7
  12 -12  -2 46.4008 13.3542   3
 -12 -12   2 43.3703 14.6327   7
 -12 -12   2 57.1180 15.2272   6
  12  12   2 57.4023 14.2675   5
  12 -12   2 80.3060 16.6195   5
  12 -12   2 92.2440 14.0656   3
  12  12   2 68.0046 9.40194   4
  12 -12   2 46.9307 15.3672   4
 -13 -12  -2 24.1867 15.7811   6
  13  12  -2 7.88840 10.1967   5
  12 -13  -2 10.7417 11.7387   5
  13  12  -2 6.43896 4.86369   4
  12 -13  -2 22.9942 13.3955   3
 -13 -12  -2 25.9089 14.3450   7
  13  12   2 18.3628 13.9591   5
  12 -13   2 22.4755 12.1650   3
  13  12   2 15.6320 7.41492   4
 -13 -12   2 10.7584 13.1696   7
  12 -13   2 -4.9522 12.5076   5
  12 -13   2 9.68345 11.8602   4
 -13 -12   2 23.5824 13.1883   6
  13  11  -2 24.6168 6.24421   4
 -13 -11  -2 19.3919 13.0319   7
 -13 -11  -2 9.62471 12.4977   6
  11 -13  -2 15.4956 11.7478   5
  13  11  -2 31.0998 13.1225   5
  11 -13  -2 21.8775 11.7984   3
  13  11   2 12.9309 11.3657   5
  11 -13   2 13.9408 11.0011   3
 -13 -11   2 27.1787 13.2606   6
  11 -13   2 19.7657 13.0603   5
 -13 -11   2 21.2038 13.1951   7
  11 -13   2 12.2418 10.6901   4
  13  11   2 40.4440 9.04147   4
  13  10  -2 135.540 13.1772   4
  10 -13  -2 142.841 18.5061   3
 -13 -10  -2 128.175 19.4301   7
  10 -13  -2 111.059 17.5215   5
  13  10   2 119.288 14.9052   4
  10 -13   2 111.733 16.4566   4
 -13 -10   2 129.703 20.2292   7
  10 -13   2 122.736 17.1093   5
 -13 -10   2 125.444 19.7669   6
  10 -13   2 152.059 18.2871   3
  13  10   2 147.412 18.7135   5
   9 -13  -2 103.377 16.5427   5
  13   9  -2 140.454 17.2569   5
 -13  -9  -2 145.849 20.1534   6
  13   9  -2 130.502 12.9865   4
   9 -13  -2 128.211 17.5010   3
 -13  -9  -2 92.9387 17.4448   7
 -13  -9   2 125.678 18.9435   7
  13   9   2 110.448 16.8959   5
   9 -13   2 118.598 16.0072   4
   9 -13   2 136.323 17.0938   5
 -13  -9   2 97.3023 17.6703   6
   9 -13   2 128.030 16.1146   3
  13   9   2 133.805 15.6556   4
   8 -13  -2 49.2098 12.7840   3
   8 -13  -2 60.3394 15.2846   5
  13   8  -2 50.4302 12.1742   5
 -13  -8  -2 53.1955 14.3095   6
  13   8  -2 71.6733 9.85423   4
 -13  -8  -2 83.4986 15.6325   7
   8 -13   2 61.5956 12.0177   3
   8 -13   2 60.2103 13.4104   5
   8 -13   2 73.5395 12.5513   4
  13   8   2 57.7630 13.3995   5
  -8  13   2 48.0847 7.43483   7
 -13  -8   2 77.2219 15.7631   6
  13   8   2 48.6906 9.84396   4
   7 -13  -2 90.5126 14.9281   3
 -13  -7  -2 69.2862 15.5756   7
  13   7  -2 115.403 15.2392   5
 -13  -7  -2 102.461 17.2600   6
   7 -13  -2 108.063 15.6617   5
  13   7  -2 119.053 12.4023   4
 -13  -7   2 115.747 17.4710   6
 -13  -7   2 125.216 18.2932   7
   7 -13   2 84.5433 13.4848   3
   7 -13   2 81.5176 13.4548   5
  13   7   2 108.699 13.9784   4
  -7  13   2 101.218 9.07019   7
  13   7   2 117.394 16.3814   5
   7 -13   2 87.8522 12.7261   4
  13   6  -2 277.968 24.1416   5
   6 -13  -2 330.510 26.4840   5
 -13  -6  -2 256.256 26.4153   7
  13   6  -2 255.555 20.5763   4
  13   6  -2 284.387 26.0988   3
   6 -13  -2 290.470 25.2467   3
 -13  -6  -2 294.615 27.5507   6
  -6  13   2 258.319 17.7593   7
 -13  -6   2 309.806 27.7632   7
 -13  -6   2 281.429 26.7887   6
  13   6   2 318.474 26.1522   5
   6 -13   2 233.271 22.6747   3
   6 -13   2 279.069 22.9816   5
   6 -13   2 286.470 22.0243   4
  13   6   2 275.485 22.0625   4
   5 -13  -2 69.3779 13.0955   3
   5 -13  -2 58.5626 10.8894   4
  13   5  -2 74.0986 13.7507   3
  13   5  -2 71.1931 10.3079   4
 -13  -5  -2 80.2804 14.7822   6
 -13  -5  -2 72.5784 14.3346   7
  13   5  -2 82.7449 13.1885   5
 -13  -5   2 75.4417 14.6317   6
  13   5   2 53.7282 10.4674   4
   5 -13   2 73.9788 13.4998   3
  13   5   2 42.7269 11.9934   5
   5 -13   2 69.5499 10.9644   4
  -5  13   2 72.2952 8.10335   7
   5 -13   2 69.6298 12.3092   5
 -13  -5   2 66.9760 14.3600   7
 -13  -4  -2 61.3157 13.5799   7
  13   4  -2 46.4641 10.4204   4
  13   4  -2 58.7794 11.6892   5
   4 -13  -2 77.7839 9.11148   7
   4 -13  -2 80.7093 9.83597   6
 -13  -4  -2 58.0525 13.2323   6
  13   4  -2 49.6709 11.9143   3
   4 -13  -2 77.4283 13.1801   3
   4 -13  -2 78.8877 10.5140   4
  13   4   2 76.8768 11.4545   4
   4 -13   2 72.3767 11.0363   5
 -13  -4   2 94.5325 15.0795   6
  -4  13   2 49.4141 7.21445   7
 -13  -4   2 93.2870 15.6473   7
   4 -13   2 62.6708 9.48892   4
   4 -13   2 52.0088 11.1321   3
  13   4   2 89.3307 13.6936   5
   3 -13  -2 86.7297 14.1040   3
  13   3  -2 77.2522 13.2739   3
  13   3  -2 92.1660 12.8474   4
   3 -13  -2 85.7965 9.95052   7
   3 -13  -2 70.1412 8.80333   6
 -13  -3  -2 88.1426 14.4733   7
   3 -13  -2 89.0123 10.7457   4
 -13  -3  -2 81.6557 15.5397   6
  13   3  -2 83.7259 13.0911   5
 -13  -3   2 90.6414 14.7309   6
  13   3   2 65.1667 12.9024   5
  -3  13   2 80.9673 9.58957   7
  13   3   2 90.7348 14.4253   3
   3 -13   2 93.9931 13.4420   3
  13   3   2 86.0041 13.1783   4
 -13  -3   2 79.8855 14.4533   7
  13   2  -2 223.725 21.3757   3
   2 -13  -2 199.444 16.3490   7
 -13  -2  -2 200.883 18.7920   3
  13   2  -2 214.322 20.6867   5
   2 -13  -2 180.685 20.8203   3
   2 -13  -2 223.471 17.8696   4
 -13  -2  -2 244.039 22.8654   7
 -13  -2  -2 201.278 23.5610   6
  13   2  -2 212.916 19.1976   4
 -13  -2   2 213.201 22.1502   6
  13   2   2 193.584 20.7593   5
  -2  13   2 241.289 16.2271   7
   2 -13   2 235.281 13.9564   6
   2 -13   2 226.510 13.8062   7
   2 -13   2 232.403 20.9052   3
  13   2   2 196.593 19.9767   3
  13   2   2 220.634 20.0281   4
   2 -13   2 228.563 16.4688   4
   1 -13  -2 7.69467 8.83096   3
   1 -13  -2 18.6437 6.36991   6
 -13  -1  -2 26.6645 10.1325   7
 -13  -1  -2 27.1187 7.91307   3
   1 -13  -2 23.1472 6.81724   4
  13   1  -2 31.2183 9.97363   3
 -13  -1  -2 17.1208 9.17440   6
  13   1  -2 22.5633 8.49208   4
  13   1  -2 23.0502 9.25710   5
   1 -13  -2 20.1135 6.54678   7
  13   1   2 28.5167 9.00480   3
  -1  13   2 31.2360 6.38500   7
  13   1   2 9.70062 8.39659   4
   1 -13   2 18.3576 5.69337   4
   1 -13   2 23.0007 4.80014   7
   1 -13   2 20.6591 5.14066   6
  13   1   2 9.64157 8.82670   5
 -13   0  -2 296.660 24.6288   6
   0 -13  -2 288.914 21.2520   7
   0 -13  -2 289.501 21.2283   6
  13   0  -2 294.547 24.1716   5
  13   0  -2 313.485 25.7474   3
 -13   0  -2 276.863 24.5876   7
  13   0  -2 303.854 23.6333   4
   0 -13  -2 287.778 20.3906   4
   0 -13  -2 281.319 22.9468   5
 -13   0  -2 291.373 22.3391   3
   0 -13   2 312.731 22.5890   5
  13   0   2 293.030 24.1333   3
  13   0   2 293.209 24.5973   5
   0 -13   2 282.882 19.4606   6
   0 -13   2 291.628 18.5761   4
   0  13   2 272.832 20.2281   7
  13   0   2 284.503 23.6785   4
   0 -13   2 270.692 19.2724   7
 -13   1  -2 17.4791 10.1979   6
  13  -1  -2 21.4712 9.13879   3
  13  -1  -2 12.8517 8.79110   5
  -1 -13  -2 22.1926 6.44869   6
 -13   1  -2 20.3444 7.60970   3
  13  -1  -2 17.8984 8.70533   4
  -1 -13  -2 5.06640 7.11057   5
 -13   1  -2 17.3131 8.76868   7
  -1 -13  -2 30.8864 8.15867   7
  -1 -13  -2 24.8576 6.45065   4
  13  -1   2 27.8501 8.40052   3
  -1 -13   2 24.1200 8.14889   5
  -1 -13   2 16.2799 4.43895   4
  -1 -13   2 33.2655 6.47290   6
  -1 -13   2 16.4928 6.66127   7
  13  -1   2 25.5148 9.82100   5
  13  -1   2 34.3392 9.87027   4
 -13   2  -2 194.484 19.5422   7
 -13   2  -2 186.563 19.1191   6
  -2 -13  -2 230.005 18.9697   6
  13  -2  -2 216.390 20.4593   5
  13  -2  -2 181.646 19.3660   3
  -2 -13  -2 244.021 19.4436   7
  13  -2  -2 185.946 19.4964   4
  -2 -13  -2 201.606 18.7762   5
  -2 -13  -2 223.466 15.6516   4
 -13   2  -2 196.819 17.6874   3
  -2 -13   2 201.838 17.5281   6
  -2 -13   2 165.383 16.3804   7
  -2 -13   2 199.900 18.0251   5
  13  -2   2 248.548 21.2057   5
  -2 -13   2 184.129 12.2995   4
  -2 -13   2 190.215 12.2761   4
  13  -2   2 235.470 20.6756   4
  -3 -13  -2 95.6514 12.4863   7
  -3 -13  -2 94.1059 9.78169   4
  13  -3  -2 80.8188 13.0047   4
  13  -3  -2 62.8680 12.0096   3
 -13   3  -2 89.4553 12.9144   7
  -3 -13  -2 108.822 13.1607   6
 -13   3  -2 76.9381 11.9184   6
 -13   3  -2 90.6642 12.7856   3
  13  -3  -2 81.6737 12.9842   5
  13  -3   2 77.0424 11.5247   3
  13  -3   2 76.7116 12.9968   4
  13  -3   2 61.9209 12.5510   5
  -3 -13   2 62.3890 10.6386   7
  -3 -13   2 86.5264 10.8809   6
  -3 -13   2 107.358 13.4881   5
  -4 -13  -2 54.5275 7.41127   4
  13  -4  -2 65.9499 12.9180   3
  -4 -13  -2 59.8824 11.5111   6
  13  -4  -2 83.9485 13.0855   5
 -13   4  -2 79.9361 11.1152   3
 -13   4  -2 89.3491 12.8404   7
  13  -4  -2 59.7332 12.3065   4
  -4 -13  -2 61.6112 10.8920   7
  -4 -13   2 75.2714 11.2346   6
  13  -4   2 43.9443 9.72908   3
  13  -4   2 54.9115 12.0870   4
  -4 -13   2 73.1163 12.1163   5
  -4 -13   2 73.7920 10.6393   7
  13  -4   2 56.9549 12.3348   5
 -13   5  -2 42.8863 9.81838   3
  13  -5  -2 57.9622 12.1674   5
  -5 -13  -2 69.6621 11.9476   6
 -13   5  -2 67.3480 10.3932   6
  -5 -13  -2 76.3945 9.01022   4
  13  -5  -2 54.5834 12.3471   4
  13  -5  -2 60.2398 11.8802   3
 -13   5  -2 61.1459 10.3154   7
  -5 -13  -2 94.8435 14.2386   7
  -5 -13   2 64.0774 10.8112   7
  13  -5   2 74.5071 12.9639   5
  -5 -13   2 53.3856 10.9854   6
  13  -5   2 90.7990 14.0301   4
  13  -5   2 74.4804 12.1019   3
  -5 -13   2 62.5792 10.1702   5
  13  -6  -2 298.947 23.7550   5
  -6 -13  -2 273.067 18.4598   4
 -13   6  -2 314.290 22.9529   6
  -6 -13  -2 300.353 25.1123   7
 -13   6  -2 264.034 23.3038   3
  13  -6  -2 315.038 24.7841   3
 -13   6  -2 309.213 22.1953   7
  -6 -13  -2 245.770 25.1122   6
  -6 -13   2 297.693 25.0162   6
  13  -6   2 254.205 24.8025   4
  -6 -13   2 288.721 23.8501   7
  13  -6   2 295.952 22.6674   3
  -6 -13   2 283.843 22.2853   5
  13  -6   2 220.299 23.7453   5
  13  -7  -2 120.593 15.1013   3
  -7 -13  -2 104.474 9.65577   4
  13  -7  -2 94.2748 14.9191   5
 -13   7  -2 84.2441 11.7765   6
  -7 -13  -2 85.4613 14.5038   7
 -13   7  -2 114.636 14.6626   7
  13  -7   2 86.3608 12.8680   3
  -7 -13   2 115.837 14.9837   6
  13  -7   2 70.6243 13.8226   5
   7  13   2 95.8204 10.0408   4
  13  -7   2 108.336 16.1354   4
  -7 -13   2 86.7503 12.4240   5
  13  -8  -2 61.0883 12.7820   3
 -13   8  -2 78.8981 9.97534   7
 -13   8  -2 58.9189 11.1264   6
  -8 -13  -2 66.0791 8.01228   4
  13  -8  -2 34.9312 12.2831   5
  -8 -13  -2 70.1170 15.1956   6
  -8 -13  -2 50.6193 12.8730   7
  13  -8   2 39.1553 11.7771   5
  13  -8   2 38.0266 12.6346   4
  13  -8   2 53.4389 10.7159   3
  -8 -13   2 59.7782 12.4197   7
  -8 -13   2 66.7354 12.7549   6
   8  13   2 66.7988 8.06166   4
  -9 -13  -2 126.093 17.9535   6
 -13   9  -2 129.747 12.9534   6
  13  -9  -2 124.470 17.8915   5
 -13   9  -2 121.027 12.9927   7
  -9 -13  -2 119.221 18.7251   7
  -9 -13  -2 130.815 12.0611   4
  13  -9   2 118.618 17.4305   5
  13  -9   2 117.011 17.4720   4
  -9 -13   2 121.249 17.1838   6
   9  13   2 137.534 11.8408   4
  13  -9   2 133.850 16.1711   3
  -9 -13   2 100.094 17.1878   7
 -10 -13  -2 146.965 12.9707   4
 -10 -13  -2 158.383 20.0073   7
  13 -10  -2 129.235 18.6500   5
 -13  10  -2 139.233 13.1142   7
 -13  10  -2 138.817 12.9001   6
  10  13  -2 125.207 17.1608   5
 -10 -13  -2 126.918 18.6531   6
  13 -10  -2 112.540 17.0734   3
  13 -10   2 167.109 19.8323   3
  13 -10   2 140.710 18.5050   5
  10  13   2 121.798 17.5375   5
  13 -10   2 137.941 19.0452   4
  10  13   2 133.031 12.7422   4
 -10 -13   2 121.496 19.1829   6
 -10 -13   2 166.885 20.9207   7
  13 -11  -2 41.5498 12.4947   3
 -11 -13  -2 10.4940 11.4030   7
 -11 -13  -2 12.5288 11.5342   6
  13 -11  -2 17.1251 11.6927   5
 -13  11  -2 18.5159 5.40776   7
 -11 -13   2 2.72467 10.6726   7
  11  13   2 28.6024 12.0138   5
  13 -11   2 11.3758 9.35023   3
  13 -11   2 9.61199 11.4036   4
  13 -11   2 19.0186 13.7555   5
 -11 -13   2 10.5940 14.0240   6
  12  13  -2 10.5367 12.0049   5
 -12 -13  -2 22.7501 13.4093   7
  13 -12  -2 -1.8695 11.0792   5
  13 -12  -2 22.9978 11.5463   3
 -12 -13  -2 -1.5536 11.3558   6
 -12 -13   2 3.98632 11.5695   7
 -13  12   2 -1.6021 7.39822   6
  12  13   2 7.12026 5.95907   4
  13 -12   2 -0.8518 10.4012   5
  12  13   2 14.1539 13.8799   5
 -12 -13   2 12.4774 12.5082   6
  13 -12   2 15.7055 12.1891   4
  13 -12   2 15.6669 10.0758   3
 -13 -13  -2 168.710 23.8003   7
  13 -13  -2 114.429 19.1532   3
 -13 -13  -2 165.446 24.5947   6
  13 -13  -2 211.093 25.1110   5
  13  13  -2 176.662 21.3782   5
 -13 -13   2 123.368 23.0257   6
  13  13   2 171.788 21.8521   5
 -13 -13   2 163.628 23.2190   7
  13 -13   2 148.207 20.7335   4
  13 -13   2 174.412 21.0719   3
  13  13   2 152.768 14.6438   4
  13 -13   2 203.998 23.8277   5
  13 -14  -2 26.9189 14.4587   5
  14  13  -2 43.7416 15.3016   5
  14  13  -2 43.7134 5.61854   4
 -14 -13  -2 9.88279 17.3067   6
  13 -14  -2 19.9856 13.0566   3
 -14 -13  -2 66.4792 17.7890   7
  13 -14  -2 12.5478 13.1569   4
  14  13   2 45.9701 9.65622   4
 -14 -13   2 69.6002 17.0793   6
  13 -14   2 56.6677 13.5475   3
  13 -14   2 46.3656 14.8472   4
 -14 -13   2 52.0259 16.8792   7
  13 -14   2 48.8244 15.1208   5
  14  13   2 41.5742 15.0130   5
 -14 -12  -2 -0.6413 13.2273   7
  14  12  -2 12.1508 5.01931   4
 -14 -12  -2 -4.7573 14.9796   6
  12 -14  -2 1.84830 11.4293   5
  12 -14  -2 6.97874 13.9819   3
  14  12  -2 23.9703 13.3859   5
  12 -14   2 21.4472 10.4203   3
  14  12   2 19.9407 12.9858   5
  12 -14   2 9.35934 11.7934   5
  14  12   2 17.2204 7.89307   4
 -12  14   2 -10.508 5.66087   7
 -14 -12   2 -5.2978 15.1927   6
 -14 -12   2 -10.692 12.1633   7
  12 -14   2 -5.6262 12.7599   4
  14  11  -2 3.62825 12.7338   5
  11 -14  -2 9.07357 11.3548   5
 -14 -11  -2 -19.588 10.7117   6
 -14 -11  -2 26.6724 14.0620   7
  11 -14  -2 5.49935 10.5708   3
 -14 -11   2 7.97887 12.7407   6
 -14 -11   2 -1.6472 12.2488   7
  11 -14   2 -12.972 9.42911   4
  11 -14   2 -4.9566 10.0820   5
  14  11   2 -7.5843 10.8359   5
  14  11   2 3.44264 7.29635   4
  11 -14   2 6.61115 9.42475   3
  14  10  -2 231.276 19.3058   4
  10 -14  -2 268.647 26.8593   5
 -14 -10  -2 219.187 28.3587   6
  14  10  -2 218.415 24.4224   5
 -14 -10  -2 248.611 28.8312   7
  10 -14  -2 237.397 25.6520   3
  10 -14   2 250.221 24.6132   4
 -14 -10   2 259.887 29.0471   6
  14  10   2 275.439 27.0999   5
  10 -14   2 259.764 25.0644   5
  10 -14   2 256.889 24.2719   3
  14  10   2 256.728 21.4724   4
 -14 -10   2 302.499 30.1266   7
  14   9  -2 10.3879 10.3961   5
  14   9  -2 23.0335 7.66753   4
 -14  -9  -2 16.8425 12.6215   7
   9 -14  -2 5.64080 10.3972   3
   9 -14  -2 40.2982 12.8612   5
 -14  -9  -2 -7.3940 11.0068   6
  14   9   2 25.9830 9.78041   4
   9 -14   2 10.9069 9.53475   3
 -14  -9   2 14.1869 13.1376   7
 -14  -9   2 15.2911 14.5416   6
   9 -14   2 23.7306 12.6837   5
  14   9   2 6.36157 13.2535   5
 -14  -8  -2 86.6189 17.7393   7
  14   8  -2 108.600 18.4106   5
  14   8  -2 72.2247 10.9143   4
   8 -14  -2 68.6696 14.2282   5
 -14  -8  -2 87.4424 17.0393   6
   8 -14  -2 84.6274 15.7199   3
   8 -14   2 94.1063 15.0575   5
 -14  -8   2 85.0205 16.8171   6
 -14  -8   2 80.7431 16.6743   7
   8 -14   2 95.9807 14.5991   3
  14   8   2 65.0318 11.2564   4
   8 -14   2 92.6839 13.6129   4
  14   8   2 71.4008 14.9861   5
  14   7  -2 34.0201 9.15374   4
   7 -14  -2 9.79457 10.1640   3
 -14  -7  -2 11.1841 11.5534   7
  14   7  -2 10.4617 9.72492   5
 -14  -7  -2 39.3127 13.5222   6
   7 -14  -2 10.3057 12.1763   5
  14   7   2 6.68980 10.5146   5
 -14  -7   2 12.7468 12.1824   6
   7 -14   2 30.1835 10.1296   3
  14   7   2 9.58973 7.86007   4
   7 -14   2 26.3810 9.28261   4
   7 -14   2 41.5773 12.3720   5
  14   6  -2 10.9433 11.1135   3
 -14  -6  -2 43.4953 13.9787   6
   6 -14  -2 47.1771 13.5719   5
 -14  -6  -2 54.7723 14.7128   7
  14   6  -2 33.4856 11.1827   5
  14   6  -2 38.4093 8.87673   4
   6 -14   2 36.3418 9.15590   4
  -6  14   2 29.5093 5.26794   7
   6 -14   2 30.1473 11.7613   3
   6 -14   2 37.2067 11.8793   5
  14   6   2 26.5047 11.5438   5
 -14  -6   2 30.5680 15.0861   6
 -14  -6   2 49.1310 14.2560   7
  14   6   2 36.7366 11.0695   4
  14   5  -2 15.9633 7.67512   4
  14   5  -2 21.4625 10.5050   5
   5 -14  -2 9.25200 7.38707   4
 -14  -5  -2 15.8411 13.2823   6
   5 -14  -2 9.34828 9.96732   3
 -14  -5  -2 14.6627 11.5655   7
  14   5   2 7.01082 8.04335   4
   5 -14   2 14.1500 10.0192   5
  -5  14   2 11.6814 4.52092   7
 -14  -5   2 1.29371 10.7139   7
   5 -14   2 2.41591 10.1183   3
 -14  -5   2 3.99072 10.4961   6
   5 -14   2 7.41541 6.81051   4
  14   4  -2 164.222 19.1218   5
 -14  -4  -2 181.974 21.9327   6
   4 -14  -2 140.533 14.9133   4
  14   4  -2 179.323 16.7473   4
   4 -14  -2 156.506 13.5122   6
   4 -14  -2 141.568 18.2817   3
   4 -14  -2 148.230 12.8296   7
  14   4  -2 201.882 21.2065   3
 -14  -4  -2 156.387 19.7958   7
  14   4   2 124.305 17.0471   3
   4 -14   2 170.527 16.9406   5
   4 -14   2 151.038 14.5425   4
  14   4   2 137.584 18.3688   5
   4 -14   2 162.589 18.8869   3
  14   4   2 124.958 16.8413   4
 -14  -4   2 148.373 20.0441   6
 -14  -4   2 136.788 19.6947   7
  -4  14   2 153.009 12.2416   7
 -14  -3  -2 37.9681 14.2567   6
  14   3  -2 42.6505 11.4434   5
   3 -14  -2 50.4885 7.50257   7
  14   3  -2 51.2975 12.5053   3
   3 -14  -2 50.5342 9.81526   4
 -14  -3  -2 51.7384 13.0326   7
   3 -14  -2 45.1149 7.86144   6
   3 -14  -2 29.4328 11.2564   3
  14   3  -2 43.8782 9.98126   4
 -14  -3   2 67.9160 14.5225   7
  -3  14   2 39.7822 6.68007   7
   3 -14   2 33.4148 10.8535   3
  14   3   2 74.5514 12.7971   3
  14   3   2 59.2394 11.1624   4
   3 -14   2 43.1931 8.36869   4
   3 -14   2 30.2197 6.81775   4
 -14  -3   2 68.7079 13.7926   6
  14   3   2 55.6282 12.9351   5
  14   2  -2 68.2475 12.7218   5
  14   2  -2 61.1928 11.2326   4
 -14  -2  -2 73.9316 14.2388   6
  14   2  -2 74.3090 13.1659   3
   2 -14  -2 64.7332 13.6850   3
   2 -14  -2 72.5439 9.67904   4
 -14  -2  -2 41.3148 14.0125   7
   2 -14  -2 56.8182 8.61329   7
   2 -14  -2 61.1312 8.65374   6
   2 -14   2 61.1858 8.84130   4
 -14  -2   2 75.4049 14.1996   6
   2 -14   2 61.4456 8.60512   4
  14   2   2 74.3643 13.1674   5
  14   2   2 85.1007 12.8675   4
 -14  -2   2 52.2858 14.0626   7
  -2  14   2 66.1802 8.97492   7
   2 -14   2 59.1619 6.92503   7
   2 -14   2 61.5506 6.95994   6
   2 -14   2 79.1236 13.1620   3
  14   2   2 68.9843 12.5157   3
  14   1  -2 46.2877 10.5241   4
   1 -14  -2 29.7873 7.32204   6
   1 -14  -2 39.9092 11.5966   3
   1 -14  -2 28.5465 7.27579   7
  14   1  -2 31.4917 10.6466   3
 -14  -1  -2 39.5601 11.8055   7
 -14  -1  -2 53.9630 13.9326   6
  14   1  -2 39.0365 10.9961   5
   1 -14  -2 38.8279 7.34352   4
   1 -14   2 29.7252 8.04177   5
  14   1   2 35.6149 11.1368   5
   1 -14   2 31.8560 5.83034   6
   1 -14   2 34.9415 6.20392   4
   1 -14   2 29.3525 10.3360   3
   1 -14   2 31.6870 6.19136   4
   1 -14   2 29.4090 5.42459   7
  14   1   2 36.0180 10.5066   4
 -14  -1   2 33.7160 11.7514   6
  14   1   2 34.6624 10.0025   3
  14   0  -2 112.348 15.7996   4
 -14   0  -2 125.186 16.8435   6
  14   0  -2 116.084 15.6446   5
 -14   0  -2 121.941 16.4228   7
   0 -14  -2 108.762 16.3206   3
   0 -14  -2 107.151 13.1552   7
  14   0  -2 134.966 17.2366   3
   0 -14  -2 132.185 13.6064   6
   0 -14  -2 110.836 11.3662   4
   0 -14   2 104.487 13.1293   5
  14   0   2 90.9865 14.5137   5
   0 -14   2 113.178 11.4347   7
   0 -14   2 123.200 11.5895   6
  14   0   2 129.414 15.2962   3
   0 -14   2 98.7785 10.0840   4
 -14   0   2 90.3180 15.8871   6
  14   0   2 106.501 14.9813   4
  14  -1  -2 30.8326 10.4748   5
 -14   1  -2 29.4618 11.4187   6
  14  -1  -2 42.8894 10.7758   3
  -1 -14  -2 34.5139 7.79965   7
  14  -1  -2 30.9564 10.0004   4
 -14   1  -2 39.4549 10.8974   7
  -1 -14  -2 35.9022 7.56631   4
  -1 -14  -2 25.3905 8.25643   6
  -1 -14   2 35.9754 8.68138   5
  14  -1   2 37.1723 10.9428   5
  -1 -14   2 28.4461 5.18415   4
  14  -1   2 16.7569 9.64329   4
  -1 -14   2 36.7437 7.21527   7
  -1 -14   2 25.1691 4.57563   4
  14  -1   2 31.4670 9.38258   3
  -1 -14   2 37.3343 7.64054   6
  14  -2  -2 70.1896 12.8796   5
  -2 -14  -2 61.0930 10.1184   7
  -2 -14  -2 62.3144 11.2193   6
 -14   2  -2 68.4772 13.0577   7
 -14   2  -2 44.2857 10.7908   6
  -2 -14  -2 54.3980 8.27438   4
  14  -2  -2 66.3701 12.4763   4
  14  -2  -2 41.7060 12.5980   3
  14  -2   2 63.7002 12.8628   5
  14  -2   2 69.6612 12.7404   4
  -2 -14   2 60.9538 5.96534   4
  -2 -14   2 59.5963 9.50707   7
  -2 -14   2 45.0927 10.4458   5
  14  -2   2 54.4643 12.0463   3
  -2 -14   2 54.2610 8.96859   6
  -2 -14   2 67.3925 5.89319   4
 -14   3  -2 56.1250 10.8479   6
  -3 -14  -2 35.9237 8.67034   6
  14  -3  -2 48.6534 11.3497   3
  14  -3  -2 53.7212 12.0534   4
  14  -3  -2 45.0911 11.4533   5
  -3 -14  -2 34.4549 10.2279   7
  -3 -14  -2 39.8419 7.67089   4
 -14   3  -2 34.9647 11.7728   7
  -3 -14   2 66.5211 10.4919   5
  -3 -14   2 64.5777 10.3834   7
  14  -3   2 30.4480 10.8643   3
  -3 -14   2 56.1294 9.90850   6
  14  -3   2 35.3581 11.1205   5
  14  -3   2 25.9592 10.9863   4
  -4 -14  -2 154.707 18.8417   7
 -14   4  -2 152.516 19.2858   7
 -14   4  -2 139.050 19.2549   6
  14  -4  -2 160.716 19.3456   4
  14  -4  -2 171.162 18.9151   3
  -4 -14  -2 161.432 13.2162   4
  14  -4   2 172.882 18.8445   3
  -4 -14   2 138.417 17.4239   7
  -4 -14   2 163.721 17.2548   5
  14  -4   2 154.679 21.0755   5
  14  -5  -2 16.0942 10.6416   4
  -5 -14  -2 19.2891 5.65729   4
  -5 -14  -2 8.65429 10.1080   7
  -5 -14  -2 25.3704 10.2765   6
 -14   5  -2 17.4518 7.37420   6
  14  -5  -2 25.1669 10.5072   5
  14  -5  -2 13.0798 9.74798   3
 -14   5  -2 6.85902 7.41534   7
  14  -5   2 4.52721 7.71760   3
  -5 -14   2 9.24605 8.10927   5
  -5 -14   2 11.6669 9.24408   7
  14  -5   2 20.7415 12.4008   5
  -5 -14   2 18.0725 9.24027   6
  14  -5   2 9.73781 9.79142   4
  -6 -14  -2 23.2680 5.58543   4
 -14   6  -2 29.9690 8.62304   7
  -6 -14  -2 21.4211 9.93408   7
  -6 -14  -2 40.7021 11.1410   6
  14  -6  -2 46.4564 12.4055   4
  14  -6  -2 31.6600 11.5011   5
  14  -6  -2 35.2057 11.0596   3
  -6 -14   2 30.9201 10.9190   7
  14  -6   2 43.4622 9.86227   3
  -6 -14   2 38.2736 10.0435   6
  14  -6   2 20.7340 10.5640   5
  14  -6   2 21.8014 11.3231   4
 -14   7  -2 20.7437 8.32695   6
  -7 -14  -2 27.8607 10.9876   6
  -7 -14  -2 36.9239 11.4369   7
  14  -7  -2 14.3303 10.5664   5
  -7 -14  -2 21.3961 5.62869   4
 -14   7  -2 16.6589 8.63129   7
  14  -7  -2 29.1421 11.2909   4
  -7 -14   2 19.6908 11.4660   7
  14  -7   2 33.1446 9.64948   3
  -7 -14   2 30.3265 11.1750   6
  14  -7   2 29.4826 11.5344   4
  14  -7   2 24.2625 11.3316   5
  14  -8  -2 54.9522 14.0524   4
  -8 -14  -2 74.1524 14.4915   7
  -8 -14  -2 99.2112 15.5340   6
  14  -8  -2 96.0773 16.0612   5
  14  -8  -2 78.7238 14.1473   3
 -14   8  -2 80.1229 13.4531   6
  -8 -14  -2 73.8590 9.12229   4
   8  14   2 69.1282 8.98015   4
  -8 -14   2 84.9498 14.4045   6
  14  -8   2 70.2656 14.7693   4
  -8 -14   2 57.5299 13.1344   7
  14  -8   2 95.7254 13.7561   3
  14  -8   2 92.3442 15.7065   5
  -9 -14  -2 5.44502 10.9252   7
 -14   9  -2 9.24546 7.61516   6
  -9 -14  -2 14.7386 13.3549   6
  14  -9  -2 21.9363 11.9302   4
 -14   9  -2 14.4195 6.90336   7
  -9 -14  -2 17.1751 5.61267   4
  14  -9  -2 23.0851 11.0861   3
  14  -9  -2 14.6932 11.6465   5
  14  -9   2 15.2916 11.1619   5
  14  -9   2 13.2015 8.98638   3
  14  -9   2 2.27990 10.8969   4
  -9 -14   2 29.7620 13.4771   7
  -9 -14   2 11.2888 10.7322   6
   9  14   2 27.5037 5.95555   4
 -10 -14  -2 268.866 30.5155   6
  14 -10  -2 281.109 28.0808   5
 -10 -14  -2 262.343 27.8742   7
 -14  10  -2 280.352 20.6807   6
 -14  10  -2 291.954 20.8892   7
  14 -10  -2 241.385 25.7542   3
  14 -10  -2 277.628 28.0233   4
  14 -10   2 265.661 27.4376   4
  14 -10   2 254.087 25.1976   3
 -10 -14   2 260.682 29.1292   6
  10  14   2 287.087 18.8685   4
 -10 -14   2 269.580 27.5326   7
  14 -10   2 297.133 29.5675   5
  14 -11  -2 -1.5709 9.79301   3
  14 -11  -2 -12.164 10.3373   4
 -14  11  -2 6.77330 5.50058   7
  14 -11  -2 5.58951 11.7056   5
 -11 -14  -2 -10.751 10.5956   7
 -11 -14  -2 10.6697 14.4734   6
 -14  11  -2 3.74353 5.48135   6
 -14  11   2 4.68836 8.98982   6
  11  14   2 -1.0107 5.17454   4
  14 -11   2 3.34556 11.2393   5
  14 -11   2 -4.6957 10.8327   4
 -11 -14   2 -13.944 9.97220   6
 -11 -14   2 1.94671 11.4119   7
  14 -11   2 1.91251 9.19304   3
  14 -12  -2 -10.279 9.74583   3
  14 -12  -2 4.52969 12.0525   4
 -12 -14  -2 -8.9172 11.4035   6
 -12 -14  -2 3.12549 12.9325   7
  14 -12  -2 13.1339 12.8626   5
  12  14  -2 8.25190 12.1230   5
  14 -12   2 19.9997 13.1509   4
  14 -12   2 3.24483 11.2486   5
 -12 -14   2 11.9674 12.5760   6
  12  14   2 10.8733 11.8093   5
 -12 -14   2 0.56073 12.0328   7
  14 -12   2 -2.7771 9.20023   3
 -14  12   2 -14.294 8.35185   6
 -14  12   2 8.01427 7.26446   7
  14 -13  -2 18.9933 13.8354   4
 -13 -14  -2 54.9278 17.0033   7
  14 -13  -2 58.0746 14.7441   3
 -13 -14  -2 46.4915 19.2171   6
  13  14  -2 45.7587 13.4312   5
  14 -13  -2 47.1029 15.3915   5
 -13 -14   2 37.6464 15.0496   6
  13  14   2 38.5164 16.3413   5
 -13 -14   2 33.6603 15.2675   7
  14 -13   2 33.9461 13.5798   3
  14 -13   2 33.8755 14.2911   5
  13  14   2 34.7279 7.92883   4
  14 -13   2 29.7321 15.1636   4
  14 -14  -2 337.367 34.2771   5
  14 -14   2 394.346 36.7824   5
  12 -15  -2 6.55594 12.8498   5
 -15 -12  -2 -0.1548 13.8937   6
 -15 -12  -2 23.5321 15.5639   7
  12 -15  -2 6.56291 14.8332   3
  15  12  -2 15.6754 11.6210   5
  15  12   2 17.7306 8.22333   4
  15  12   2 -3.7706 14.9797   5
  12 -15   2 -0.0939 11.2269   5
 -15 -12   2 10.2542 14.9459   6
  12 -15   2 22.0036 12.4902   4
  12 -15   2 5.37225 10.3119   3
 -15 -12   2 11.8015 15.3374   7
  15  11  -2 24.7950 12.4588   5
  15  11  -2 53.8806 9.30797   4
  11 -15  -2 57.8083 14.9629   3
  11 -15  -2 71.2423 16.3016   5
 -15 -11  -2 43.4911 16.3880   6
 -15 -11  -2 63.0697 17.8464   7
  15  11   2 42.1165 10.2862   4
 -15 -11   2 87.5386 18.8615   6
  15  11   2 67.4812 15.5536   5
 -15 -11   2 56.4736 17.6632   7
  11 -15   2 37.4846 13.3537   5
  11 -15   2 50.2686 14.0415   4
  11 -15   2 46.3116 12.7790   3
  15  10  -2 13.0655 11.0196   5
 -15 -10  -2 -14.209 15.1037   7
  15  10  -2 -0.1316 6.63385   4
 -15 -10  -2 -0.5162 12.6963   6
  10 -15  -2 3.03318 11.1138   3
  10 -15  -2 1.33535 11.3553   5
  10 -15   2 -0.7180 9.88148   4
  15  10   2 4.08957 8.58143   4
  15  10   2 14.3563 14.9897   5
  10 -15   2 2.04730 11.6230   3
 -15 -10   2 8.08640 13.3890   7
 -15 -10   2 26.6731 14.3430   6
  10 -15   2 2.59928 10.5051   5
 -15  -9  -2 262.180 28.8876   6
  15   9  -2 221.285 23.9690   5
  15   9  -2 233.491 19.1357   4
   9 -15  -2 208.012 24.6883   5
   9 -15  -2 182.375 24.1052   3
 -15  -9  -2 241.030 28.2762   7
 -15  -9   2 185.516 25.4704   7
   9 -15   2 229.568 22.6103   4
  15   9   2 191.340 23.7921   5
   9 -15   2 265.994 23.8720   3
   9 -15   2 215.088 23.3418   5
 -15  -9   2 175.445 24.8078   6
  15   9   2 207.526 20.9253   4
 -15  -8  -2 41.5155 14.5691   7
   8 -15  -2 14.4829 11.6931   3
  15   8  -2 30.3126 14.2595   5
  15   8  -2 17.9229 8.79229   4
 -15  -8  -2 17.3225 13.0264   6
   8 -15  -2 15.9843 11.6785   5
 -15  -8   2 6.95806 13.4408   6
   8 -15   2 13.8640 10.4233   5
   8 -15   2 38.5462 13.4508   3
  15   8   2 19.7725 10.5573   4
  15   8   2 18.4768 12.2876   5
 -15  -8   2 8.24486 13.1806   7
   8 -15   2 30.0940 10.0893   4
  15   7  -2 -11.149 11.7605   5
   7 -15  -2 6.95737 10.9037   3
 -15  -7  -2 -2.2294 11.4137   6
 -15  -7  -2 11.2248 12.6465   7
   7 -15  -2 6.78922 10.1782   5
  15   7  -2 6.81297 8.54480   4
  15   7   2 12.9725 11.6078   5
  -7  15   2 7.94971 3.38518   7
 -15  -7   2 -14.082 10.7316   7
   7 -15   2 10.4285 8.36155   4
 -15  -7   2 19.0919 12.7447   6
  15   7   2 6.09061 8.27606   4
 -15  -6  -2 52.3733 14.9506   6
  15   6  -2 57.6348 14.3381   3
 -15  -6  -2 33.9489 13.2060   7
   6 -15  -2 78.0472 15.3114   3
  15   6  -2 45.3931 11.1119   4
   6 -15  -2 83.7028 14.7183   5
  15   6  -2 75.8254 14.1650   5
   6 -15   2 54.5607 10.6105   4
  15   6   2 80.9404 15.5587   5
 -15  -6   2 74.3275 16.4346   6
   6 -15   2 42.7940 12.6735   5
  15   6   2 78.1476 13.4808   4
   6 -15   2 41.5189 13.3808   3
  -6  15   2 46.4241 5.70949   7
  15   5  -2 81.5687 14.5247   5
  15   5  -2 52.4718 13.9080   3
   5 -15  -2 80.9077 15.1845   3
  15   5  -2 85.8011 12.2602   4
 -15  -5  -2 53.5503 14.8877   7
 -15  -5  -2 58.0694 15.1974   6
   5 -15   2 64.4899 11.5719   4
 -15  -5   2 51.9335 15.3284   6
 -15  -5   2 63.8925 15.9333   7
   5 -15   2 95.1993 14.7814   3
   5 -15   2 74.1028 13.0916   5
  15   5   2 102.714 14.9177   4
  15   5   2 68.0154 14.8208   5
  15   4  -2 76.9171 15.2283   3
 -15  -4  -2 96.0196 17.2357   6
   4 -15  -2 48.2844 9.42804   6
 -15  -4  -2 64.2120 15.1341   7
  15   4  -2 82.0705 14.3477   5
   4 -15  -2 58.0852 13.8722   3
  15   4  -2 87.1644 12.7546   4
  15   4   2 70.1591 12.9954   4
  15   4   2 78.7603 15.1235   5
  15   4   2 76.2142 14.5876   3
   4 -15   2 81.6535 11.4528   4
 -15  -4   2 80.4513 16.6449   7
   4 -15   2 74.1309 11.9850   4
 -15  -4   2 49.7056 14.6668   6
   4 -15   2 98.1858 14.4275   5
   4 -15   2 62.3605 13.0056   3
  15   3  -2 114.002 14.6593   4
   3 -15  -2 123.104 12.4991   7
   3 -15  -2 100.588 12.7753   4
  15   3  -2 128.785 17.3726   3
 -15  -3  -2 111.233 17.3349   6
 -15  -3  -2 100.492 17.3139   7
  15   3  -2 95.4239 18.1959   5
   3 -15  -2 99.5343 16.6848   3
 -15  -3   2 123.687 18.5055   7
 -15  -3   2 103.793 17.6965   6
   3 -15   2 108.533 15.9251   3
  15   3   2 89.1990 15.5996   4
   3 -15   2 115.870 12.2234   4
[truncated: 3,660,142 more chars]
