# Supplementary material for: Crystal structures and Hirshfeld surface comparison of fumarate and bromide salts of the etoxazole metabolite designated R7 (aminium ions)
Source: Acta Crystallogr E Crystallogr Commun. 2026 Mar 5;82(Pt 4):326–30. doi: 10.1107/S2056989026002197 (PMC13055947; doi:10.1107/S2056989026002197)
Supplement: Supplementary file 2 [file e-82-00326-Isup2.hkl]

data_I                                                                          
_shelx_title ' m25055 : space group P-42(1)c'                                   
_shelx_refln_list_code          4                                               
_shelx_F_calc_maximum      352.74                                               
_exptl_crystal_F_000      1888.00                                               
_reflns_d_resolution_high  0.7698                                               
                                                                                
loop_                                                                           
 _space_group_symop_operation_xyz                                               
 'x, y, z'                                                                      
 '-x, -y, z'                                                                    
 'y, -x, -z'                                                                    
 '-y, x, -z'                                                                    
 '-x+1/2, y+1/2, -z+1/2'                                                        
 'x+1/2, -y+1/2, -z+1/2'                                                        
 '-y+1/2, -x+1/2, z+1/2'                                                        
 'y+1/2, x+1/2, z+1/2'                                                          
                                                                                
_cell_length_a    15.2984                                                       
_cell_length_b    15.2984                                                       
_cell_length_c    17.8818                                                       
_cell_angle_alpha  90.000                                                       
_cell_angle_beta   90.000                                                       
_cell_angle_gamma  90.000                                                       
                                                                                
_shelx_F_squared_multiplier     1.000                                           
                                                                                
loop_                                                                           
 _refln_index_h                                                                 
 _refln_index_k                                                                 
 _refln_index_l                                                                 
 _refln_F_squared_calc                                                          
 _refln_F_squared_meas                                                          
 _refln_F_squared_sigma                                                         
 _refln_observed_status                                                         
   1   1   0        259.05        300.64        55.17 o                         
   0   2   0       4830.27       4329.56        88.61 o                         
   1   2   0       7710.98       7830.91        87.05 o                         
   2   2   0        538.70        690.68        17.27 o                         
   1   3   0      23044.00      22002.49       308.80 o                         
   2   3   0      11087.28      11516.53       131.51 o                         
   3   3   0     124423.80     123826.14      4637.07 o                         
   0   4   0      85859.23      82346.09      2517.18 o                         
   1   4   0       9885.29      10500.08       126.28 o                         
   2   4   0      35080.71      34700.28       455.25 o                         
   3   4   0      65427.48      67367.30      1278.92 o                         
   4   4   0      15579.44      14989.17       269.86 o                         
   1   5   0      30378.36      28983.72       350.36 o                         
   2   5   0        706.21        872.81        16.15 o                         
   3   5   0       7826.72       7469.51        89.98 o                         
   4   5   0      11029.49      11060.26       127.61 o                         
   5   5   0      22275.80      20471.18       317.47 o                         
   0   6   0      32010.41      31007.46       517.63 o                         
   1   6   0      15937.25      16206.46       211.49 o                         
   2   6   0          4.22         10.34         6.44 o                         
   3   6   0       1445.62       1323.64        25.26 o                         
   4   6   0      17975.68      16882.04       191.13 o                         
   5   6   0       4367.26       4345.37        58.10 o                         
   6   6   0      18967.27      20115.78       315.08 o                         
   1   7   0       1141.30       1141.84        23.59 o                         
   2   7   0        212.92        254.21        11.81 o                         
   3   7   0       2941.65       2908.45        43.56 o                         
   4   7   0      13817.02      14098.92       169.80 o                         
   5   7   0       1712.55       1843.76        32.87 o                         
   6   7   0      11101.42      11062.93       134.09 o                         
   7   7   0      35396.07      36121.45       556.33 o                         
   0   8   0        443.15        364.94        19.94 o                         
   1   8   0       1919.43       2059.46        32.95 o                         
   2   8   0       1234.57       1114.08        25.31 o                         
   3   8   0       6267.40       6311.96        85.60 o                         
   4   8   0         43.72         38.86        10.14 o                         
   5   8   0        785.72        679.61        20.73 o                         
   6   8   0       2294.41       2117.65        38.21 o                         
   7   8   0        974.69        918.01        24.19 o                         
   8   8   0       7405.59       7715.22       142.31 o                         
   1   9   0      12058.34      11592.99       146.23 o                         
   2   9   0      17448.72      17063.01       209.50 o                         
   3   9   0       3829.65       3965.61        57.81 o                         
   4   9   0        101.45        101.55        12.72 o                         
   5   9   0       8867.89       8384.58       108.92 o                         
   6   9   0       3178.15       2898.00        49.38 o                         
   7   9   0        501.46        577.73        20.50 o                         
   8   9   0       3451.51       3367.65        55.57 o                         
   9   9   0      18407.47      18048.08       338.59 o                         
   0  10   0      13009.94      12449.54       235.24 o                         
   1  10   0       3114.23       3094.82        48.01 o                         
   2  10   0         95.54         76.56        12.61 o                         
   3  10   0      17136.05      17007.59       216.40 o                         
   4  10   0       8087.03       8129.22       115.80 o                         
   5  10   0         43.97         56.13        12.65 o                         
   6  10   0       2960.83       3068.20        52.13 o                         
   7  10   0      12102.86      11781.43       157.65 o                         
   8  10   0       5412.36       5336.64        84.48 o                         
   9  10   0       8574.14       8326.04       131.32 o                         
  10  10   0        312.35        354.40        47.60 o                         
   1  11   0       1453.03       1311.94        33.25 o                         
   2  11   0       3093.64       3047.36        50.33 o                         
   3  11   0       1564.06       1654.61        34.68 o                         
   4  11   0       3569.40       3668.81        62.50 o                         
   5  11   0       1562.37       1628.08        36.40 o                         
   6  11   0          9.73         -0.82        12.54 o                         
   7  11   0       9685.82       9425.84       133.68 o                         
   8  11   0        825.25        782.33        28.86 o                         
   9  11   0        342.70        356.88        23.95 o                         
  10  11   0        313.57        324.69        22.01 o                         
  11  11   0       6282.97       6182.04       147.22 o                         
   0  12   0       4478.40       5175.93       105.36 o                         
   1  12   0        323.06        363.15        20.10 o                         
   2  12   0         12.50         31.65        15.53 o                         
   3  12   0        672.67        754.55        26.66 o                         
   4  12   0        132.57        130.82        22.03 o                         
   5  12   0         16.35         21.94        20.04 o                         
   6  12   0       4553.02       4460.09        85.94 o                         
   7  12   0         53.97         60.31        18.73 o                         
   8  12   0       2874.63       3073.96        75.37 o                         
   9  12   0        153.30        133.54        29.10 o                         
  10  12   0        969.21        887.54        34.26 o                         
  11  12   0         21.05         34.65        22.17 o                         
  12  12   0       2866.63       2943.62        97.76 o                         
   1  13   0       2186.61       2320.85        49.72 o                         
   2  13   0       9139.34       9171.71       129.04 o                         
   3  13   0        963.03       1055.14        33.62 o                         
   4  13   0       1540.29       1604.75        46.26 o                         
   5  13   0       3037.29       2897.01        67.02 o                         
   6  13   0        921.32        968.93        39.73 o                         
   7  13   0       3070.08       3019.82        93.35 o                         
   8  13   0        296.32        262.82        36.10 o                         
   9  13   0          3.35        -18.51        25.04 o                         
  10  13   0       1759.11       1831.62        80.03 o                         
  11  13   0       3721.28       3443.54        79.17 o                         
  12  13   0        706.70        630.49        34.20 o                         
  13  13   0       2905.37       2468.50       103.75 o                         
   0  14   0         63.75        121.23        30.17 o                         
   1  14   0       2287.85       2221.33        52.96 o                         
   2  14   0        119.70        143.28        22.31 o                         
   3  14   0      14395.59      14294.20       202.55 o                         
   4  14   0        717.00        717.77        37.71 o                         
   5  14   0       1731.25       1751.87        52.34 o                         
   6  14   0        120.55        101.23        24.01 o                         
   7  14   0       6458.20       6623.72       130.92 o                         
   8  14   0        281.94        243.31        37.34 o                         
   9  14   0        643.24        674.09        52.45 o                         
  10  14   0         22.30         -3.75        31.15 o                         
  11  14   0        301.35        326.45        30.88 o                         
  12  14   0         49.61         35.98        29.14 o                         
  13  14   0         34.23         16.24        34.04 o                         
  14  14   0          0.32         49.27        67.57 o                         
   1  15   0        296.37        270.61        26.99 o                         
   2  15   0       9253.05       9402.17       159.46 o                         
   3  15   0         26.29        -20.97        20.97 o                         
   4  15   0        994.31        969.27        41.23 o                         
   5  15   0         75.83         63.22        24.39 o                         
   6  15   0       3018.55       3042.42        87.05 o                         
   7  15   0        290.42        339.06        41.60 o                         
   8  15   0       2317.51       2601.69        79.82 o                         
   9  15   0        326.30        316.79        44.36 o                         
  10  15   0        456.70        402.36        40.65 o                         
  11  15   0       1258.24       1244.82        56.03 o                         
  12  15   0         53.13         78.07        42.67 o                         
  13  15   0        632.21        717.88        61.71 o                         
   0  16   0         33.22        109.48        34.93 o                         
   1  16   0        453.68        359.48        29.36 o                         
   2  16   0        473.01        525.85        34.08 o                         
   3  16   0       1087.60       1034.82        39.17 o                         
   4  16   0         13.00         41.61        24.54 o                         
   5  16   0          0.82         -2.45        32.64 o                         
   6  16   0       2132.45       2297.98        75.70 o                         
   7  16   0        456.41        451.85        43.77 o                         
   8  16   0       1170.05       1309.20        58.64 o                         
   9  16   0          6.85        -17.17        38.78 o                         
  10  16   0        206.84        164.37        44.64 o                         
  11  16   0         67.30        -38.28        44.84 o                         
   1  17   0         45.13         21.40        26.08 o                         
   2  17   0        490.04        565.28        35.06 o                         
   3  17   0         20.60         31.96        24.24 o                         
   4  17   0       1725.04       1768.77        57.51 o                         
   5  17   0          6.33        -39.61        39.61 o                         
   6  17   0        493.37        607.01        50.82 o                         
   7  17   0       2656.27       2806.76        89.23 o                         
   8  17   0        232.43        168.84        43.35 o                         
   9  17   0        349.67        273.55        49.16 o                         
  10  17   0        132.72        113.88        46.29 o                         
   0  18   0         25.25         -6.71        36.90 o                         
   1  18   0       2389.06       2576.69        63.91 o                         
   2  18   0        686.67        673.35        45.36 o                         
   3  18   0       1858.48       2074.68        58.92 o                         
   4  18   0        997.41        874.78        52.61 o                         
   5  18   0         25.19         58.82        45.30 o                         
   6  18   0        138.26        120.67        43.88 o                         
   7  18   0       1520.65       1626.35        74.38 o                         
   8  18   0        986.41       1112.44        67.69 o                         
   1  19   0        329.17        245.89        30.62 o                         
   2  19   0       3247.45       3511.77        79.88 o                         
   3  19   0        126.66        112.08        40.07 o                         
   4  19   0        717.36        720.48        53.90 o                         
   5  19   0        504.16        468.03        51.19 o                         
  -1   2   1       2949.99       3054.88        34.34 o                         
   0   2   1       2289.98       2525.09        32.29 o                         
   1   2   1       2457.12       2683.62        36.54 o                         
  -2   3   1      13086.66      13037.96       151.27 o                         
  -1   3   1      13880.28      13999.88       175.31 o                         
   0   3   1       8810.34       8881.75       109.65 o                         
   1   3   1      12416.82      12375.75       164.74 o                         
   2   3   1      14922.24      14850.01       154.73 o                         
  -3   4   1      14006.54      13768.35       147.86 o                         
  -2   4   1      19780.83      20078.36       225.29 o                         
  -1   4   1      15993.64      16032.06       198.60 o                         
   0   4   1       4662.07       5001.71        64.91 o                         
   1   4   1      17765.41      17519.66       204.96 o                         
   2   4   1      19543.14      19693.61       236.02 o                         
   3   4   1      11934.13      11735.10       149.75 o                         
  -4   5   1      11738.17      11591.55       132.93 o                         
  -3   5   1      13631.71      13648.05       156.24 o                         
  -2   5   1       3518.56       3675.05        43.13 o                         
  -1   5   1       6609.13       6755.36        85.44 o                         
   0   5   1      68976.98      68295.33      1385.33 o                         
   1   5   1       6832.95       6856.76        83.38 o                         
   2   5   1       2877.43       3000.56        44.50 o                         
   3   5   1      12524.41      12503.18       162.37 o                         
   4   5   1      10607.05      10391.50       129.10 o                         
  -5   6   1       6733.39       6456.69        80.97 o                         
  -4   6   1       7633.07       7714.00        88.62 o                         
  -2   6   1       2275.88       2120.82        30.57 o                         
  -1   6   1      14344.42      14228.30       172.03 o                         
   0   6   1       2976.25       2585.28        40.51 o                         
   1   6   1      14302.58      14116.81       167.58 o                         
   2   6   1       1846.35       1691.81        28.95 o                         
   3   6   1       2586.42       2757.41        38.16 o                         
   4   6   1       6910.12       6902.52        93.68 o                         
   5   6   1       7106.92       6777.19        83.39 o                         
  -6   7   1       1579.80       1420.62        28.41 o                         
  -5   7   1      15130.58      15334.40       185.75 o                         
  -4   7   1       2254.96       2451.66        37.47 o                         
  -3   7   1       2474.65       2564.11        41.86 o                         
  -2   7   1       5175.17       5227.13        78.07 o                         
  -1   7   1       6062.61       5793.23        73.51 o                         
   0   7   1        843.59        893.66        21.06 o                         
   1   7   1       5448.65       5186.67        72.30 o                         
   2   7   1       6573.19       6563.94        95.76 o                         
   3   7   1       2632.92       2749.68        39.19 o                         
   4   7   1       2273.70       2484.76        39.20 o                         
   5   7   1      14735.84      14613.49       185.04 o                         
   6   7   1       2001.47       1769.38        33.02 o                         
  -7   8   1       3359.50       3384.32        52.93 o                         
  -6   8   1       2356.12       2313.85        44.81 o                         
  -5   8   1       2087.27       1806.39        33.23 o                         
  -4   8   1        472.21        447.92        16.19 o                         
  -3   8   1       2949.56       2997.88        43.24 o                         
  -2   8   1       3011.52       2925.26        45.23 o                         
  -1   8   1       6729.03       6711.69        94.40 o                         
   0   8   1       3216.85       2968.80        45.48 o                         
   1   8   1       7831.65       7847.95        95.68 o                         
   2   8   1       2743.93       2689.52        45.04 o                         
   3   8   1       2435.05       2489.67        45.55 o                         
   4   8   1        618.47        616.04        21.33 o                         
   5   8   1       1810.11       1521.51        29.90 o                         
   6   8   1       2969.66       2928.27        49.23 o                         
   7   8   1       4014.77       4012.76        55.67 o                         
  -8   9   1        282.18        315.43        18.06 o                         
  -7   9   1       3423.08       3329.16        51.93 o                         
  -6   9   1       3310.14       3206.24        52.40 o                         
  -5   9   1       2086.06       2034.62        36.19 o                         
  -4   9   1       3802.92       3515.44        58.41 o                         
  -3   9   1      14983.19      14691.62       181.97 o                         
  -2   9   1        415.27        449.78        17.89 o                         
  -1   9   1        788.39        747.53        22.20 o                         
   0   9   1        410.46        380.98        17.07 o                         
   1   9   1       1218.51       1159.83        32.66 o                         
   2   9   1        628.10        674.76        21.33 o                         
   3   9   1      14711.42      14489.59       181.46 o                         
   4   9   1       4106.27       3803.84        59.08 o                         
   5   9   1       1768.41       1774.34        36.70 o                         
   6   9   1       3222.83       3072.53        47.50 o                         
   7   9   1       3811.64       3661.36        52.08 o                         
   8   9   1        168.24        163.34        13.67 o                         
  -9  10   1       3537.43       3530.72        68.87 o                         
  -8  10   1      14366.12      14187.32       182.19 o                         
  -7  10   1       4001.12       4039.05        59.88 o                         
  -6  10   1       7802.11       7546.90       103.84 o                         
  -5  10   1       1428.30       1485.86        34.64 o                         
  -4  10   1       2554.83       2385.04        47.72 o                         
  -3  10   1       3560.19       3439.91        55.09 o                         
  -2  10   1      11409.00      11129.55       136.78 o                         
  -1  10   1       6063.00       6202.19        79.70 o                         
   0  10   1        268.08        302.15        16.06 o                         
   1  10   1       5306.12       5386.38        76.38 o                         
   2  10   1      10872.66      10622.81       132.90 o                         
   3  10   1       3468.08       3307.98        53.31 o                         
   4  10   1       2693.52       2603.56        47.15 o                         
   5  10   1       1317.53       1351.07        33.79 o                         
   6  10   1       7281.10       6951.04       105.23 o                         
   7  10   1       3613.73       3681.98        67.83 o                         
   8  10   1      13353.60      13340.76       165.84 o                         
   9  10   1       4075.79       4005.08        58.84 o                         
 -10  11   1       1345.66       1472.56        50.70 o                         
  -9  11   1        794.75        850.83        76.72 o                         
  -8  11   1       1540.27       1414.02        64.19 o                         
  -7  11   1       2128.73       2107.21        47.14 o                         
  -6  11   1        424.54        443.76        24.61 o                         
  -5  11   1       4826.56       4676.18        73.99 o                         
  -4  11   1       1067.79       1003.43        32.68 o                         
  -3  11   1       5476.37       5308.70        79.05 o                         
  -2  11   1         64.69         61.22        14.26 o                         
  -1  11   1       3641.07       3499.76        60.60 o                         
   0  11   1       2880.44       3066.00        49.47 o                         
   1  11   1       4134.92       4070.76        59.40 o                         
   2  11   1         46.23         23.62        13.36 o                         
   3  11   1       4707.15       4568.18        69.74 o                         
   4  11   1       1328.04       1277.12        32.42 o                         
   5  11   1       5089.62       4897.29        76.26 o                         
   6  11   1        679.61        729.90        34.03 o                         
   7  11   1       2855.75       2824.72        67.31 o                         
   8  11   1       2769.64       2663.20        66.91 o                         
   9  11   1       1472.82       1455.65        33.44 o                         
  10  11   1       1338.10       1353.00        41.20 o                         
 -11  12   1       3423.86       3542.87        74.38 o                         
 -10  12   1       1268.83       1246.03        47.10 o                         
  -9  12   1       3086.03       3076.77        69.11 o                         
  -8  12   1        550.90        564.32        35.36 o                         
  -7  12   1       6490.21       6556.38       121.20 o                         
  -6  12   1       2810.49       2816.64        58.81 o                         
  -5  12   1        187.88        218.61        20.16 o                         
  -4  12   1       1710.57       1653.28        42.21 o                         
  -3  12   1       2561.62       2585.09        50.76 o                         
  -2  12   1        224.48        279.89        18.49 o                         
  -1  12   1       2492.96       2417.20        46.13 o                         
   0  12   1       7816.41       7879.58       104.13 o                         
   1  12   1       2597.90       2475.80        47.13 o                         
   2  12   1        104.52        122.84        17.80 o                         
   3  12   1       3186.20       3141.44        52.30 o                         
   4  12   1       1361.85       1333.50        36.23 o                         
   5  12   1        304.28        338.16        23.90 o                         
   6  12   1       2370.83       2387.35        58.73 o                         
   7  12   1       6619.54       6592.93       118.93 o                         
   8  12   1        316.53        355.92        32.67 o                         
   9  12   1       2834.92       2806.77        74.68 o                         
  10  12   1       1114.33       1162.26        46.49 o                         
  11  12   1       3229.19       3333.38        83.47 o                         
 -12  13   1       1348.87       1443.15        44.74 o                         
 -11  13   1       1980.03       2014.98        51.42 o                         
 -10  13   1       1188.57       1301.71        45.18 o                         
  -9  13   1        935.68        846.68        40.47 o                         
  -8  13   1        900.65        952.55        44.51 o                         
  -7  13   1       2590.16       2540.93        79.80 o                         
  -6  13   1       2069.18       2109.66        60.61 o                         
  -5  13   1        492.21        572.13        31.24 o                         
  -4  13   1       2604.18       2679.37        60.61 o                         
  -3  13   1      10443.51      10612.71       153.59 o                         
  -2  13   1        223.05        228.92        20.25 o                         
  -1  13   1       2504.84       2449.67        55.58 o                         
   0  13   1       1196.27       1140.05        34.52 o                         
   1  13   1       2921.65       2949.70        55.04 o                         
   2  13   1        264.43        262.17        21.40 o                         
   3  13   1       9625.17       9777.15       140.42 o                         
   4  13   1       2747.55       2745.61        55.80 o                         
   5  13   1       1049.60        924.91        63.88 o                         
   6  13   1       2452.19       2436.73        65.00 o                         
   7  13   1       2962.68       2874.45        84.75 o                         
   8  13   1        816.69        902.82        43.90 o                         
   9  13   1        775.78        780.05        41.35 o                         
  10  13   1       1656.87       1720.43        54.39 o                         
  11  13   1       2061.77       2074.67        58.84 o                         
  12  13   1       1535.35       1682.94        54.06 o                         
 -13  14   1        234.16        205.08        40.25 o                         
 -12  14   1        284.61        328.12        44.06 o                         
 -11  14   1        382.70        503.35        42.58 o                         
 -10  14   1        299.92        393.86        37.98 o                         
  -9  14   1       1851.18       1845.99        71.54 o                         
  -8  14   1       2470.35       2422.78        65.56 o                         
  -7  14   1          5.79          2.03        26.57 o                         
  -6  14   1       6168.18       6015.63       121.54 o                         
  -5  14   1        848.77        823.31        40.58 o                         
  -4  14   1        602.33        655.28        49.44 o                         
  -3  14   1        700.29        717.84        31.77 o                         
  -2  14   1       8482.13       8796.40       131.84 o                         
  -1  14   1        239.28        229.93        23.20 o                         
   0  14   1         52.14         56.69        20.92 o                         
   1  14   1        243.46        292.83        24.14 o                         
   2  14   1       8253.19       8462.46       128.22 o                         
   3  14   1        771.13        848.47        32.31 o                         
   4  14   1       1100.14       1066.54        48.99 o                         
   5  14   1        452.64        482.26        44.12 o                         
   6  14   1       5722.87       5614.13       118.57 o                         
   7  14   1          1.28         -0.08        33.16 o                         
   8  14   1       2495.11       2423.37        78.64 o                         
   9  14   1       1958.67       1998.00        68.65 o                         
  10  14   1        249.01        308.68        32.90 o                         
  11  14   1        390.70        412.11        37.18 o                         
  12  14   1        185.07        174.72        32.61 o                         
  13  14   1        119.77        127.94        35.69 o                         
 -13  15   1         75.26         94.13       100.41 o                         
 -12  15   1        822.04        865.82        57.90 o                         
 -11  15   1        137.75        111.34        37.93 o                         
 -10  15   1        609.96        691.40        47.75 o                         
  -9  15   1        700.04        730.80        45.96 o                         
  -8  15   1        414.02        338.54        40.83 o                         
  -7  15   1       1981.38       2006.62        59.80 o                         
  -6  15   1       1524.20       1355.91        58.85 o                         
  -5  15   1        178.49        222.92        29.32 o                         
  -4  15   1        806.03        832.67        42.94 o                         
  -3  15   1       5567.73       5638.34       103.71 o                         
  -2  15   1        209.22        212.16        24.82 o                         
  -1  15   1       1210.19       1295.63        42.46 o                         
   0  15   1        640.55        711.33        34.80 o                         
   1  15   1       1217.21       1326.36        46.71 o                         
   2  15   1        262.86        265.29        27.00 o                         
   3  15   1       5742.84       5911.80       101.54 o                         
   4  15   1        740.91        738.01        44.09 o                         
   5  15   1        174.25         70.11        36.96 o                         
   6  15   1       1777.64       1851.02        66.50 o                         
   7  15   1       1934.12       1950.56        68.73 o                         
   8  15   1        343.30        412.69        44.61 o                         
   9  15   1        619.15        627.13        44.48 o                         
  10  15   1        571.10        547.40        44.93 o                         
  11  15   1        145.94         69.29        38.24 o                         
  12  15   1        993.30        967.14        51.30 o                         
  13  15   1         68.67         38.63        96.35 o                         
 -11  16   1       1627.24       1747.31        79.72 o                         
 -10  16   1        515.39        471.92        49.81 o                         
  -9  16   1         63.07         50.59        38.35 o                         
  -8  16   1        142.98        133.88        38.72 o                         
  -7  16   1       3169.41       3394.78        90.36 o                         
  -6  16   1        528.97        518.02        36.04 o                         
  -5  16   1         39.10         16.53        27.04 o                         
  -4  16   1       1911.54       2041.99        64.90 o                         
  -3  16   1        190.77        204.17        31.15 o                         
  -2  16   1       2408.48       2438.18        63.36 o                         
  -1  16   1        581.55        520.19        33.48 o                         
   0  16   1       6603.56       7065.89       114.27 o                         
   1  16   1        542.74        570.89        36.08 o                         
   2  16   1       2568.74       2615.48        66.90 o                         
   3  16   1        151.22        170.83        19.27 o                         
   4  16   1       1941.21       2086.60        67.80 o                         
   5  16   1         81.29         91.26        38.92 o                         
   6  16   1        410.71        404.73        42.66 o                         
   7  16   1       3271.10       3513.49       104.35 o                         
   8  16   1         91.61        169.26        38.78 o                         
   9  16   1         85.44         98.96        43.03 o                         
  10  16   1        635.04        433.59        54.91 o                         
  11  16   1       1813.61       1935.57        85.17 o                         
 -10  17   1        192.45        217.46        49.27 o                         
  -9  17   1        346.89        339.09        49.04 o                         
  -8  17   1        684.12        772.81        51.53 o                         
  -7  17   1        315.90        379.17        46.39 o                         
  -6  17   1        484.67        516.12        34.96 o                         
  -5  17   1       1281.96       1234.45        52.58 o                         
  -4  17   1        701.25        790.57        40.13 o                         
  -3  17   1       1368.79       1430.95        50.75 o                         
  -2  17   1        587.78        487.83        29.74 o                         
  -1  17   1       2425.67       2460.24       103.12 o                         
   0  17   1        162.43        128.14        24.97 o                         
   1  17   1       1611.34       1656.72        51.71 o                         
   2  17   1        751.84        687.34        32.14 o                         
   3  17   1       1518.98       1534.50        51.41 o                         
   4  17   1        800.34        840.01        53.40 o                         
   5  17   1       1473.12       1510.53        65.97 o                         
   6  17   1        485.91        537.69        62.84 o                         
   7  17   1        302.74        352.06        49.17 o                         
   8  17   1        657.84        728.83        56.17 o                         
   9  17   1        430.09        348.64        53.43 o                         
  10  17   1        244.33        229.88        49.51 o                         
  -8  18   1        581.50        650.98        61.70 o                         
  -7  18   1        859.43        847.28        60.39 o                         
  -6  18   1        520.13        565.30        50.10 o                         
  -5  18   1        317.04        294.80        41.50 o                         
  -4  18   1        272.13        260.74        32.90 o                         
  -3  18   1        710.23        742.16        45.75 o                         
  -2  18   1        555.51        680.29        33.05 o                         
  -1  18   1        272.80        251.60        29.73 o                         
   0  18   1       1445.35       1480.48        46.36 o                         
   1  18   1        355.84        320.24        31.21 o                         
   2  18   1        570.09        667.66        31.07 o                         
   3  18   1        519.76        586.48        43.72 o                         
   4  18   1        380.33        449.76        49.27 o                         
   5  18   1        245.43        262.78        46.77 o                         
   6  18   1        537.75        566.01        53.92 o                         
   7  18   1        863.04        852.55        70.00 o                         
   8  18   1        557.11        489.74        60.69 o                         
  -5  19   1         14.95         76.57        42.87 o                         
  -4  19   1        320.38        369.28        49.18 o                         
  -3  19   1       3115.26       3260.17       109.14 o                         
  -2  19   1        120.82        114.10        39.00 o                         
  -1  19   1       1209.04       1249.32        49.11 o                         
   0  19   1        569.68        476.30        36.00 o                         
   1  19   1       1166.59       1322.82        47.61 o                         
   2  19   1         89.16         67.26        33.36 o                         
   3  19   1       3397.06       3722.76       107.40 o                         
   4  19   1        292.53        186.14        51.38 o                         
   5  19   1         12.75         90.48        50.15 o                         
   0   0   2       3345.71       3255.08        63.22 o                         
  -1   1   2       3413.46       3822.90        75.79 o                         
   0   1   2      11207.87      11234.78       121.24 o                         
   1   1   2       4993.96       4106.26       217.74 o                         
  -2   2   2      33430.15      34405.56      1266.80 o                         
  -1   2   2       3837.17       3856.49        42.65 o                         
   0   2   2      12073.51      12001.07       135.78 o                         
   1   2   2       3931.61       3953.43        43.59 o                         
  -3   3   2      85357.61      87673.28      3357.18 o                         
  -2   3   2      13739.52      14437.07       149.46 o                         
  -1   3   2      15957.47      16552.98       165.09 o                         
   0   3   2       3678.59       3894.45        49.84 o                         
   1   3   2      13521.51      14247.63       184.32 o                         
   2   3   2      14006.84      14761.89       158.82 o                         
   3   3   2      88796.75      89416.21      2122.76 o                         
  -4   4   2       1033.62        784.00        27.51 o                         
  -3   4   2       4381.72       4445.41        55.73 o                         
  -2   4   2       3160.39       3421.61        41.03 o                         
  -1   4   2      11294.54      11988.96       144.20 o                         
   0   4   2        352.02        299.06         9.51 o                         
   1   4   2      10621.02      11262.20       133.51 o                         
   2   4   2       2721.73       2910.04        42.06 o                         
   3   4   2       4856.88       4924.99        59.77 o                         
   4   4   2        733.75        585.44        20.79 o                         
  -5   5   2       7333.88       7400.90       115.93 o                         
  -4   5   2       2510.26       2773.65        37.03 o                         
  -3   5   2       1787.93       1455.46        24.32 o                         
  -2   5   2        520.82        520.39        16.02 o                         
  -1   5   2       3978.02       3801.49        53.00 o                         
   0   5   2        166.03        252.93         9.46 o                         
   1   5   2       4370.66       4156.82        51.29 o                         
   2   5   2        807.49        712.46        33.85 o                         
   3   5   2       1449.02       1170.64        24.85 o                         
   4   5   2       1944.74       2227.83        35.01 o                         
   5   5   2       6928.43       6999.60       125.82 o                         
  -6   6   2      25033.01      25654.87       384.27 o                         
  -5   6   2        931.85       1172.23        22.49 o                         
  -4   6   2       8917.83       8719.88       105.16 o                         
  -3   6   2       2307.50       2293.87        47.94 o                         
  -2   6   2       3756.55       3256.63        48.24 o                         
  -1   6   2       5094.90       5285.48        72.01 o                         
   0   6   2       1384.66       1305.27        24.86 o                         
   1   6   2       5635.47       5770.91        69.74 o                         
   2   6   2       3952.65       3409.95        48.01 o                         
   3   6   2       1625.25       1575.50        32.53 o                         
   4   6   2       9414.25       9100.21       116.92 o                         
   5   6   2        904.99       1201.81        21.13 o                         
   6   6   2      25423.33      25967.46       438.53 o                         
  -7   7   2       7903.00       7961.40       136.69 o                         
  -6   7   2       6064.90       6065.23        77.65 o                         
  -5   7   2        997.58        887.80        21.84 o                         
  -4   7   2      16639.95      17166.13       204.70 o                         
  -3   7   2      12021.68      11715.77       152.07 o                         
  -2   7   2       1065.71       1130.68        22.10 o                         
  -1   7   2       5805.10       5481.04        77.54 o                         
   0   7   2      11867.27      12505.92       167.32 o                         
   1   7   2       6590.40       6351.40        75.42 o                         
   2   7   2        863.70        942.91        22.10 o                         
   3   7   2      13860.71      13523.64       157.23 o                         
   4   7   2      15252.46      15986.54       227.64 o                         
   5   7   2       1226.33       1079.97        26.55 o                         
   6   7   2       7148.52       7176.27        83.27 o                         
   7   7   2       8619.65       8682.46       135.14 o                         
  -8   8   2        116.31        143.38        19.65 o                         
  -7   8   2       1126.32       1079.72        25.63 o                         
  -6   8   2       3809.23       3826.92        52.76 o                         
  -5   8   2       5643.41       5430.07        74.59 o                         
  -4   8   2         62.70         32.20        11.54 o                         
  -3   8   2       3454.37       3568.99        54.30 o                         
  -2   8   2      11433.47      10751.64       130.98 o                         
  -1   8   2       9256.84       9738.67       140.70 o                         
   0   8   2       1409.70       1605.72        34.24 o                         
   1   8   2      10355.00      10857.42       134.74 o                         
   2   8   2      11503.11      10926.72       136.33 o                         
   3   8   2       3399.69       3535.68        56.40 o                         
   4   8   2         85.16         61.99        12.24 o                         
   5   8   2       5087.71       4857.10        77.55 o                         
   6   8   2       3744.37       3861.22        60.26 o                         
   7   8   2        886.66        846.01        21.71 o                         
   8   8   2         88.88        122.76        17.04 o                         
  -9   9   2       1389.63       1235.16        56.68 o                         
  -8   9   2        436.85        423.81        18.08 o                         
  -7   9   2        134.36        181.70        14.18 o                         
  -6   9   2        514.85        528.38        19.04 o                         
  -5   9   2       4696.60       4931.66        68.96 o                         
  -4   9   2        719.52        710.93        23.87 o                         
  -3   9   2        370.33        352.22        17.87 o                         
  -2   9   2       5894.80       6071.72        80.10 o                         
  -1   9   2          1.10          4.22        11.53 o                         
   0   9   2       1287.65       1438.77        30.80 o                         
   1   9   2         51.22         65.50        11.53 o                         
   2   9   2       5609.71       5848.60        81.72 o                         
   3   9   2        362.92        370.65        17.68 o                         
   4   9   2        660.37        682.09        22.62 o                         
   5   9   2       4268.50       4418.27        71.61 o                         
   6   9   2        486.55        496.64        23.05 o                         
   7   9   2         50.91         85.96        17.13 o                         
   8   9   2        250.93        274.79        14.59 o                         
   9   9   2       1034.67        899.32        33.21 o                         
 -10  10   2       3720.26       3567.76       103.16 o                         
  -9  10   2       2141.44       2108.86        48.27 o                         
  -8  10   2       4971.28       4764.08        71.79 o                         
  -7  10   2       4204.47       4170.64        64.79 o                         
  -6  10   2        308.31        383.71        20.32 o                         
  -5  10   2        197.18        188.01        18.79 o                         
  -4  10   2       3978.83       4045.29        62.80 o                         
  -3  10   2       5407.98       5314.73        82.15 o                         
  -2  10   2       1358.69       1548.92        33.38 o                         
  -1  10   2       2995.20       3001.56        49.02 o                         
   0  10   2        296.24        401.24        18.20 o                         
   1  10   2       2866.16       2870.24        47.33 o                         
   2  10   2       1302.14       1477.86        32.07 o                         
   3  10   2       4996.20       4848.48        77.58 o                         
   4  10   2       3770.34       3852.26        61.51 o                         
   5  10   2        143.26        146.67        18.72 o                         
   6  10   2        151.08        165.90        19.95 o                         
   7  10   2       4256.23       4351.43        74.80 o                         
   8  10   2       4224.61       4136.60        79.96 o                         
   9  10   2       1989.21       1938.99        37.42 o                         
  10  10   2       4278.65       4114.43       105.19 o                         
 -11  11   2        484.39        491.36        48.71 o                         
 -10  11   2        813.91        850.91        36.48 o                         
  -9  11   2        556.53        585.22        28.52 o                         
  -8  11   2        564.57        553.20        30.73 o                         
  -7  11   2       1031.97       1042.76        36.68 o                         
  -6  11   2        439.83        442.60        23.59 o                         
  -5  11   2        373.20        409.76        22.95 o                         
  -4  11   2       2863.82       2839.01        53.05 o                         
  -3  11   2       2416.77       2415.80        48.33 o                         
  -2  11   2         22.90         26.09        14.50 o                         
  -1  11   2        641.41        735.56        26.35 o                         
   0  11   2      19267.25      19237.54       226.59 o                         
   1  11   2        442.86        514.05        20.78 o                         
   2  11   2         95.15        100.25        14.36 o                         
   3  11   2       1978.56       2031.30        43.79 o                         
   4  11   2       2901.71       3013.20        52.91 o                         
   5  11   2        267.40        340.13        23.10 o                         
   6  11   2        392.07        444.58        28.03 o                         
   7  11   2        633.30        683.03        35.81 o                         
   8  11   2        364.04        396.95        28.56 o                         
   9  11   2        623.84        643.59        29.30 o                         
  10  11   2        709.65        750.86        33.88 o                         
  11  11   2        481.08        519.83        46.10 o                         
 -12  12   2        998.42        978.92        71.81 o                         
 -11  12   2        659.19        710.27        37.03 o                         
 -10  12   2        137.54         98.59        28.32 o                         
  -9  12   2        732.98        819.83        46.77 o                         
  -8  12   2       1038.33       1120.14        43.18 o                         
  -7  12   2         99.61         90.00        23.48 o                         
  -6  12   2       2146.51       2194.73        54.15 o                         
  -5  12   2      11601.51      11464.75       169.35 o                         
  -4  12   2        173.68        149.81        21.55 o                         
  -3  12   2       2143.77       2056.80        49.69 o                         
  -2  12   2        143.68        183.39        16.91 o                         
  -1  12   2       5281.98       5131.58        81.23 o                         
   0  12   2        191.87        176.84        17.61 o                         
   1  12   2       4201.79       4108.15        70.89 o                         
   2  12   2        398.70        418.70        22.54 o                         
   3  12   2       1803.86       1781.37        46.34 o                         
   4  12   2        196.06        145.31        21.60 o                         
   5  12   2      10617.59      10263.57       162.69 o                         
   6  12   2       1837.72       1870.13        53.15 o                         
   7  12   2        146.45        114.10        25.64 o                         
   8  12   2       1262.41       1302.16        44.24 o                         
   9  12   2       1194.02       1147.65        46.56 o                         
  10  12   2        125.86        104.94        28.74 o                         
  11  12   2        664.49        740.06        41.24 o                         
  12  12   2        742.71        731.58        66.55 o                         
 -13  13   2       2076.87       2172.91       114.52 o                         
 -12  13   2        121.33        118.36        32.83 o                         
 -11  13   2        175.46        209.50        38.40 o                         
 -10  13   2       1762.21       1735.70        61.49 o                         
  -9  13   2       1602.16       1596.16        56.30 o                         
  -8  13   2        793.32        752.25        38.13 o                         
  -7  13   2       1212.02       1215.44        50.70 o                         
  -6  13   2       3316.66       3363.98        73.74 o                         
  -5  13   2        888.63        950.60        38.15 o                         
  -4  13   2        664.99        703.17        33.52 o                         
  -3  13   2       1030.66       1088.51        42.85 o                         
  -2  13   2       2764.79       2848.08        55.51 o                         
  -1  13   2        282.31        301.12        21.87 o                         
   0  13   2       3726.24       3625.97        65.21 o                         
   1  13   2        235.83        243.13        22.41 o                         
   2  13   2       2434.48       2447.69        51.94 o                         
   3  13   2       1035.49       1034.54        35.64 o                         
   4  13   2        987.72        992.23        36.95 o                         
   5  13   2        645.82        748.17        36.78 o                         
   6  13   2       3734.59       3736.30        81.24 o                         
   7  13   2       1313.92       1309.52        49.00 o                         
   8  13   2        778.18        783.93        41.91 o                         
   9  13   2       1537.77       1537.32        56.32 o                         
  10  13   2       1667.85       1658.67        55.38 o                         
  11  13   2        351.52        280.79        36.99 o                         
  12  13   2        152.40        159.59        37.65 o                         
  13  13   2       1904.47       1972.55       145.49 o                         
 -14  14   2       4094.26       4936.16       460.42 o                         
 -13  14   2        605.10        549.30        43.40 o                         
 -12  14   2         80.41         41.76        30.50 o                         
 -11  14   2         17.17         -5.55        38.34 o                         
 -10  14   2       3189.78       3151.20        92.90 o                         
  -9  14   2        187.90        158.41        34.38 o                         
  -8  14   2       1119.28       1083.91        48.25 o                         
  -7  14   2        363.80        345.23        33.83 o                         
  -6  14   2        392.90        397.71        30.84 o                         
  -5  14   2        194.39        168.27        27.08 o                         
  -4  14   2       1981.09       2066.70        59.37 o                         
  -3  14   2        431.33        483.59        30.70 o                         
  -2  14   2        784.56        785.98        30.60 o                         
  -1  14   2        452.49        418.57        24.65 o                         
   0  14   2       1382.60       1421.88        41.83 o                         
   1  14   2        432.24        414.14        23.81 o                         
   2  14   2        753.24        794.68        28.43 o                         
   3  14   2        620.33        692.09        32.44 o                         
   4  14   2       1734.38       1837.59        55.13 o                         
   5  14   2        185.67        142.06        30.79 o                         
   6  14   2        437.68        456.72        43.09 o                         
   7  14   2        236.63        202.71        37.97 o                         
   8  14   2       1017.40        935.88        47.00 o                         
   9  14   2        210.99        239.22        32.86 o                         
  10  14   2       3452.91       3417.36        83.06 o                         
  11  14   2          4.63          9.49        27.62 o                         
  12  14   2         42.74         66.32        41.79 o                         
  13  14   2        536.28        485.82        44.00 o                         
  14  14   2       4038.69       4222.93       429.06 o                         
 -12  15   2        103.31         72.57        45.77 o                         
 -11  15   2        712.49        614.94        46.04 o                         
 -10  15   2         33.58         23.80        36.29 o                         
  -9  15   2       3018.92       2950.58        79.93 o                         
  -8  15   2        312.34        297.19        34.55 o                         
  -7  15   2         98.84         51.74        27.60 o                         
  -6  15   2        592.98        588.52        34.94 o                         
  -5  15   2        827.22        900.33        43.47 o                         
  -4  15   2        925.48       1022.58        42.81 o                         
  -3  15   2       1345.71       1435.95        48.77 o                         
  -2  15   2        426.22        449.90        28.20 o                         
  -1  15   2        157.43        139.97        22.74 o                         
   0  15   2       3917.44       3907.88        70.57 o                         
   1  15   2        181.95        103.22        23.57 o                         
   2  15   2        345.23        392.46        25.81 o                         
   3  15   2       1184.50       1254.68        47.84 o                         
   4  15   2        631.60        780.16        45.68 o                         
   5  15   2        939.81        962.14        53.91 o                         
   6  15   2        827.47        927.58        50.62 o                         
   7  15   2         99.83         94.49        34.99 o                         
   8  15   2        216.13        193.63        41.93 o                         
   9  15   2       2329.12       2288.93        76.54 o                         
  10  15   2         13.53         62.22        31.29 o                         
  11  15   2        734.03        683.26        44.19 o                         
  12  15   2         93.56         82.16        40.87 o                         
 -11  16   2        121.50        131.14        46.07 o                         
 -10  16   2        135.35         72.01        40.74 o                         
  -9  16   2       1207.00       1247.48        56.17 o                         
  -8  16   2        202.98        168.95        38.65 o                         
  -7  16   2        144.67        117.38        35.97 o                         
  -6  16   2        209.31        158.23        35.97 o                         
  -5  16   2       3337.98       3469.21        77.53 o                         
  -4  16   2        286.87        291.74        31.12 o                         
  -3  16   2        746.09        766.16        43.81 o                         
  -2  16   2         31.36         41.70        20.55 o                         
  -1  16   2       1733.15       1779.83        54.49 o                         
   0  16   2         27.33         20.29        22.59 o                         
   1  16   2       1155.57       1268.26        41.00 o                         
   2  16   2         21.72         31.47        17.45 o                         
   3  16   2        406.57        469.86        35.63 o                         
   4  16   2        266.26        275.16        45.40 o                         
   5  16   2       3483.84       3646.30       104.37 o                         
   6  16   2        127.10        130.14        37.22 o                         
   7  16   2        104.43         47.48        36.81 o                         
   8  16   2        263.03        270.52        44.76 o                         
   9  16   2       1255.67       1211.21        61.07 o                         
  10  16   2        153.20         52.39        47.07 o                         
  11  16   2         54.13         48.90        65.15 o                         
 -10  17   2        756.59        742.02        62.25 o                         
  -9  17   2        528.59        554.64        51.27 o                         
  -8  17   2        266.82        313.30        44.57 o                         
  -7  17   2        151.32        157.90        32.33 o                         
  -6  17   2        714.12        685.49        47.56 o                         
  -5  17   2        439.25        488.18        37.53 o                         
  -4  17   2       3483.94       3704.76        85.32 o                         
  -3  17   2        816.31        786.23        40.27 o                         
  -2  17   2        135.48         63.10        21.46 o                         
  -1  17   2          5.85        -13.72        21.70 o                         
   0  17   2       4627.32       4740.36        86.34 o                         
   1  17   2          9.77         38.13        21.80 o                         
   2  17   2         81.92         59.71        28.63 o                         
   3  17   2        722.76        679.11        40.16 o                         
   4  17   2       3815.29       4070.24       106.26 o                         
   5  17   2        357.80        367.64        56.19 o                         
   6  17   2        759.39        698.24        50.97 o                         
   7  17   2        126.01         86.38        40.43 o                         
   8  17   2        280.09        327.75        49.40 o                         
   9  17   2        459.32        453.38        59.57 o                         
  10  17   2       1058.02       1175.83        84.84 o                         
  -8  18   2        644.59        739.28        60.40 o                         
  -7  18   2        234.78        246.71        49.06 o                         
  -6  18   2        229.32        226.31        42.47 o                         
  -5  18   2        999.95       1076.93        54.99 o                         
  -4  18   2        789.25        776.57        41.40 o                         
  -3  18   2         78.54         90.25        31.25 o                         
  -2  18   2         52.12         66.22        29.59 o                         
  -1  18   2        932.49        877.43        38.79 o                         
   0  18   2         24.03         -6.08        24.48 o                         
   1  18   2        983.62        972.46        36.38 o                         
   2  18   2         49.58         42.33        31.41 o                         
   3  18   2        153.27        203.51        33.97 o                         
   4  18   2        933.39        962.59        58.05 o                         
   5  18   2        902.60        848.14        58.08 o                         
   6  18   2        169.70        217.47        48.30 o                         
   7  18   2        200.93        222.62        58.76 o                         
   8  18   2        541.83        590.05        65.21 o                         
  -5  19   2        539.49        523.04        50.08 o                         
  -4  19   2        160.58        122.85        45.27 o                         
  -3  19   2          2.71        -23.01        38.00 o                         
  -2  19   2        543.50        501.45        43.84 o                         
  -1  19   2         56.38         51.71        33.18 o                         
   0  19   2         35.23        -16.09        27.25 o                         
   1  19   2         45.63         16.57        32.16 o                         
   2  19   2        453.25        538.81        41.09 o                         
   3  19   2          2.19        -35.36        35.36 o                         
   4  19   2        140.42         16.79        48.19 o                         
   5  19   2        405.90        311.15        55.23 o                         
   0   1   3       4797.37       4398.02        43.88 o                         
  -1   2   3        227.71        188.82         7.68 o                         
   0   2   3        861.71       1032.28        15.13 o                         
   1   2   3       1224.92       1070.28        20.44 o                         
  -2   3   3      66705.34      68880.38      1375.91 o                         
  -1   3   3       9539.73      10023.26       107.24 o                         
   0   3   3        223.69        319.91         8.77 o                         
   1   3   3       9344.66       9777.59       114.33 o                         
   2   3   3      65560.91      66865.18      1285.62 o                         
  -3   4   3       6927.14       7205.34        82.34 o                         
  -2   4   3      16427.09      17516.12       190.45 o                         
  -1   4   3       2546.40       2731.38        44.88 o                         
   0   4   3       3465.21       3367.79        43.36 o                         
   1   4   3       1410.42       1548.18        31.07 o                         
   2   4   3      17092.65      18204.93       199.26 o                         
   3   4   3       6586.07       6867.32        82.53 o                         
  -4   5   3       8919.08       9647.51       112.39 o                         
  -3   5   3        247.37        249.28        14.24 o                         
  -2   5   3        515.51        510.23        14.46 o                         
  -1   5   3       2168.12       2351.22        38.13 o                         
   0   5   3       5743.97       5794.40        75.37 o                         
   1   5   3       2118.21       2235.80        33.73 o                         
   2   5   3        578.21        598.75        15.40 o                         
   3   5   3        735.26        756.86        27.86 o                         
   4   5   3      10292.10      11218.54       126.19 o                         
  -5   6   3       5286.09       5334.71        63.72 o                         
  -4   6   3       8490.95       8816.17       105.88 o                         
  -3   6   3      14452.43      15330.75       173.29 o                         
  -2   6   3       1662.49       1622.12        29.58 o                         
  -1   6   3       4556.72       4308.90        54.79 o                         
   0   6   3      11051.63      10924.26       132.37 o                         
   1   6   3       4085.09       3805.87        53.05 o                         
   2   6   3       1350.12       1305.43        27.60 o                         
   3   6   3      13540.55      14216.89       180.94 o                         
   4   6   3       9295.48       9606.29       124.45 o                         
   5   6   3       4362.38       4368.43        65.49 o                         
  -6   7   3       8264.66       7945.51        90.17 o                         
  -5   7   3      10610.30      10799.49       129.30 o                         
  -4   7   3       3769.47       3863.75        54.63 o                         
  -3   7   3        968.83        929.59        24.29 o                         
  -2   7   3      17451.24      17693.51       222.70 o                         
  -1   7   3       9372.81       9438.47       141.91 o                         
   0   7   3         61.08         63.44         9.86 o                         
   1   7   3      11455.68      11699.00       144.22 o                         
   2   7   3      17697.57      17916.68       211.52 o                         
   3   7   3       1299.47       1196.94        25.19 o                         
   4   7   3       4193.97       4225.97        63.20 o                         
   5   7   3      11531.29      11631.91       143.10 o                         
   6   7   3       7765.34       7468.25        91.80 o                         
  -7   8   3       1801.18       1618.23        34.37 o                         
  -6   8   3       6159.03       6135.76        80.84 o                         
  -5   8   3        696.42        589.99        18.92 o                         
  -4   8   3       4373.43       4255.31        61.14 o                         
  -3   8   3       4714.67       4709.38        63.86 o                         
  -2   8   3       1138.14       1244.06        30.99 o                         
  -1   8   3       7393.13       7659.04       109.97 o                         
   0   8   3       7022.60       6917.28        94.32 o                         
   1   8   3       8733.22       9004.27       102.16 o                         
   2   8   3        637.96        702.86        27.08 o                         
   3   8   3       4277.72       4145.37        63.62 o                         
   4   8   3       3825.32       3764.46        60.85 o                         
   5   8   3        619.08        532.78        21.94 o                         
   6   8   3       6788.98       6747.77        91.03 o                         
   7   8   3       2239.00       2011.52        39.36 o                         
  -8   9   3        332.46        384.30        18.36 o                         
  -7   9   3       2327.50       2300.05        40.88 o                         
  -6   9   3        158.81        147.71        18.18 o                         
  -5   9   3         35.75         32.54        13.95 o                         
  -4   9   3       1458.70       1391.45        31.22 o                         
  -3   9   3       2128.21       2173.17        40.24 o                         
  -2   9   3        794.00        930.31        22.48 o                         
  -1   9   3       1370.74       1296.09        29.71 o                         
   0   9   3       6938.45       7470.17       101.84 o                         
   1   9   3       1570.54       1477.39        29.11 o                         
   2   9   3        492.09        649.19        24.39 o                         
   3   9   3       2551.59       2576.50        43.41 o                         
   4   9   3       1430.86       1333.67        31.21 o                         
   5   9   3        119.68        122.92        17.13 o                         
   6   9   3        424.83        446.75        21.92 o                         
   7   9   3       2194.97       2144.03        46.05 o                         
   8   9   3        602.12        657.99        26.41 o                         
  -9  10   3       6619.62       6569.30       105.59 o                         
  -8  10   3       4068.30       4086.60        79.27 o                         
  -7  10   3        662.21        647.77        25.28 o                         
  -6  10   3        471.77        450.08        21.53 o                         
  -5  10   3       4565.07       4530.54        73.18 o                         
  -4  10   3       3014.66       2873.59        54.61 o                         
  -3  10   3       1553.37       1410.26        33.86 o                         
  -2  10   3       2623.17       2472.25        41.48 o                         
  -1  10   3        223.65        270.73        15.95 o                         
   0  10   3       1265.93       1263.23        29.54 o                         
   1  10   3         96.28        119.10        13.33 o                         
   2  10   3       2244.96       2054.28        44.38 o                         
   3  10   3       1494.08       1410.13        34.94 o                         
   4  10   3       3699.74       3657.69        56.76 o                         
   5  10   3       5087.90       5035.52        77.99 o                         
   6  10   3        563.09        528.85        25.42 o                         
   7  10   3        826.32        826.23        30.71 o                         
   8  10   3       4834.43       4897.48        79.97 o                         
   9  10   3       6264.16       6214.00       105.03 o                         
 -10  11   3        727.04        721.43        34.13 o                         
  -9  11   3       2156.25       2043.74        56.05 o                         
  -8  11   3       2266.81       2115.14        53.82 o                         
  -7  11   3       1895.79       1921.58        49.77 o                         
  -6  11   3        493.62        520.59        26.54 o                         
  -5  11   3       5794.31       5550.83        84.56 o                         
  -4  11   3       1499.07       1472.04        36.80 o                         
  -3  11   3       1592.94       1566.60        37.34 o                         
  -2  11   3       2419.23       2511.66        44.01 o                         
  -1  11   3       4760.64       4724.93        68.89 o                         
   0  11   3          4.36         10.32        12.36 o                         
   1  11   3       4568.54       4625.37        66.55 o                         
   2  11   3       2589.45       2668.22        45.79 o                         
   3  11   3       1438.29       1409.64        37.53 o                         
   4  11   3       1323.00       1305.08        34.29 o                         
   5  11   3       5536.16       5234.75        90.47 o                         
   6  11   3        626.96        647.87        29.41 o                         
   7  11   3       1603.68       1620.32        46.93 o                         
   8  11   3       1814.91       1746.84        48.29 o                         
   9  11   3       2201.54       2109.24        53.62 o                         
  10  11   3        708.08        711.17        31.62 o                         
 -11  12   3       1409.51       1492.77        52.26 o                         
 -10  12   3       1759.41       1791.85        58.64 o                         
  -9  12   3        386.12        294.63        31.83 o                         
  -8  12   3        920.59        919.85        44.22 o                         
  -7  12   3       3025.10       2935.74        73.51 o                         
  -6  12   3       4017.84       3915.17        75.49 o                         
  -5  12   3        427.76        458.14        29.80 o                         
  -4  12   3       4960.64       4943.19        92.02 o                         
  -3  12   3        683.92        750.13        34.47 o                         
  -2  12   3        496.07        559.40        24.05 o                         
  -1  12   3        182.38        213.76        18.18 o                         
   0  12   3      10644.91      10454.92       131.55 o                         
   1  12   3        341.62        409.61        24.61 o                         
   2  12   3        606.00        695.09        28.21 o                         
   3  12   3       1068.91       1118.07        43.02 o                         
   4  12   3       6386.50       6013.58        97.15 o                         
   5  12   3        518.72        583.67        30.00 o                         
   6  12   3       3216.20       3168.46        76.66 o                         
   7  12   3       3288.04       3241.05        73.30 o                         
   8  12   3        734.56        707.71        36.79 o                         
   9  12   3        318.18        297.85        30.75 o                         
  10  12   3       1902.46       2077.48        66.01 o                         
  11  12   3       1531.49       1643.67        62.72 o                         
 -12  13   3        406.26        390.21        39.96 o                         
 -11  13   3       1668.85       1800.03        59.63 o                         
 -10  13   3       1689.86       1947.73        62.06 o                         
  -9  13   3        169.87        105.55        34.03 o                         
  -8  13   3        448.59        453.25        35.74 o                         
  -7  13   3       1981.21       1847.99        62.10 o                         
  -6  13   3       2565.45       2584.96        68.20 o                         
  -5  13   3       4598.26       4519.65        87.59 o                         
  -4  13   3        551.99        547.42        30.91 o                         
  -3  13   3       2217.27       2288.05        59.50 o                         
  -2  13   3       2773.42       2787.93        54.09 o                         
  -1  13   3       1692.92       1685.15        42.88 o                         
   0  13   3         51.90         42.21        17.52 o                         
   1  13   3       2039.29       2005.11        45.19 o                         
   2  13   3       2802.32       2852.45        60.95 o                         
   3  13   3       1920.36       1953.56        56.36 o                         
   4  13   3        586.05        643.34        33.18 o                         
   5  13   3       4402.66       4494.85        96.11 o                         
   6  13   3       2574.68       2579.82        65.65 o                         
   7  13   3       2219.86       2186.57        63.92 o                         
   8  13   3        457.14        512.53        36.38 o                         
   9  13   3        147.33        154.98        34.00 o                         
  10  13   3       1694.11       1811.01        60.09 o                         
  11  13   3       1738.26       1812.55        59.75 o                         
  12  13   3        419.66        433.07        45.57 o                         
 -13  14   3       2128.66       2231.91        83.55 o                         
 -12  14   3         57.20         88.68        34.56 o                         
 -11  14   3       1193.96       1235.91        64.71 o                         
 -10  14   3        202.10        150.25        36.26 o                         
  -9  14   3       2528.20       2525.99        74.99 o                         
  -8  14   3        159.63        135.22        32.88 o                         
  -7  14   3        188.37        192.41        32.80 o                         
  -6  14   3       1566.13       1450.14        52.58 o                         
  -5  14   3        405.20        441.74        33.37 o                         
  -4  14   3       1067.04       1128.91        49.82 o                         
  -3  14   3        374.23        332.13        33.19 o                         
  -2  14   3       1847.80       1916.59        47.90 o                         
  -1  14   3        258.23        261.37        22.19 o                         
   0  14   3       1440.09       1433.05        39.49 o                         
   1  14   3        266.21        294.50        21.35 o                         
   2  14   3       2230.19       2274.88        58.48 o                         
   3  14   3        481.12        450.82        29.14 o                         
   4  14   3        896.50        988.76        43.76 o                         
   5  14   3        646.39        662.61        44.11 o                         
   6  14   3       1749.97       1707.75        61.46 o                         
   7  14   3        164.61        182.07        32.40 o                         
   8  14   3         62.43         35.92        33.10 o                         
   9  14   3       2189.51       2421.95        76.64 o                         
  10  14   3        142.33        123.78        32.61 o                         
  11  14   3       1433.95       1407.48        64.79 o                         
  12  14   3         89.61         86.17        39.62 o                         
  13  14   3       1907.99       2023.95        78.01 o                         
 -12  15   3        172.62        169.23        42.88 o                         
 -11  15   3        210.71        131.37        47.69 o                         
 -10  15   3       1545.66       1384.97        58.53 o                         
  -9  15   3        436.90        423.52        41.55 o                         
  -8  15   3        855.89        823.35        47.35 o                         
  -7  15   3        623.48        620.82        40.26 o                         
  -6  15   3        463.37        420.33        40.53 o                         
  -5  15   3       1874.49       1851.30        59.00 o                         
  -4  15   3       2208.87       2269.24        65.76 o                         
  -3  15   3       1815.62       1827.83        57.64 o                         
  -2  15   3         79.81         78.92        17.81 o                         
  -1  15   3       1088.04       1200.71        37.04 o                         
   0  15   3        141.27        164.43        22.73 o                         
   1  15   3        977.06       1086.77        36.81 o                         
   2  15   3         96.20        126.05        26.98 o                         
   3  15   3       1973.50       1974.15        54.46 o                         
   4  15   3       1988.89       2040.40        64.18 o                         
   5  15   3       1686.66       1614.78        65.10 o                         
   6  15   3        335.24        323.48        38.96 o                         
   7  15   3        556.00        507.48        42.73 o                         
   8  15   3        896.01        977.12        55.20 o                         
   9  15   3        349.24        297.05        37.42 o                         
  10  15   3       1421.85       1467.09        61.10 o                         
  11  15   3        242.42        181.66        42.68 o                         
  12  15   3        308.22        242.79        46.28 o                         
 -11  16   3        323.13        358.76        64.48 o                         
 -10  16   3        632.54        702.34        53.19 o                         
  -9  16   3         13.68         28.44        32.69 o                         
  -8  16   3        664.54        640.25        45.37 o                         
  -7  16   3        617.39        619.82        43.17 o                         
  -6  16   3        917.31       1005.22        49.58 o                         
  -5  16   3          7.42         38.27        27.21 o                         
  -4  16   3       1774.15       1757.73        55.73 o                         
  -3  16   3        192.39        169.78        30.00 o                         
  -2  16   3        777.60        892.80        45.38 o                         
  -1  16   3        584.09        603.40        30.04 o                         
   0  16   3       4388.59       4652.17        84.96 o                         
   1  16   3        675.20        714.60        32.35 o                         
   2  16   3        793.34        782.26        41.19 o                         
   3  16   3        243.75        238.54        34.72 o                         
   4  16   3       1365.53       1371.81        55.56 o                         
   5  16   3          1.06         24.07        37.78 o                         
   6  16   3       1097.98       1133.73        57.97 o                         
   7  16   3        719.70        748.76        50.49 o                         
   8  16   3        642.23        709.54        52.42 o                         
   9  16   3         55.27         34.10        37.52 o                         
  10  16   3        751.10        883.62        61.19 o                         
  11  16   3        526.99        408.06        51.32 o                         
  -9  17   3        797.19        829.16        58.96 o                         
  -8  17   3        476.67        574.04        49.90 o                         
  -7  17   3        202.05        179.03        36.95 o                         
  -6  17   3        314.29        327.74        37.67 o                         
  -5  17   3       2133.99       2156.82        66.76 o                         
  -4  17   3        303.06        275.78        35.53 o                         
  -3  17   3       1729.69       1740.32        57.35 o                         
  -2  17   3        632.41        572.81        37.35 o                         
  -1  17   3       2713.26       2972.77        63.67 o                         
   0  17   3         98.98        103.66        23.12 o                         
   1  17   3       3066.86       3238.22        68.00 o                         
   2  17   3        488.01        429.38        37.56 o                         
   3  17   3       1657.53       1653.68        57.93 o                         
   4  17   3        323.22        380.72        40.64 o                         
   5  17   3       2208.44       2292.53        81.76 o                         
   6  17   3        434.48        486.15        47.33 o                         
   7  17   3        175.55        161.42        43.71 o                         
   8  17   3        687.68        717.46        58.52 o                         
   9  17   3        863.92        899.71        75.49 o                         
  -8  18   3        434.93        311.34        48.76 o                         
  -7  18   3        273.61        188.33        53.37 o                         
  -6  18   3        668.37        625.97        53.06 o                         
  -5  18   3        428.52        507.03        45.88 o                         
  -4  18   3        393.19        358.29        35.17 o                         
  -3  18   3        270.59        260.72        33.62 o                         
  -2  18   3        826.79        902.93        43.57 o                         
  -1  18   3         23.63         -7.66        21.07 o                         
   0  18   3       1039.62       1029.15        39.68 o                         
   1  18   3         38.15         41.44        30.54 o                         
   2  18   3        980.52       1065.78        49.27 o                         
   3  18   3        380.91        329.23        40.29 o                         
   4  18   3        540.75        494.27        53.00 o                         
   5  18   3        306.56        294.34        49.75 o                         
   6  18   3        642.70        711.24        57.04 o                         
   7  18   3        167.63         65.16        57.05 o                         
   8  18   3        484.50        459.99        67.87 o                         
  -5  19   3        154.06        165.14        45.08 o                         
  -4  19   3        240.24        233.95        44.18 o                         
  -3  19   3       1034.71       1059.07        57.93 o                         
  -2  19   3         74.82        108.62        36.06 o                         
  -1  19   3        380.31        358.13        42.17 o                         
   0  19   3        406.04        344.04        29.44 o                         
   1  19   3        284.04        257.28        35.56 o                         
   2  19   3         60.22         47.82        34.35 o                         
   3  19   3        911.91        964.25        56.05 o                         
   4  19   3        287.87        279.05        53.73 o                         
   5  19   3        115.24        203.27        53.78 o                         
   0   0   4      32321.56      33093.64      1295.23 o                         
   0   1   4       4417.20       4781.10        46.05 o                         
   1   1   4      33761.11      34852.40      1293.21 o                         
  -2   2   4      18516.07      18524.40       231.26 o                         
  -1   2   4       1300.65       1364.03        16.90 o                         
   0   2   4       3731.53       4196.63        44.87 o                         
   1   2   4       1103.26       1162.71        18.94 o                         
   2   2   4      16040.19      16034.33       246.55 o                         
  -3   3   4        602.62        694.84        17.44 o                         
  -2   3   4       3858.32       3986.64        42.62 o                         
  -1   3   4       1890.25       1665.40        29.44 o                         
   0   3   4        930.33        962.33        15.57 o                         
   1   3   4        921.20        773.80        17.83 o                         
   2   3   4       3833.33       3947.25        44.95 o                         
  -4   4   4       4977.04       4740.38        73.11 o                         
  -3   4   4       6466.29       6598.46        64.77 o                         
  -2   4   4        734.17        819.00        15.14 o                         
  -1   4   4       4124.29       4107.30        52.36 o                         
   0   4   4      27453.37      26803.84       295.97 o                         
   1   4   4       4702.43       4679.28        54.43 o                         
   3   4   4       5513.25       5654.44        70.67 o                         
   4   4   4       5014.86       4723.12        85.55 o                         
  -5   5   4      15655.29      15724.37       258.40 o                         
  -4   5   4        817.93        736.50        16.07 o                         
  -3   5   4       3770.05       3662.53        43.16 o                         
  -2   5   4      15985.89      16426.05       184.78 o                         
  -1   5   4      26935.58      25792.71       257.90 o                         
   0   5   4       4270.44       4326.12        55.77 o                         
   1   5   4      24312.63      23428.05       280.20 o                         
   2   5   4      16811.13      17318.58       203.97 o                         
   3   5   4       4062.81       3931.51        52.61 o                         
   4   5   4        660.93        572.30        15.46 o                         
  -6   6   4       2797.18       2948.92        62.16 o                         
  -5   6   4       7447.63       7854.22        84.91 o                         
  -4   6   4       8945.25       8805.87       142.92 o                         
  -3   6   4       2520.84       2441.44        46.35 o                         
  -2   6   4         67.37        104.99         7.86 o                         
  -1   6   4       2525.03       2613.48        44.12 o                         
   0   6   4       3150.86       2729.33        39.95 o                         
   1   6   4       2908.83       3098.33        41.88 o                         
   2   6   4         18.76         50.43         9.86 o                         
   3   6   4       3297.33       3150.10        49.22 o                         
   4   6   4       6403.31       6730.61       217.20 o                         
   5   6   4       6370.43       6720.41        95.75 o                         
   6   6   4       3113.57       3214.66        65.18 o                         
  -7   7   4      12459.55      12563.41       199.36 o                         
  -6   7   4       3079.63       2981.51        43.76 o                         
  -5   7   4        366.54        448.03        16.37 o                         
  -4   7   4       2402.59       2404.22        40.57 o                         
  -3   7   4        415.07        541.20        21.03 o                         
  -2   7   4       3457.16       3954.50        57.37 o                         
  -1   7   4        327.96        449.87        16.73 o                         
   0   7   4        789.88        756.39        19.81 o                         
   1   7   4        327.23        408.78        14.42 o                         
   2   7   4       3458.55       3898.77        56.25 o                         
   3   7   4        134.49        263.41        18.33 o                         
   4   7   4       2883.36       2840.66        43.54 o                         
   5   7   4        441.88        484.67        20.40 o                         
   6   7   4       2261.97       2274.65        48.31 o                         
   7   7   4      11213.22      11495.61       205.98 o                         
  -8   8   4       2873.85       2906.58        68.82 o                         
  -7   8   4       3466.67       3457.56        52.78 o                         
  -6   8   4       4491.91       4320.08        62.63 o                         
  -5   8   4       6175.43       5975.43        74.58 o                         
  -4   8   4       4201.10       4398.53        62.40 o                         
  -3   8   4       1892.43       2009.11        37.83 o                         
  -2   8   4       6303.38       6496.89        91.90 o                         
  -1   8   4       8293.96       8623.84       107.62 o                         
   0   8   4       4061.62       3664.01        53.36 o                         
   1   8   4       8100.07       8365.20       102.50 o                         
   2   8   4       6990.66       7273.64        95.81 o                         
   3   8   4       1354.30       1498.48        36.09 o                         
   4   8   4       3531.26       3700.34        64.02 o                         
   5   8   4       6228.40       5888.02        88.78 o                         
   6   8   4       4720.40       4562.95        71.86 o                         
   7   8   4       2709.64       2851.91        56.33 o                         
   8   8   4       2417.36       2496.78        57.62 o                         
  -9   9   4       2385.36       2306.00        73.95 o                         
  -8   9   4       1084.98       1077.43        28.27 o                         
  -7   9   4       1430.07       1420.31        32.75 o                         
  -6   9   4       3792.94       3588.39        54.90 o                         
  -5   9   4       2084.52       2039.36        40.63 o                         
  -4   9   4       2569.79       2507.96        49.97 o                         
  -3   9   4        473.20        543.10        21.23 o                         
  -2   9   4      10069.30       9574.00       129.11 o                         
  -1   9   4       5410.07       5013.72        66.22 o                         
   0   9   4        724.11        822.35        22.92 o                         
   1   9   4       4562.21       4260.13        62.59 o                         
   2   9   4      10077.68       9656.54       125.42 o                         
   3   9   4        639.57        698.14        22.23 o                         
   4   9   4       1943.03       1880.46        40.22 o                         
   5   9   4       2159.84       2148.70        44.97 o                         
   6   9   4       4168.92       3866.33        61.14 o                         
   7   9   4       1781.81       1765.80        41.64 o                         
   8   9   4        651.58        699.95        31.97 o                         
   9   9   4       2645.13       2702.71        90.00 o                         
 -10  10   4        295.01        251.17        41.68 o                         
  -9  10   4       1051.85       1006.77        36.82 o                         
  -8  10   4        617.68        631.41        30.52 o                         
  -7  10   4       5666.74       5550.27        88.33 o                         
  -6  10   4        127.35        111.20        17.00 o                         
  -5  10   4        843.63        902.40        28.86 o                         
  -4  10   4       8176.40       8374.37       110.80 o                         
  -3  10   4      11361.54      11678.84       149.31 o                         
  -2  10   4        401.21        514.73        23.06 o                         
  -1  10   4       3545.47       3607.69        58.08 o                         
   0  10   4       3239.96       2933.40        50.27 o                         
   1  10   4       3848.85       3824.20        58.07 o                         
   2  10   4        446.20        541.70        22.55 o                         
   3  10   4      12475.55      12677.11       161.19 o                         
   4  10   4       8131.83       8200.09       109.64 o                         
   5  10   4        858.80        906.25        33.25 o                         
   6  10   4         68.49         83.48        18.82 o                         
   7  10   4       5159.26       5045.72        85.05 o                         
   8  10   4        466.55        462.81        26.91 o                         
   9  10   4        841.41        800.04        29.59 o                         
  10  10   4        145.26        162.15        41.79 o                         
 -11  11   4       1810.52       1686.93        63.58 o                         
 -10  11   4        604.90        641.80        35.18 o                         
  -9  11   4        500.18        581.72        33.83 o                         
  -8  11   4       2576.14       2438.63        62.72 o                         
  -7  11   4       2765.38       2711.46        66.67 o                         
  -6  11   4       1976.40       1858.40        48.24 o                         
  -5  11   4         68.70         86.46        20.10 o                         
  -4  11   4        980.24        996.83        37.38 o                         
  -3  11   4       1656.20       1750.41        37.91 o                         
  -2  11   4       2246.74       2139.85        47.16 o                         
  -1  11   4       1744.66       1820.53        38.03 o                         
   0  11   4        324.11        272.96        16.07 o                         
   1  11   4       1513.32       1612.51        34.07 o                         
   2  11   4       1707.48       1656.13        40.27 o                         
   3  11   4       1322.66       1493.52        38.53 o                         
   4  11   4       1705.31       1743.02        51.04 o                         
   5  11   4         26.72         48.69        20.18 o                         
   6  11   4       1879.54       1685.15        51.68 o                         
   7  11   4       3258.65       3202.30        71.49 o                         
   8  11   4       2676.77       2570.03        57.45 o                         
   9  11   4        483.39        508.11        30.12 o                         
  10  11   4        511.31        491.62        32.23 o                         
  11  11   4       1333.09       1142.20        79.65 o                         
 -12  12   4       4891.68       4932.27       165.99 o                         
 -11  12   4        495.66        484.56        33.83 o                         
 -10  12   4       1165.11       1095.82        43.90 o                         
  -9  12   4        326.67        317.40        30.71 o                         
  -8  12   4       3269.55       3367.30        77.08 o                         
  -7  12   4        358.47        382.31        30.57 o                         
  -6  12   4       2474.82       2325.32        58.61 o                         
  -5  12   4       3737.83       3737.91        70.53 o                         
  -4  12   4         38.10         14.39        20.43 o                         
  -3  12   4        328.93        292.23        24.02 o                         
  -2  12   4        745.17        786.19        39.75 o                         
  -1  12   4       1853.04       1910.83        42.66 o                         
   0  12   4        795.86        737.59        25.34 o                         
   1  12   4       1732.20       1793.51        39.62 o                         
   2  12   4        429.36        469.70        28.23 o                         
   3  12   4        236.71        208.67        23.18 o                         
   4  12   4         45.15         49.67        19.80 o                         
   5  12   4       3750.72       3686.19        76.69 o                         
   6  12   4       2204.99       2113.81        61.26 o                         
   7  12   4        285.60        299.86        28.69 o                         
   8  12   4       3376.05       3459.73        82.23 o                         
   9  12   4        326.73        317.14        28.59 o                         
  10  12   4       1402.82       1350.60        45.59 o                         
  11  12   4        308.67        295.28        40.60 o                         
  12  12   4       4826.96       4929.16       165.68 o                         
 -13  13   4        226.53        181.60        57.82 o                         
 -12  13   4        322.25        260.34        41.71 o                         
 -11  13   4       1438.24       1295.80        53.34 o                         
 -10  13   4       1450.27       1576.91        59.57 o                         
  -9  13   4        505.41        536.56        38.07 o                         
  -8  13   4       1654.13       1766.35        58.44 o                         
  -7  13   4       2224.76       2279.58        64.01 o                         
  -6  13   4       1856.39       1916.32        66.29 o                         
  -5  13   4         39.71         47.12        26.24 o                         
  -4  13   4        336.09        343.78        29.63 o                         
  -3  13   4        706.15        721.95        34.74 o                         
  -2  13   4       3371.26       3343.57        76.60 o                         
  -1  13   4       1714.40       1914.11        46.41 o                         
   0  13   4       2550.75       2553.36        51.05 o                         
   1  13   4       1622.86       1884.77        45.04 o                         
   2  13   4       4065.74       3959.36        84.90 o                         
   3  13   4        844.14        873.61        36.83 o                         
   4  13   4        517.00        550.94        32.56 o                         
   5  13   4         17.76         34.45        26.19 o                         
   6  13   4       2518.91       2493.49        75.67 o                         
   7  13   4       2183.69       2193.79        66.33 o                         
   8  13   4       1464.23       1550.39        51.43 o                         
   9  13   4        500.00        509.83        37.72 o                         
  10  13   4       1418.96       1454.12        57.53 o                         
  11  13   4       1310.82       1139.13        57.51 o                         
  12  13   4        342.58        401.31        45.37 o                         
  13  13   4        283.25        309.26        62.57 o                         
 -13  14   4          2.58         -5.29        44.54 o                         
 -12  14   4        167.55        143.43        25.67 o                         
 -11  14   4        698.49        727.46        46.46 o                         
 -10  14   4         71.12         71.99        34.15 o                         
  -9  14   4        193.70        197.71        37.75 o                         
  -8  14   4        126.98        105.73        31.87 o                         
  -7  14   4       3216.66       3502.28        92.64 o                         
  -6  14   4        259.77        226.18        31.65 o                         
  -5  14   4        136.67         64.84        27.58 o                         
  -4  14   4        126.85        153.75        29.80 o                         
  -3  14   4       8057.11       7927.00       151.64 o                         
  -2  14   4         57.79         53.28        25.17 o                         
  -1  14   4       3482.98       3397.19        64.00 o                         
   0  14   4         50.90         92.76        18.73 o                         
   1  14   4       3355.54       3178.42        62.71 o                         
   2  14   4         49.70         35.82        22.98 o                         
   3  14   4       8295.10       8188.74       149.67 o                         
   4  14   4        137.55        139.43        36.06 o                         
   5  14   4         64.74         43.39        33.80 o                         
   6  14   4        370.80        369.39        34.04 o                         
   7  14   4       3574.71       3646.36        90.94 o                         
   8  14   4        242.90        218.34        33.17 o                         
   9  14   4        107.19        131.28        33.00 o                         
  10  14   4        199.72        280.12        42.37 o                         
  11  14   4        673.35        703.01        54.50 o                         
  12  14   4        188.78        185.86        45.92 o                         
  13  14   4         17.34          6.71        45.83 o                         
 -12  15   4         36.78         62.55        37.87 o                         
 -11  15   4        517.18        491.17        45.96 o                         
 -10  15   4        212.21        136.25        35.05 o                         
  -9  15   4        620.75        613.26        46.21 o                         
  -8  15   4       1869.88       1985.74        66.98 o                         
  -7  15   4        697.73        737.70        44.45 o                         
  -6  15   4       1389.57       1472.61        54.37 o                         
  -5  15   4        957.61        873.84        44.04 o                         
  -4  15   4       3030.11       2983.64        77.06 o                         
  -3  15   4        628.96        624.61        36.25 o                         
  -2  15   4       2963.91       2851.90        75.31 o                         
  -1  15   4       1007.86        942.24        33.85 o                         
   0  15   4        991.53       1064.49        37.87 o                         
   1  15   4       1057.81        965.47        34.97 o                         
   2  15   4       3409.57       3349.95        73.57 o                         
   3  15   4        624.46        662.68        38.85 o                         
   4  15   4       2706.76       2740.54        75.45 o                         
   5  15   4        954.10        962.17        50.07 o                         
   6  15   4       1292.47       1358.22        60.06 o                         
   7  15   4        839.17        889.40        54.97 o                         
   8  15   4       1945.39       2128.77        68.54 o                         
   9  15   4        492.50        422.65        40.06 o                         
  10  15   4        243.42        151.45        40.01 o                         
  11  15   4        580.01        494.25        51.64 o                         
  12  15   4         30.22         96.47        46.51 o                         
 -11  16   4         95.15         34.98        42.33 o                         
 -10  16   4       1173.29       1119.23        60.78 o                         
  -9  16   4        179.36        133.43        37.36 o                         
  -8  16   4        754.38        782.00        48.99 o                         
  -7  16   4        490.46        478.06        42.30 o                         
  -6  16   4        946.37        975.85        48.87 o                         
  -5  16   4        755.77        773.40        44.33 o                         
  -4  16   4         55.15         70.82        31.94 o                         
  -3  16   4       1864.30       1790.03        57.86 o                         
  -2  16   4        211.56        174.52        29.98 o                         
  -1  16   4        921.75       1007.21        38.03 o                         
   0  16   4         14.57          8.49        20.36 o                         
   1  16   4       1311.90       1443.47        51.40 o                         
   2  16   4        114.56         80.57        28.81 o                         
   3  16   4       1782.25       1787.59        58.88 o                         
   4  16   4         65.25         45.98        32.65 o                         
   5  16   4        544.22        542.37        45.74 o                         
   6  16   4       1200.66       1170.71        56.02 o                         
   7  16   4        379.31        361.80        43.46 o                         
   8  16   4        601.51        660.08        49.25 o                         
   9  16   4         95.36         40.04        43.21 o                         
  10  16   4       1120.10       1231.37        68.10 o                         
  11  16   4         44.36        -16.63        49.81 o                         
  -9  17   4        358.09        433.58        52.43 o                         
  -8  17   4        830.52        884.99        55.94 o                         
  -7  17   4       1204.25       1263.71        58.65 o                         
  -6  17   4        127.89        107.40        36.50 o                         
  -5  17   4         70.30         66.95        31.99 o                         
  -4  17   4        837.28        851.45        45.10 o                         
  -3  17   4        321.50        322.37        33.44 o                         
  -2  17   4        240.10        292.56        36.59 o                         
  -1  17   4        295.70        267.71        25.69 o                         
   0  17   4       2524.92       2675.84        62.18 o                         
   1  17   4        255.17        238.90        34.77 o                         
   2  17   4        414.72        418.20        38.51 o                         
   3  17   4        484.81        467.29        39.48 o                         
   4  17   4        901.85        910.14        48.77 o                         
   5  17   4         85.74        135.01        42.11 o                         
   6  17   4        196.72        227.31        45.28 o                         
   7  17   4       1286.39       1179.77        63.90 o                         
   8  17   4        842.72        862.67        71.76 o                         
   9  17   4        426.83        446.13        62.20 o                         
  -7  18   4       1031.51       1032.36        66.87 o                         
  -6  18   4        159.84        175.26        43.79 o                         
  -5  18   4        142.43        143.36        40.41 o                         
  -4  18   4        893.55        906.14        45.62 o                         
  -3  18   4       1982.66       2403.08        86.66 o                         
  -2  18   4         38.16         44.69        31.03 o                         
  -1  18   4        299.31        307.99        35.25 o                         
   0  18   4        196.22        171.40        20.90 o                         
   1  18   4        288.75        340.72        35.77 o                         
   2  18   4         53.00         19.09        32.52 o                         
   3  18   4       2004.08       2426.10        92.01 o                         
   4  18   4       1011.69       1042.72        62.86 o                         
   5  18   4         76.99         -3.19        44.59 o                         
   6  18   4        110.79         80.84        45.60 o                         
   7  18   4        839.21        897.10        69.28 o                         
  -4  19   4       1574.09       1499.62        68.80 o                         
  -3  19   4         99.34         63.10        39.44 o                         
  -2  19   4       1187.14       1379.33        71.56 o                         
  -1  19   4        458.97        387.12        48.83 o                         
   0  19   4        384.76        300.71        38.74 o                         
   1  19   4        361.58        350.14        39.28 o                         
   2  19   4       1222.93       1465.18        63.38 o                         
   3  19   4         66.52         56.37        38.56 o                         
   4  19   4       1240.51       1322.35        78.37 o                         
   0   1   5      77396.77      75173.23      1531.64 o                         
  -1   2   5       9134.12       9230.90        92.49 o                         
   0   2   5         16.94         36.76         4.43 o                         
   1   2   5      10048.42      10003.41        98.04 o                         
  -2   3   5       3120.29       2854.77        32.72 o                         
  -1   3   5        217.82        256.84         8.15 o                         
   0   3   5      48806.26      49199.60       778.05 o                         
   1   3   5        251.25        285.35         8.99 o                         
   2   3   5       2957.60       2733.68        35.61 o                         
  -3   4   5       3440.11       3103.61        38.81 o                         
  -2   4   5       7805.43       7654.12        80.24 o                         
  -1   4   5      13017.88      12923.05       130.12 o                         
   0   4   5        764.69        771.20        15.86 o                         
   1   4   5      11564.49      11543.06       139.29 o                         
   2   4   5       7151.60       7055.77        81.42 o                         
   3   4   5       4074.46       3667.42        43.33 o                         
  -4   5   5      26593.36      26831.95       257.12 o                         
  -3   5   5      15038.39      15457.24       160.15 o                         
  -2   5   5       4015.18       4200.94        46.09 o                         
  -1   5   5        629.89        751.90        20.81 o                         
   0   5   5      34471.38      33566.78       362.69 o                         
   1   5   5       1235.60       1433.56        31.28 o                         
   2   5   5       3296.72       3504.20        51.20 o                         
   3   5   5      16890.73      17393.50       198.67 o                         
   4   5   5      25363.45      25823.91       281.63 o                         
  -5   6   5       4824.76       4763.58        57.74 o                         
  -4   6   5       2653.15       2634.38        35.48 o                         
  -3   6   5      16784.07      18301.70       178.48 o                         
  -2   6   5       7949.54       7907.51        90.39 o                         
  -1   6   5      13781.61      13921.48       149.34 o                         
   0   6   5        197.80        301.97        13.05 o                         
   1   6   5      13658.54      13835.69       166.96 o                         
   2   6   5       6566.75       6637.02        91.39 o                         
   3   6   5      14611.58      16066.73       201.04 o                         
   4   6   5       3025.12       2972.37        43.62 o                         
   5   6   5       4590.04       4538.18        62.98 o                         
  -6   7   5       2444.11       2234.67        32.76 o                         
  -5   7   5       8825.73       8823.97       106.25 o                         
  -4   7   5        392.90        418.83        16.28 o                         
  -3   7   5        698.18        810.06        23.61 o                         
  -2   7   5       9486.16       9846.83       119.72 o                         
  -1   7   5       2158.85       2202.52        35.87 o                         
   0   7   5       1603.01       1748.00        33.23 o                         
   1   7   5       2324.41       2402.86        39.75 o                         
   2   7   5      10191.34      10531.30       127.55 o                         
   3   7   5        881.43        991.89        23.57 o                         
   4   7   5        632.56        580.79        21.43 o                         
   5   7   5       8873.30       8908.28       117.06 o                         
   6   7   5       2236.99       1950.94        41.50 o                         
  -7   8   5       7824.43       7710.96        96.18 o                         
  -6   8   5       3522.95       3398.47        56.44 o                         
  -5   8   5       3047.15       2974.81        44.01 o                         
  -4   8   5        169.05        207.14        15.47 o                         
  -3   8   5        542.43        648.02        21.78 o                         
  -2   8   5       2803.21       2859.68        48.61 o                         
  -1   8   5       8792.71       8976.97       113.27 o                         
   0   8   5       1688.22       1621.13        31.59 o                         
   1   8   5       8118.38       8226.91       106.64 o                         
   2   8   5       1895.64       1888.50        45.15 o                         
   3   8   5        509.21        602.37        21.86 o                         
   4   8   5        204.48        255.49        16.15 o                         
   5   8   5       2518.44       2391.92        49.36 o                         
   6   8   5       4466.53       4346.96        66.44 o                         
   7   8   5       7674.53       7591.31       105.52 o                         
  -8   9   5       1229.16       1255.48        37.02 o                         
  -7   9   5       4516.06       4573.69        78.32 o                         
  -6   9   5       4274.64       4235.85        60.04 o                         
  -5   9   5       1174.57       1181.52        29.89 o                         
  -4   9   5       3710.85       3501.90        58.18 o                         
  -3   9   5       8269.29       7964.99       112.15 o                         
  -2   9   5        260.53        281.20        18.13 o                         
  -1   9   5       6572.79       6454.05        94.29 o                         
   0   9   5       5591.45       5501.64        73.94 o                         
   1   9   5       7804.30       7604.95        88.45 o                         
   2   9   5        124.37        138.19        15.60 o                         
   3   9   5       9025.96       8789.49       111.01 o                         
   4   9   5       3775.82       3603.22        56.89 o                         
   5   9   5       1229.07       1251.78        34.90 o                         
   6   9   5       4348.53       4318.26        69.50 o                         
   7   9   5       5666.38       5665.44        79.83 o                         
   8   9   5       1258.94       1262.84        37.97 o                         
  -9  10   5       2399.90       2371.96        56.64 o                         
  -8  10   5       4672.77       4559.73        88.57 o                         
  -7  10   5        422.28        366.01        23.81 o                         
  -6  10   5       3736.83       3666.20        65.95 o                         
  -5  10   5       2574.23       2502.21        46.58 o                         
  -4  10   5       4927.50       4784.89        74.06 o                         
  -3  10   5       1721.31       1624.74        38.29 o                         
  -2  10   5      12459.18      12364.94       168.23 o                         
  -1  10   5       4838.27       4819.27        72.90 o                         
   0  10   5       3404.46       3579.42        53.49 o                         
   1  10   5       5077.93       5085.74        69.15 o                         
   2  10   5      12748.93      12392.82       159.66 o                         
   3  10   5       1653.89       1471.32        36.06 o                         
   4  10   5       5109.36       4987.89        72.91 o                         
   5  10   5       2803.24       2660.90        49.83 o                         
   6  10   5       3368.86       3249.24        62.93 o                         
   7  10   5        460.72        409.22        27.00 o                         
   8  10   5       5293.65       5257.81        89.53 o                         
   9  10   5       2419.11       2441.15        48.54 o                         
 -10  11   5        233.14        262.54        22.62 o                         
  -9  11   5       1265.05       1237.83        44.36 o                         
  -8  11   5       1951.90       2000.41        54.74 o                         
  -7  11   5       1408.90       1370.86        43.99 o                         
  -6  11   5       1688.31       1714.89        47.36 o                         
  -5  11   5         36.76         52.74        19.69 o                         
  -4  11   5       2262.34       2142.43        53.07 o                         
  -3  11   5       4268.93       4143.27        66.48 o                         
  -2  11   5        655.77        664.67        25.87 o                         
  -1  11   5       2467.67       2467.63        45.90 o                         
   0  11   5       3194.06       3204.57        52.07 o                         
   1  11   5       2384.21       2409.39        42.32 o                         
   2  11   5        723.63        748.37        27.02 o                         
   3  11   5       4341.08       4210.61        71.66 o                         
   4  11   5       2239.48       2127.85        48.44 o                         
   5  11   5        118.28        104.55        19.76 o                         
   6  11   5       1582.35       1652.85        53.50 o                         
   7  11   5       1037.05       1128.09        43.64 o                         
   8  11   5       1682.95       1745.06        48.87 o                         
   9  11   5       1601.66       1542.64        47.19 o                         
  10  11   5        220.97        225.26        32.65 o                         
 -11  12   5       4471.73       4511.48        97.64 o                         
 -10  12   5        258.40        278.96        26.51 o                         
  -9  12   5        161.59        143.07        28.70 o                         
  -8  12   5        409.08        416.12        32.43 o                         
  -7  12   5       6273.51       6309.41       109.69 o                         
  -6  12   5       1038.65       1120.89        41.93 o                         
  -5  12   5        782.09        805.65        37.34 o                         
  -4  12   5       2005.63       1938.04        51.13 o                         
  -3  12   5        533.24        529.02        28.67 o                         
  -2  12   5        835.19        903.61        36.69 o                         
  -1  12   5       1111.37       1113.77        34.43 o                         
   0  12   5        887.56        792.73        27.53 o                         
   1  12   5       1130.47       1148.07        30.44 o                         
   2  12   5        886.83        951.39        36.25 o                         
   3  12   5        345.79        434.94        26.19 o                         
   4  12   5       2159.69       2105.89        50.98 o                         
   5  12   5       1017.17       1105.52        39.77 o                         
   6  12   5       1016.32       1023.90        43.33 o                         
   7  12   5       6091.20       5859.80       115.32 o                         
   8  12   5        333.57        388.92        33.68 o                         
   9  12   5         71.04         83.60        24.04 o                         
  10  12   5        461.69        465.48        28.82 o                         
  11  12   5       4355.77       4446.94       111.74 o                         
 -12  13   5       1628.62       1585.07        62.41 o                         
 -11  13   5        701.37        702.36        43.61 o                         
 -10  13   5        806.63        795.23        45.14 o                         
  -9  13   5         86.01        124.78        30.78 o                         
  -8  13   5       1503.29       1485.27        58.11 o                         
  -7  13   5       1474.85       1524.53        52.80 o                         
  -6  13   5       3247.82       3170.79        76.88 o                         
  -5  13   5       1364.05       1372.94        49.63 o                         
  -4  13   5        254.79        300.30        29.28 o                         
  -3  13   5       3524.70       3514.92        73.91 o                         
  -2  13   5        547.50        585.67        32.03 o                         
  -1  13   5       2267.67       2277.97        55.93 o                         
   0  13   5        930.71        934.70        31.10 o                         
   1  13   5       2837.71       2994.95        62.86 o                         
   2  13   5        666.95        663.10        33.35 o                         
   3  13   5       3440.66       3460.10        78.23 o                         
   4  13   5        275.48        331.25        28.09 o                         
   5  13   5       1226.33       1263.62        47.12 o                         
   6  13   5       3028.67       3035.13        94.50 o                         
   7  13   5       1613.39       1608.58        61.99 o                         
   8  13   5       1450.21       1377.91        49.57 o                         
   9  13   5         69.66         37.82        26.18 o                         
  10  13   5        763.31        749.57        40.75 o                         
  11  13   5        798.07        818.57        52.51 o                         
  12  13   5       1414.98       1337.28        63.87 o                         
 -13  14   5        589.19        575.20        51.89 o                         
 -12  14   5        122.88        155.15        43.84 o                         
 -11  14   5        196.45        211.07        34.42 o                         
 -10  14   5         71.68        109.59        33.47 o                         
  -9  14   5        418.26        461.21        45.77 o                         
  -8  14   5       2706.88       2590.60        72.94 o                         
  -7  14   5        102.57        100.84        30.20 o                         
  -6  14   5       1017.06       1015.26        45.46 o                         
  -5  14   5        685.15        657.81        38.20 o                         
  -4  14   5        857.85        872.32        41.71 o                         
  -3  14   5        109.15         87.57        29.58 o                         
  -2  14   5      12447.44      12528.03       206.52 o                         
  -1  14   5        123.69         89.12        19.15 o                         
   0  14   5        187.16        213.72        21.27 o                         
   1  14   5        139.19        149.12        26.59 o                         
   2  14   5      12399.29      12104.80       206.70 o                         
   3  14   5        126.87        120.89        32.75 o                         
   4  14   5        574.16        582.79        36.22 o                         
   5  14   5        503.51        536.99        41.36 o                         
   6  14   5       1018.35        943.73        45.70 o                         
   7  14   5         86.60         65.70        30.71 o                         
   8  14   5       2415.40       2239.08        67.58 o                         
   9  14   5        344.54        341.93        35.98 o                         
  10  14   5         60.05         97.41        29.88 o                         
  11  14   5        193.76        177.94        43.77 o                         
  12  14   5        202.93        214.75        47.23 o                         
  13  14   5        585.84        504.67        56.84 o                         
 -12  15   5        928.69        905.79        75.25 o                         
 -11  15   5        348.91        253.82        40.38 o                         
 -10  15   5        562.33        514.60        49.02 o                         
  -9  15   5        148.87        137.10        38.87 o                         
  -8  15   5       1655.29       1782.43        63.73 o                         
  -7  15   5       2815.94       2814.80        78.22 o                         
  -6  15   5        753.21        710.28        41.49 o                         
  -5  15   5        207.97        136.15        33.74 o                         
  -4  15   5         21.38          0.01        29.21 o                         
  -3  15   5       6103.52       6064.44       121.10 o                         
  -2  15   5        183.18        212.81        28.15 o                         
  -1  15   5       1180.29       1164.58        37.91 o                         
   0  15   5        359.03        329.65        23.28 o                         
   1  15   5       1044.56       1067.65        45.53 o                         
   2  15   5        222.80        232.83        30.67 o                         
   3  15   5       6187.10       6199.11       131.40 o                         
   4  15   5          7.32          8.51        27.57 o                         
   5  15   5        155.26        161.41        36.36 o                         
   6  15   5        703.82        689.51        46.45 o                         
   7  15   5       3205.89       3149.80        88.61 o                         
   8  15   5       1430.63       1584.25        64.91 o                         
   9  15   5        189.21        177.05        36.30 o                         
  10  15   5        604.09        613.56        51.02 o                         
  11  15   5        355.90        379.05        50.75 o                         
  12  15   5        982.01       1005.88        70.40 o                         
 -10  16   5        324.91        357.24        47.22 o                         
  -9  16   5        338.61        359.11        50.65 o                         
  -8  16   5        455.10        412.38        44.21 o                         
  -7  16   5        656.19        660.22        48.19 o                         
  -6  16   5        520.70        433.98        39.09 o                         
  -5  16   5        302.98        160.23        34.73 o                         
  -4  16   5       1198.53       1090.01        52.48 o                         
  -3  16   5       1910.76       1997.61        58.18 o                         
  -2  16   5        420.62        354.34        30.33 o                         
  -1  16   5         28.13         43.95        27.10 o                         
   0  16   5       1523.25       1525.09        41.34 o                         
   1  16   5         53.89         51.00        28.58 o                         
   2  16   5        503.23        481.86        37.68 o                         
   3  16   5       1666.22       1572.94        59.89 o                         
   4  16   5       1330.97       1372.92        54.87 o                         
   5  16   5        323.47        264.32        40.33 o                         
   6  16   5        511.32        330.59        46.71 o                         
   7  16   5       1009.27        988.40        62.43 o                         
   8  16   5        346.25        417.01        46.71 o                         
   9  16   5        298.08        278.82        49.33 o                         
  10  16   5        326.51        253.26        55.46 o                         
  -9  17   5        316.26        290.44        48.25 o                         
  -8  17   5       2121.50       2205.98        81.42 o                         
  -7  17   5        232.48        243.84        43.57 o                         
  -6  17   5       1055.14       1072.77        54.30 o                         
  -5  17   5        350.76        285.25        40.32 o                         
  -4  17   5        230.57        206.87        36.85 o                         
  -3  17   5        762.20        836.18        41.87 o                         
  -2  17   5         22.15         30.95        27.92 o                         
  -1  17   5       1040.46       1091.21        48.37 o                         
   0  17   5          0.63         10.28        26.47 o                         
   1  17   5       1201.58       1197.88        54.77 o                         
   2  17   5          9.61          7.97        32.24 o                         
   3  17   5        661.73        783.54        46.33 o                         
   4  17   5        242.15        247.56        38.63 o                         
   5  17   5        350.45        350.71        47.14 o                         
   6  17   5        931.81       1017.98        55.92 o                         
   7  17   5        157.01        141.98        48.55 o                         
   8  17   5       2270.83       2199.99        96.90 o                         
   9  17   5        267.48        262.59        60.78 o                         
  -7  18   5       2314.74       2481.60       100.85 o                         
  -6  18   5        378.66        395.23        54.76 o                         
  -5  18   5        902.98        944.77        54.75 o                         
  -4  18   5        724.93        824.16        54.87 o                         
  -3  18   5         31.36         79.76        33.57 o                         
  -2  18   5       1155.86       1275.38        50.76 o                         
  -1  18   5         15.69         25.79        27.20 o                         
   0  18   5        301.11        328.56        31.15 o                         
   1  18   5          9.78        -20.63        29.56 o                         
   2  18   5        934.26       1058.27        51.08 o                         
   3  18   5         81.19         97.24        36.08 o                         
   4  18   5        789.28        780.06        54.12 o                         
   5  18   5        874.64        858.70        60.31 o                         
   6  18   5        366.57        357.16        65.98 o                         
   7  18   5       2131.99       2259.44       102.31 o                         
  -3  19   5       1264.46       1293.85        59.41 o                         
  -2  19   5        260.20        229.31        41.60 o                         
  -1  19   5       1527.97       1533.65        80.37 o                         
   0  19   5         28.49         31.13        47.00 o                         
   1  19   5       1354.59       1463.77        60.91 o                         
   2  19   5        224.25        139.89        39.77 o                         
   3  19   5       1403.67       1372.55        65.00 o                         
   0   0   6      72821.85      71352.71      2740.14 o                         
  -1   1   6      10668.12      10114.69       144.06 o                         
   0   1   6       4554.59       4557.82        44.45 o                         
   1   1   6      12342.26      11810.83       150.03 o                         
  -2   2   6      23620.43      24095.93       356.38 o                         
  -1   2   6       1890.00       1984.60        25.29 o                         
   0   2   6       8788.38       8905.14        85.83 o                         
   1   2   6       2270.44       2347.39        27.21 o                         
   2   2   6      27393.73      28038.05       358.23 o                         
  -3   3   6      21558.04      21645.38       296.60 o                         
  -2   3   6       1390.58       1462.81        22.72 o                         
  -1   3   6      13127.10      13431.10       129.81 o                         
   0   3   6       3057.02       3089.83        38.45 o                         
   1   3   6      11836.54      12052.65       136.35 o                         
   2   3   6       1622.81       1664.36        24.21 o                         
   3   3   6      21150.23      21293.21       319.10 o                         
  -4   4   6         85.75        116.39        11.35 o                         
  -3   4   6       6616.13       6718.01        69.72 o                         
  -2   4   6        864.33        795.39        16.26 o                         
  -1   4   6       9109.26       9403.04        94.78 o                         
   0   4   6      20685.24      20399.24       215.30 o                         
   1   4   6       8819.55       9057.38       105.89 o                         
   2   4   6       1040.36        963.01        17.23 o                         
   3   4   6       6390.09       6441.83        76.83 o                         
  -5   5   6      21639.65      21711.50       313.46 o                         
  -4   5   6       8939.09       9208.80        95.46 o                         
  -3   5   6       3716.34       3675.08        45.36 o                         
  -2   5   6       6158.33       6363.35        66.42 o                         
  -1   5   6      16426.83      16342.03       172.61 o                         
   0   5   6        104.03        121.37         7.53 o                         
   1   5   6      16695.41      16702.70       176.03 o                         
   2   5   6       5448.98       5598.03        72.34 o                         
   3   5   6       4509.68       4415.45        50.48 o                         
   4   5   6       9050.80       9218.59       107.36 o                         
   5   5   6      23267.22      23604.98       352.42 o                         
  -6   6   6       2017.09       2008.32        45.74 o                         
  -5   6   6       1318.00       1283.59        23.82 o                         
  -4   6   6       3891.53       3778.19        46.91 o                         
  -3   6   6       5404.77       5245.84        61.31 o                         
  -2   6   6      12613.65      11859.85       129.37 o                         
  -1   6   6       3086.80       3128.41        40.49 o                         
   0   6   6       6301.44       6439.18        71.83 o                         
   1   6   6       3079.69       3152.16        44.32 o                         
   2   6   6      13187.58      12365.73       144.36 o                         
   3   6   6       5431.46       5191.40        69.36 o                         
   4   6   6       4593.08       4443.01        56.87 o                         
   5   6   6       1809.93       1755.03        40.24 o                         
   6   6   6       1562.94       1610.22        48.42 o                         
  -7   7   6      15317.62      15999.08       244.00 o                         
  -6   7   6       6694.49       6763.46        91.93 o                         
  -5   7   6        385.78        442.64        17.16 o                         
  -4   7   6      10681.34      10518.54       109.29 o                         
  -3   7   6      11099.10      10637.65       121.91 o                         
  -2   7   6       2861.82       3115.45        44.24 o                         
  -1   7   6       1894.16       1624.55        28.01 o                         
   0   7   6      24180.68      24550.17       270.20 o                         
   1   7   6       1461.26       1253.32        28.34 o                         
   2   7   6       2682.85       2908.04        45.27 o                         
   3   7   6      11232.79      10842.85       131.14 o                         
   4   7   6      10180.17       9948.31       129.34 o                         
   5   7   6        466.16        533.00        20.24 o                         
   6   7   6       6857.79       6918.90        92.51 o                         
   7   7   6      16563.59      16979.22       276.54 o                         
  -8   8   6        798.23        836.12        33.78 o                         
  -7   8   6       3027.50       3018.48        47.34 o                         
  -6   8   6       5349.82       5353.92        67.31 o                         
  -5   8   6       6369.09       6295.37        80.53 o                         
  -4   8   6       1510.16       1385.18        31.69 o                         
  -3   8   6       2415.38       2380.22        40.62 o                         
  -2   8   6       2595.35       2379.45        40.14 o                         
  -1   8   6       1840.81       1780.56        33.62 o                         
   0   8   6       5464.08       5642.39        75.71 o                         
   1   8   6       2548.69       2476.76        47.44 o                         
   2   8   6       3188.46       2938.14        45.51 o                         
   3   8   6       1998.96       1998.58        39.22 o                         
   4   8   6       1670.76       1572.11        34.19 o                         
   5   8   6       5897.17       5802.26        87.57 o                         
   6   8   6       4775.44       4866.53        80.29 o                         
   7   8   6       2912.91       2975.98        53.26 o                         
   8   8   6        959.19        985.80        51.21 o                         
  -9   9   6       5687.13       5710.95       128.94 o                         
  -8   9   6       2864.29       2722.78        55.38 o                         
  -7   9   6       1204.24       1291.90        34.26 o                         
  -6   9   6       4336.38       4256.62        60.19 o                         
  -5   9   6       1822.37       1818.05        38.56 o                         
  -4   9   6        403.86        391.58        19.65 o                         
  -3   9   6       1736.60       1837.66        40.56 o                         
  -2   9   6      16293.85      16512.36       202.13 o                         
  -1   9   6       3656.62       3603.03        52.29 o                         
   0   9   6       1187.20       1238.94        28.16 o                         
   1   9   6       3634.53       3620.78        54.15 o                         
   2   9   6      15915.32      16192.76       216.07 o                         
   3   9   6       1869.52       2000.43        40.11 o                         
   4   9   6        494.16        526.82        22.03 o                         
   5   9   6       2005.05       1998.41        43.61 o                         
   6   9   6       4333.84       4209.68        67.61 o                         
   7   9   6       1025.67       1106.18        33.55 o                         
   8   9   6       2874.93       2868.70        62.10 o                         
   9   9   6       5676.44       5608.94       164.78 o                         
 -10  10   6       4954.68       4846.23       137.85 o                         
  -9  10   6       3972.06       3839.75        71.19 o                         
  -8  10   6       1763.99       1616.86        43.91 o                         
  -7  10   6       3551.91       3550.36        67.49 o                         
  -6  10   6        383.67        418.51        27.18 o                         
  -5  10   6       2707.99       2546.49        52.66 o                         
  -4  10   6      10877.89      10984.41       141.13 o                         
  -3  10   6       6286.48       6040.74        85.91 o                         
  -2  10   6        209.86        255.17        21.69 o                         
  -1  10   6       1677.43       1608.92        32.04 o                         
   0  10   6       2207.60       2263.68        39.98 o                         
   1  10   6       1755.38       1702.46        33.74 o                         
   2  10   6        205.99        251.40        18.12 o                         
   3  10   6       5822.42       5616.77        83.62 o                         
   4  10   6      10733.78      10806.15       140.53 o                         
   5  10   6       2473.10       2386.94        51.23 o                         
   6  10   6        433.88        496.81        25.56 o                         
   7  10   6       3666.82       3597.06        70.91 o                         
   8  10   6       1700.73       1602.21        47.92 o                         
   9  10   6       3580.17       3507.56        87.82 o                         
  10  10   6       5077.68       5041.47       144.35 o                         
 -11  11   6        708.36        646.91        59.85 o                         
 -10  11   6        847.50        876.05        31.92 o                         
  -9  11   6        666.29        632.14        30.15 o                         
  -8  11   6       3795.46       3538.66        72.33 o                         
  -7  11   6       1553.70       1531.68        47.12 o                         
  -6  11   6       3361.17       3297.76        68.21 o                         
  -5  11   6        885.46        899.46        36.24 o                         
  -4  11   6       5915.98       5818.23        97.97 o                         
  -3  11   6        770.46        896.05        35.26 o                         
  -2  11   6       3639.85       3595.71        71.04 o                         
  -1  11   6        468.45        509.63        18.94 o                         
   0  11   6       6563.98       6592.95        93.79 o                         
   1  11   6        388.90        368.39        18.00 o                         
   2  11   6       3543.33       3448.90        70.82 o                         
   3  11   6        590.77        641.80        28.54 o                         
   4  11   6       6117.37       5969.59        92.27 o                         
   5  11   6        978.61        958.02        34.42 o                         
   6  11   6       3608.76       3413.07        82.07 o                         
   7  11   6       1448.49       1454.22        46.22 o                         
   8  11   6       4142.34       3987.56        79.18 o                         
   9  11   6        898.72        829.89        33.95 o                         
  10  11   6        753.14        762.45        42.64 o                         
  11  11   6       1008.13        925.05        65.34 o                         
 -12  12   6       2675.69       2691.15       119.12 o                         
 -11  12   6        346.46        348.31        40.23 o                         
 -10  12   6        530.62        451.09        30.42 o                         
  -9  12   6       1795.89       1683.18        52.83 o                         
  -8  12   6       1292.49       1331.37        50.57 o                         
  -7  12   6        202.51        251.82        30.19 o                         
  -6  12   6       1894.17       1866.01        55.75 o                         
  -5  12   6       4130.96       4155.21        80.70 o                         
  -4  12   6        239.02        197.70        25.73 o                         
  -3  12   6       1325.55       1330.98        44.45 o                         
  -2  12   6       2591.45       2488.50        63.37 o                         
  -1  12   6       5757.90       5617.21        83.57 o                         
   0  12   6         89.36         74.34        17.73 o                         
   1  12   6       5063.03       5010.43        92.78 o                         
   2  12   6       2653.78       2568.76        56.58 o                         
   3  12   6       1377.42       1359.80        42.14 o                         
   4  12   6        164.74        170.23        23.80 o                         
   5  12   6       3846.94       3826.75        77.25 o                         
   6  12   6       1843.11       1868.10        59.24 o                         
   7  12   6        198.73        212.62        29.37 o                         
   8  12   6       1415.58       1400.10        46.91 o                         
   9  12   6       1899.47       1924.22        61.23 o                         
  10  12   6        477.94        454.44        42.01 o                         
  11  12   6        279.37        263.40        41.88 o                         
  12  12   6       2960.38       3324.33       134.05 o                         
 -13  13   6       2097.37       1981.08       105.81 o                         
 -12  13   6        346.55        254.21        43.27 o                         
 -11  13   6       1754.66       1883.96        71.51 o                         
 -10  13   6       2048.00       2049.17        67.15 o                         
  -9  13   6        866.92        877.59        40.37 o                         
  -8  13   6       1370.50       1359.14        55.26 o                         
  -7  13   6       3131.90       3194.61        82.34 o                         
  -6  13   6       2422.68       2368.32        65.31 o                         
  -5  13   6       1679.37       1822.82        56.97 o                         
  -4  13   6       3155.95       3126.12        70.82 o                         
  -3  13   6        506.69        545.72        32.31 o                         
  -2  13   6       1705.65       1768.19        53.56 o                         
  -1  13   6       1113.40       1113.40        30.01 o                         
   0  13   6       7103.77       7019.11       108.39 o                         
   1  13   6       1020.81        998.58        38.32 o                         
   2  13   6       1659.42       1702.16        52.35 o                         
   3  13   6        573.31        561.88        35.23 o                         
   4  13   6       3060.97       2959.14        70.51 o                         
   5  13   6       1450.66       1552.02        57.53 o                         
   6  13   6       2276.82       2261.86        67.81 o                         
   7  13   6       3182.35       3127.17        77.00 o                         
   8  13   6       1581.39       1564.08        52.88 o                         
   9  13   6        955.67        856.38        40.28 o                         
  10  13   6       1965.86       2123.23        82.98 o                         
  11  13   6       1757.10       1840.94        75.82 o                         
  12  13   6        334.65        307.22        45.20 o                         
  13  13   6       1886.90       1868.50       109.80 o                         
 -13  14   6        175.50        156.72        51.89 o                         
 -12  14   6         41.90          8.92        41.09 o                         
 -11  14   6        408.48        418.54        37.95 o                         
 -10  14   6       1820.91       1807.76        60.56 o                         
  -9  14   6         80.74         81.89        37.35 o                         
  -8  14   6        947.08        892.63        45.44 o                         
  -7  14   6       2258.39       2172.04        66.71 o                         
  -6  14   6        674.76        772.44        43.04 o                         
  -5  14   6        878.79        770.11        41.01 o                         
  -4  14   6        603.78        696.05        39.26 o                         
  -3  14   6       6982.24       6869.60       129.12 o                         
  -2  14   6         80.95         71.27        26.13 o                         
  -1  14   6       3099.28       3038.77        53.39 o                         
   0  14   6         93.45        100.14        18.03 o                         
   1  14   6       3049.29       3016.06        67.95 o                         
   2  14   6         87.63         53.05        27.40 o                         
   3  14   6       6393.89       6281.94       140.27 o                         
   4  14   6        683.96        741.02        43.53 o                         
   5  14   6        713.14        632.19        37.95 o                         
   6  14   6        648.77        730.38        43.78 o                         
   7  14   6       2457.49       2481.72        67.92 o                         
   8  14   6        895.65        837.59        41.44 o                         
   9  14   6         44.44         55.78        28.27 o                         
  10  14   6       2064.65       2067.89        78.01 o                         
  11  14   6        440.32        403.36        49.43 o                         
  12  14   6         44.99         27.91        44.49 o                         
  13  14   6        147.79        161.10        61.02 o                         
 -11  15   6        777.96        689.85        50.12 o                         
 -10  15   6        584.71        584.47        56.51 o                         
  -9  15   6        970.96        922.39        48.42 o                         
  -8  15   6       1351.81       1322.03        56.10 o                         
  -7  15   6        400.32        316.61        41.99 o                         
  -6  15   6        501.42        525.76        40.56 o                         
  -5  15   6        697.44        780.68        44.06 o                         
  -4  15   6       2054.65       2201.38        67.50 o                         
  -3  15   6        126.02        168.18        32.82 o                         
  -2  15   6       3485.06       3463.75        77.48 o                         
  -1  15   6        262.37        265.07        26.65 o                         
   0  15   6        440.47        537.66        24.98 o                         
   1  15   6        235.17        215.97        30.43 o                         
   2  15   6       3606.58       3733.46        85.10 o                         
   3  15   6        182.00        204.60        32.36 o                         
   4  15   6       1927.04       2147.13        66.81 o                         
   5  15   6        568.01        602.90        45.20 o                         
   6  15   6        520.87        536.43        39.26 o                         
   7  15   6        336.78        386.31        38.13 o                         
   8  15   6       1369.22       1407.75        55.64 o                         
   9  15   6        907.50        782.72        50.84 o                         
  10  15   6        537.53        588.54        55.40 o                         
  11  15   6       1066.97       1011.76        62.85 o                         
 -10  16   6        630.76        447.47        46.14 o                         
  -9  16   6       1226.26       1282.40        59.79 o                         
  -8  16   6       1500.54       1528.86        80.74 o                         
  -7  16   6        187.54        167.05        34.67 o                         
  -6  16   6        559.50        553.73        41.34 o                         
  -5  16   6       3809.53       3774.67        92.79 o                         
  -4  16   6       1031.34       1077.29        48.68 o                         
  -3  16   6       1414.00       1471.73        50.74 o                         
  -2  16   6          6.41        -22.62        23.85 o                         
  -1  16   6       3851.53       4051.98        81.22 o                         
   0  16   6         20.19          6.45        24.59 o                         
   1  16   6       3545.31       3613.15        89.72 o                         
   2  16   6          0.55        -30.28        30.28 o                         
   3  16   6       1421.98       1475.71        68.51 o                         
   4  16   6       1051.78       1081.84        50.74 o                         
   5  16   6       4311.20       4510.35       109.76 o                         
   6  16   6        533.08        646.06        48.57 o                         
   7  16   6        172.53        164.90        45.07 o                         
   8  16   6       1507.67       1575.06        66.05 o                         
   9  16   6       1123.34       1215.54        65.70 o                         
  10  16   6        454.95        329.84        66.48 o                         
  -8  17   6        443.00        405.67        51.03 o                         
  -7  17   6        932.36        980.88        55.55 o                         
  -6  17   6       1330.91       1201.03        54.12 o                         
  -5  17   6        174.10        158.70        36.45 o                         
  -4  17   6       1604.20       1618.58        58.71 o                         
  -3  17   6        103.66        100.09        29.62 o                         
  -2  17   6        848.73        838.83        43.01 o                         
  -1  17   6        340.59        216.26        27.08 o                         
   0  17   6       6822.42       6787.70       132.32 o                         
   1  17   6        364.71        304.08        34.81 o                         
   2  17   6        709.12        695.60        44.96 o                         
   3  17   6        135.72         31.46        33.75 o                         
   4  17   6       1421.43       1492.42        58.20 o                         
   5  17   6        167.29        174.54        47.09 o                         
   6  17   6       1286.95       1235.27        69.93 o                         
   7  17   6        977.67       1111.10        70.17 o                         
   8  17   6        445.77        474.81        74.58 o                         
  -6  18   6         78.80        128.31        39.77 o                         
  -5  18   6        591.40        546.99        57.40 o                         
  -4  18   6        530.72        518.56        47.36 o                         
  -3  18   6       1348.07       1355.49        60.95 o                         
  -2  18   6        563.15        535.91        42.19 o                         
  -1  18   6       1980.20       2043.04        64.41 o                         
   0  18   6        155.28        123.17        39.92 o                         
   1  18   6       1770.76       1842.33        67.02 o                         
   2  18   6        483.96        407.67        40.36 o                         
   3  18   6       1387.64       1405.62        62.50 o                         
   4  18   6        509.53        471.04        45.15 o                         
   5  18   6        477.58        512.47        58.95 o                         
   6  18   6         91.65         72.42        63.46 o                         
  -2  19   6       1238.30       1300.49        59.64 o                         
  -1  19   6        352.35        372.74        50.51 o                         
   0  19   6        105.28        109.54        46.55 o                         
   1  19   6        480.49        460.25        41.64 o                         
   2  19   6       1073.90       1255.79        62.49 o                         
   0   1   7        433.45        654.54        12.26 o                         
  -1   2   7      14475.03      14592.95       137.12 o                         
   0   2   7       1461.31       1459.37        20.44 o                         
   1   2   7      13174.97      13425.23       139.24 o                         
  -2   3   7      37178.45      37090.11       360.89 o                         
  -1   3   7        197.88        171.00         8.58 o                         
   0   3   7        823.64        804.28        15.55 o                         
   1   3   7        298.89        249.41        10.22 o                         
   2   3   7      37821.52      37758.83       380.99 o                         
  -3   4   7       4083.00       4083.90        46.59 o                         
  -2   4   7       4084.49       4092.90        46.48 o                         
  -1   4   7       1078.98       1037.69        19.85 o                         
   0   4   7        950.18       1037.42        19.64 o                         
   1   4   7       1274.32       1306.00        22.27 o                         
   2   4   7       3244.73       3285.96        51.74 o                         
   3   4   7       4022.19       4071.07        50.86 o                         
  -4   5   7       3573.66       3582.27        45.67 o                         
  -3   5   7       3311.70       3480.13        42.02 o                         
  -2   5   7       2167.82       2328.16        32.32 o                         
  -1   5   7       1136.87       1205.89        20.83 o                         
   0   5   7       1335.03       1207.63        22.18 o                         
   1   5   7       1099.89       1166.32        23.08 o                         
   2   5   7       2094.52       2317.23        36.38 o                         
   3   5   7       2551.68       2683.87        42.82 o                         
   4   5   7       4076.63       4110.87        52.14 o                         
  -5   6   7        802.35        847.27        19.07 o                         
  -4   6   7       2967.63       2843.35        37.96 o                         
  -3   6   7      11356.99      11144.64       114.63 o                         
  -2   6   7       1097.66       1064.33        21.81 o                         
  -1   6   7       2735.17       2621.57        37.46 o                         
   0   6   7       4075.96       3985.61        48.54 o                         
   1   6   7       2040.98       2013.38        36.75 o                         
   2   6   7       1074.42       1040.61        22.57 o                         
   3   6   7      10367.14      10063.21       123.73 o                         
   4   6   7       3537.47       3318.12        48.79 o                         
   5   6   7        964.39       1028.36        22.09 o                         
  -6   7   7       6904.65       6556.72        80.95 o                         
  -5   7   7       8313.75       8257.16        93.39 o                         
  -4   7   7       5804.00       5962.26        68.39 o                         
  -3   7   7        284.20        289.96        13.82 o                         
  -2   7   7      10159.29       9605.39       113.92 o                         
  -1   7   7       7257.93       7174.89        80.87 o                         
   0   7   7         21.40         18.60         8.70 o                         
   1   7   7       6831.29       6802.36        81.78 o                         
   2   7   7      12056.04      11489.87       128.91 o                         
   3   7   7        178.39        150.14        13.47 o                         
   4   7   7       5381.23       5561.65        77.73 o                         
   5   7   7       7294.85       7288.75       105.40 o                         
   6   7   7       7205.40       6741.81        88.04 o                         
  -7   8   7       2174.62       2048.73        40.30 o                         
  -6   8   7       3271.14       3205.94        49.21 o                         
  -5   8   7       2307.56       2142.15        37.74 o                         
  -4   8   7       4421.52       4451.89        57.28 o                         
  -3   8   7       2476.82       2354.96        36.82 o                         
  -2   8   7       2422.66       2455.24        39.40 o                         
  -1   8   7       1909.91       1739.87        33.57 o                         
   0   8   7       4467.75       4187.53        54.79 o                         
   1   8   7       2307.80       2106.56        35.60 o                         
   2   8   7       2528.52       2576.52        42.14 o                         
   3   8   7       2453.82       2338.38        41.87 o                         
   4   8   7       4485.45       4539.29        65.81 o                         
   5   8   7       2361.42       2242.48        42.06 o                         
   6   8   7       3314.75       3293.67        58.11 o                         
   7   8   7       2092.93       1948.86        43.16 o                         
  -8   9   7        382.52        364.42        22.15 o                         
  -7   9   7       3354.16       3176.59        58.63 o                         
  -6   9   7        422.70        416.28        23.40 o                         
  -5   9   7       1314.53       1286.04        31.43 o                         
  -4   9   7       2004.80       2002.37        40.48 o                         
  -3   9   7        276.58        340.90        18.83 o                         
  -2   9   7       1457.19       1495.05        31.11 o                         
  -1   9   7        378.23        381.70        16.45 o                         
   0   9   7       1489.14       1869.21        33.75 o                         
   1   9   7        250.86        250.57        16.13 o                         
   2   9   7       1527.93       1497.51        35.10 o                         
   3   9   7        215.03        300.02        18.13 o                         
   4   9   7       2014.03       2048.40        41.06 o                         
   5   9   7       1071.09       1045.40        31.51 o                         
   6   9   7        447.83        412.46        23.42 o                         
   7   9   7       3432.21       3250.06        62.96 o                         
   8   9   7        196.65        169.05        20.73 o                         
  -9  10   7       8167.40       7993.83       127.17 o                         
  -8  10   7       2079.73       1979.71        55.00 o                         
  -7  10   7       1227.75       1165.20        35.28 o                         
  -6  10   7        213.42        198.56        21.33 o                         
  -5  10   7       2762.93       2788.70        59.93 o                         
  -4  10   7       3067.35       3070.39        59.74 o                         
  -3  10   7        513.66        566.50        27.40 o                         
  -2  10   7       1734.29       1693.10        31.87 o                         
  -1  10   7        750.51        794.04        23.24 o                         
   0  10   7        168.90        128.66        14.47 o                         
   1  10   7        709.34        759.22        23.76 o                         
   2  10   7       1666.47       1642.08        37.06 o                         
   3  10   7        318.00        346.84        20.20 o                         
   4  10   7       2933.15       2986.89        55.54 o                         
   5  10   7       2789.17       2845.74        56.91 o                         
   6  10   7        179.33        121.38        21.50 o                         
   7  10   7       1195.88       1112.68        39.85 o                         
   8  10   7       1446.76       1488.18        48.50 o                         
   9  10   7       8430.03       8127.40       249.12 o                         
 -10  11   7        262.78        242.33        34.70 o                         
  -9  11   7       2278.69       2107.28        55.26 o                         
  -8  11   7        215.82        252.92        30.50 o                         
  -7  11   7         69.66         92.81        22.57 o                         
  -6  11   7        374.00        396.59        28.21 o                         
  -5  11   7       3686.88       3730.24        74.51 o                         
  -4  11   7       1651.40       1645.69        48.51 o                         
  -3  11   7       3204.25       2999.77        65.97 o                         
  -2  11   7        804.08        859.10        37.08 o                         
  -1  11   7       6099.15       6132.87        83.52 o                         
   0  11   7       1203.67       1157.43        34.09 o                         
   1  11   7       5538.31       5443.81        85.52 o                         
   2  11   7       1115.90       1109.38        34.67 o                         
   3  11   7       2741.13       2464.89        56.42 o                         
   4  11   7       1740.10       1706.27        43.20 o                         
   5  11   7       3716.82       3608.34        75.65 o                         
   6  11   7        334.60        372.24        28.15 o                         
   7  11   7         80.20         84.67        24.31 o                         
   8  11   7        586.01        577.93        35.84 o                         
   9  11   7       2614.68       2472.89        64.48 o                         
  10  11   7        234.48        190.84        32.55 o                         
 -11  12   7        239.18        261.91        45.07 o                         
 -10  12   7        355.68        378.38        27.33 o                         
  -9  12   7        226.84        199.64        29.53 o                         
  -8  12   7        496.06        488.36        31.63 o                         
  -7  12   7       1863.77       1855.25        54.46 o                         
  -6  12   7       2722.64       2643.68        71.26 o                         
  -5  12   7        462.97        562.59        33.90 o                         
  -4  12   7       2419.07       2526.46        61.97 o                         
  -3  12   7       1447.14       1544.26        50.35 o                         
  -2  12   7       2140.61       2280.22        59.34 o                         
  -1  12   7         16.56         20.94        14.62 o                         
   0  12   7      14626.44      14283.78       205.26 o                         
   1  12   7         52.54         57.98        20.30 o                         
   2  12   7       1751.85       1845.56        48.54 o                         
   3  12   7       1627.09       1627.37        47.13 o                         
   4  12   7       1920.96       1921.41        53.73 o                         
   5  12   7        382.96        466.16        29.32 o                         
   6  12   7       2847.54       2856.02        84.65 o                         
   7  12   7       2100.77       2122.38        57.62 o                         
   8  12   7        300.31        312.02        30.75 o                         
   9  12   7        204.65        167.29        29.13 o                         
  10  12   7        353.25        425.90        40.22 o                         
  11  12   7        343.94        349.50        45.36 o                         
 -12  13   7        323.68        262.68        41.91 o                         
 -11  13   7        837.86        770.32        51.17 o                         
 -10  13   7       1499.87       1521.65        52.53 o                         
  -9  13   7       1159.85       1051.80        45.72 o                         
  -8  13   7        849.71        776.54        39.57 o                         
  -7  13   7        320.98        261.93        31.88 o                         
  -6  13   7       3706.75       3698.28        83.70 o                         
  -5  13   7       6602.17       6481.38       118.29 o                         
  -4  13   7        422.78        416.35        33.54 o                         
  -3  13   7        502.33        545.32        36.34 o                         
  -2  13   7        149.83        191.02        27.82 o                         
  -1  13   7       1384.60       1380.75        33.51 o                         
   0  13   7          9.00         24.34        16.22 o                         
   1  13   7       1573.58       1544.22        46.50 o                         
   2  13   7        199.60        211.47        27.59 o                         
   3  13   7        667.68        647.95        38.52 o                         
   4  13   7        601.37        538.18        34.19 o                         
   5  13   7       6343.92       6141.04       119.05 o                         
   6  13   7       4082.79       4038.30        95.15 o                         
   7  13   7        210.62        188.02        30.01 o                         
   8  13   7        960.28        970.49        42.80 o                         
   9  13   7        977.45        929.77        52.16 o                         
  10  13   7       1258.85       1420.69        62.17 o                         
  11  13   7        739.19        839.65        56.98 o                         
  12  13   7        284.15        216.22        47.59 o                         
 -12  14   7         20.91         55.56        43.96 o                         
 -11  14   7       1917.76       1839.91        79.37 o                         
 -10  14   7          7.74        -12.25        28.54 o                         
  -9  14   7       3632.00       3642.86        97.92 o                         
  -8  14   7         92.54        163.44        30.97 o                         
  -7  14   7         39.01         -4.42        30.77 o                         
  -6  14   7        404.85        406.97        35.87 o                         
  -5  14   7        507.30        493.29        35.26 o                         
  -4  14   7        118.35        124.24        28.96 o                         
  -3  14   7        246.84        257.18        33.53 o                         
  -2  14   7         16.59          8.54        23.36 o                         
  -1  14   7        601.92        641.97        24.13 o                         
   0  14   7         13.29         49.61        15.50 o                         
   1  14   7        619.05        638.62        37.59 o                         
   2  14   7         27.93        -24.66        26.45 o                         
   3  14   7        262.82        290.49        32.84 o                         
   4  14   7        149.30        147.95        29.82 o                         
   5  14   7        155.56        151.60        29.34 o                         
   6  14   7        303.82        270.36        35.93 o                         
   7  14   7         42.42         14.99        31.55 o                         
   8  14   7         78.70         53.84        29.92 o                         
   9  14   7       3923.95       4088.80       106.23 o                         
  10  14   7         21.10        -33.83        39.82 o                         
  11  14   7       1637.66       1470.44        72.00 o                         
  12  14   7         39.11         67.10        56.66 o                         
 -11  15   7        283.59        261.31        49.71 o                         
 -10  15   7       1751.33       1736.58        68.41 o                         
  -9  15   7         18.66          1.29        32.03 o                         
  -8  15   7        274.40        286.55        36.76 o                         
  -7  15   7        170.39        179.13        36.50 o                         
  -6  15   7        391.62        411.81        39.79 o                         
  -5  15   7       1632.44       1665.26        59.30 o                         
  -4  15   7       1956.41       1976.81        65.25 o                         
  -3  15   7        804.82        783.85        42.87 o                         
  -2  15   7         17.18         38.77        28.15 o                         
  -1  15   7        209.60        228.38        26.42 o                         
   0  15   7         11.95        -18.02        22.52 o                         
   1  15   7        104.76        175.24        28.39 o                         
   2  15   7         17.12         38.84        28.08 o                         
   3  15   7        538.28        511.37        40.69 o                         
   4  15   7       2138.77       2064.12        63.80 o                         
   5  15   7       1305.37       1276.21        53.52 o                         
   6  15   7        270.69        241.20        36.88 o                         
   7  15   7        169.54        146.45        40.55 o                         
   8  15   7        373.66        427.99        36.95 o                         
   9  15   7         41.95         59.12        43.58 o                         
  10  15   7       2016.99       1957.56        80.40 o                         
  11  15   7        334.03        342.76        66.78 o                         
 -10  16   7        435.89        401.82        56.34 o                         
  -9  16   7         87.56         68.52        38.14 o                         
  -8  16   7        613.94        693.38        51.30 o                         
  -7  16   7          4.70        -13.85        34.67 o                         
  -6  16   7       1719.83       1782.51        65.18 o                         
  -5  16   7        284.61        285.84        41.56 o                         
  -4  16   7       1751.61       1935.05        68.30 o                         
  -3  16   7         94.09        101.85        30.57 o                         
  -2  16   7        455.52        390.94        33.16 o                         
  -1  16   7        221.84        164.40        26.30 o                         
   0  16   7       5855.63       6388.01       113.53 o                         
   1  16   7        191.24        188.66        32.12 o                         
   2  16   7        572.88        501.89        42.53 o                         
   3  16   7         97.99         62.26        33.48 o                         
   4  16   7       2182.21       2269.71        73.22 o                         
   5  16   7        332.70        262.80        44.09 o                         
   6  16   7       1615.96       1462.32        67.54 o                         
   7  16   7         13.13        -34.85        34.85 o                         
   8  16   7        440.38        442.22        51.66 o                         
   9  16   7         25.99          3.20        48.38 o                         
  10  16   7        509.72        555.16        60.42 o                         
  -8  17   7        199.39        155.84        44.73 o                         
  -7  17   7        157.08        151.68        42.60 o                         
  -6  17   7          2.15        -35.11        35.11 o                         
  -5  17   7       2026.34       2078.55        72.07 o                         
  -4  17   7        325.91        350.21        41.39 o                         
  -3  17   7       1059.60       1056.65        47.39 o                         
  -2  17   7        968.07        803.89        39.96 o                         
  -1  17   7       2257.24       2380.34        61.29 o                         
   0  17   7         62.00         42.65        18.18 o                         
   1  17   7       2406.08       2612.39        73.61 o                         
   2  17   7        974.52        821.02        47.50 o                         
   3  17   7       1257.50       1145.75        53.12 o                         
   4  17   7        396.57        420.30        42.40 o                         
   5  17   7       2332.48       2373.92        88.86 o                         
   6  17   7          1.84         45.02        46.26 o                         
   7  17   7        145.21        104.49        55.21 o                         
   8  17   7        176.62        157.39        56.07 o                         
  -5  18   7        563.65        656.77        48.17 o                         
  -4  18   7        836.72        911.78        64.96 o                         
  -3  18   7        391.36        312.73        44.31 o                         
  -2  18   7          9.80          3.79        31.81 o                         
  -1  18   7         57.69         73.09        41.56 o                         
   0  18   7       1984.90       2110.69        97.28 o                         
   1  18   7         42.48         22.46        34.67 o                         
   2  18   7         18.74          6.16        35.59 o                         
   3  18   7        305.61        207.82        43.25 o                         
   4  18   7        888.87       1046.43        61.54 o                         
   5  18   7        730.85        830.13        74.44 o                         
   0   0   8        966.77       1163.62        34.46 o                         
  -1   1   8       1862.22       2125.45        36.10 o                         
   0   1   8      23233.13      24733.21       223.28 o                         
  -2   2   8       4535.40       5105.39        77.24 o                         
  -1   2   8       1332.83       1499.14        22.89 o                         
   0   2   8       9005.92      10061.44        96.60 o                         
   1   2   8       1648.81       1784.59        23.41 o                         
  -3   3   8      25067.18      24777.32       342.39 o                         
  -2   3   8       4158.19       4563.20        53.24 o                         
  -1   3   8       8991.62       8828.20        92.95 o                         
   0   3   8       4323.50       4450.76        50.13 o                         
   1   3   8      10006.43       9942.13       100.75 o                         
   2   3   8       4838.27       5247.63        57.72 o                         
   3   3   8      25011.11      24642.72       332.27 o                         
  -4   4   8       5215.57       5644.09       105.67 o                         
  -3   4   8       3181.03       3361.05        41.07 o                         
  -2   4   8       1641.41       1526.22        23.91 o                         
  -1   4   8       6812.63       7403.57        81.63 o                         
   0   4   8       5617.78       5210.20        59.15 o                         
   1   4   8       7071.75       7744.18        86.95 o                         
   2   4   8       1506.31       1391.02        26.29 o                         
   3   4   8       2498.16       2668.91        52.97 o                         
   4   4   8       6791.70       6938.04       155.87 o                         
  -5   5   8       5437.07       5482.26        91.95 o                         
  -4   5   8        791.57        820.74        18.02 o                         
  -3   5   8       1052.28       1096.17        20.99 o                         
  -2   5   8       2368.74       2422.66        33.15 o                         
  -1   5   8       3750.81       3661.45        46.92 o                         
   0   5   8         17.05         14.90         8.41 o                         
   1   5   8       4295.37       4305.85        55.27 o                         
   2   5   8       2430.51       2481.24        40.05 o                         
   3   5   8        871.72        910.57        22.39 o                         
   4   5   8       1082.51       1118.80        26.53 o                         
   5   5   8       6110.64       6330.26       105.51 o                         
  -6   6   8       2511.01       2362.90        46.73 o                         
  -5   6   8        171.20        218.20        11.60 o                         
  -4   6   8       3902.82       4009.92        48.30 o                         
  -3   6   8       5095.21       5236.75        61.83 o                         
  -2   6   8       9477.98       9615.14       103.89 o                         
  -1   6   8       1853.05       1856.57        29.75 o                         
   0   6   8       2446.55       2571.87        38.54 o                         
   1   6   8       2362.14       2350.40        37.39 o                         
   2   6   8       9642.02       9860.35       120.23 o                         
   3   6   8       5297.72       5436.77        69.05 o                         
   4   6   8       3051.14       3150.25        52.30 o                         
   5   6   8        499.57        458.44        35.58 o                         
   6   6   8       2141.69       1914.86        48.84 o                         
  -7   7   8       1528.15       1462.61        44.47 o                         
  -6   7   8       4391.88       4461.51        54.40 o                         
  -5   7   8        219.32        216.27        12.27 o                         
  -4   7   8       6855.45       6662.02        80.44 o                         
  -3   7   8       5036.28       5053.57        59.65 o                         
  -2   7   8        102.26         92.17        11.26 o                         
  -1   7   8       1870.15       1927.86        31.51 o                         
   0   7   8      16720.55      16515.09       176.02 o                         
   1   7   8       2097.34       2129.15        35.42 o                         
   2   7   8        131.22        133.01        13.08 o                         
   3   7   8       4790.18       4690.78        64.99 o                         
   4   7   8       6889.13       6766.39        89.31 o                         
   5   7   8        161.75        157.59        15.65 o                         
   6   7   8       4269.10       4359.38        62.51 o                         
  -8   8   8        315.16        341.78        29.35 o                         
  -7   8   8         66.72         85.93        20.06 o                         
  -6   8   8       3312.18       3211.03        51.21 o                         
  -5   8   8       2902.19       2832.51        41.05 o                         
  -4   8   8        565.46        554.08        18.29 o                         
  -3   8   8       1525.68       1527.15        28.44 o                         
  -2   8   8       7023.54       7216.46        87.39 o                         
  -1   8   8       1429.14       1369.17        28.22 o                         
   0   8   8       1829.88       1745.66        30.72 o                         
   1   8   8       1427.88       1431.83        26.85 o                         
   2   8   8       6761.94       7032.91        91.28 o                         
   3   8   8       1562.80       1595.77        34.49 o                         
   4   8   8        747.73        759.14        23.50 o                         
   5   8   8       2656.86       2630.37        50.24 o                         
   6   8   8       3171.85       3075.91        58.04 o                         
   7   8   8        290.46        324.49        21.16 o                         
   8   8   8        276.52        310.07        28.40 o                         
  -9   9   8        786.60        843.79        52.05 o                         
  -8   9   8        537.52        505.85        25.89 o                         
  -7   9   8        197.24        192.62        19.41 o                         
  -6   9   8       1624.23       1638.10        45.10 o                         
  -5   9   8       1409.66       1353.52        37.56 o                         
  -4   9   8        395.46        396.38        17.04 o                         
  -3   9   8       1813.48       1897.60        33.38 o                         
  -2   9   8       5471.62       5420.93        69.53 o                         
  -1   9   8       1828.41       1732.80        36.92 o                         
   0   9   8        157.79        156.10        13.59 o                         
   1   9   8       1195.16       1190.95        27.66 o                         
   2   9   8       5498.95       5428.83        74.39 o                         
   3   9   8       1734.28       1820.54        37.20 o                         
   4   9   8        358.25        374.14        19.13 o                         
   5   9   8       1345.98       1294.38        34.87 o                         
   6   9   8       1695.78       1669.99        45.83 o                         
   7   9   8        133.20        111.81        21.00 o                         
   8   9   8        641.05        591.24        31.15 o                         
   9   9   8        498.45        614.38        75.63 o                         
 -10  10   8       4353.51       4260.65       150.78 o                         
  -9  10   8        980.37        986.81        34.78 o                         
  -8  10   8        948.27        977.59        35.59 o                         
  -7  10   8       4171.82       3982.48        74.46 o                         
  -6  10   8         50.85         45.83        20.62 o                         
  -5  10   8       2454.95       2284.15        51.63 o                         
  -4  10   8       4481.76       4472.44        83.40 o                         
  -3  10   8       2475.53       2445.29        51.78 o                         
  -2  10   8        880.66        862.95        26.68 o                         
  -1  10   8       3178.19       3303.20        49.62 o                         
   0  10   8        925.45        814.72        23.45 o                         
   1  10   8       3037.68       3084.84        51.82 o                         
   2  10   8        926.26        905.93        30.87 o                         
   3  10   8       2537.19       2470.66        51.56 o                         
   4  10   8       5146.65       5259.03        80.02 o                         
   5  10   8       2092.02       1912.92        50.59 o                         
   6  10   8         11.92         -1.49        18.88 o                         
   7  10   8       3992.12       3822.09        81.50 o                         
   8  10   8       1303.61       1343.81        42.38 o                         
   9  10   8        819.78        878.90        48.43 o                         
  10  10   8       4185.83       4336.11       155.21 o                         
 -11  11   8       2327.63       2244.35       103.70 o                         
 -10  11   8        481.26        480.25        40.38 o                         
  -9  11   8       1933.20       1909.95        58.00 o                         
  -8  11   8       1313.53       1407.75        45.67 o                         
  -7  11   8        381.78        442.11        29.19 o                         
  -6  11   8       1568.77       1567.76        46.70 o                         
  -5  11   8         58.76         27.11        22.77 o                         
  -4  11   8       4214.47       4175.86       100.26 o                         
  -3  11   8       1105.47       1179.57        38.69 o                         
  -2  11   8       1387.59       1386.97        31.93 o                         
  -1  11   8        966.36        958.52        27.34 o                         
   0  11   8       1885.60       1935.20        41.62 o                         
   1  11   8        990.74       1028.98        30.23 o                         
   2  11   8       1352.48       1304.37        39.90 o                         
   3  11   8        825.44        845.50        34.30 o                         
   4  11   8       5338.97       5260.91        90.86 o                         
   5  11   8         50.18         48.86        22.85 o                         
   6  11   8       1435.40       1476.40        49.48 o                         
   7  11   8         97.05        171.74        39.12 o                         
   8  11   8       1208.77       1253.08        52.54 o                         
   9  11   8       1515.09       1472.92        55.11 o                         
  10  11   8        604.56        556.84        43.79 o                         
  11  11   8       2510.47       2258.19        99.61 o                         
 -12  12   8       1319.34       1342.67        84.51 o                         
 -11  12   8        433.63        369.18        42.68 o                         
 -10  12   8        320.66        218.84        21.89 o                         
  -9  12   8       1046.28       1125.61        47.77 o                         
  -8  12   8        865.62        873.38        43.92 o                         
  -7  12   8         20.40         29.50        24.02 o                         
  -6  12   8       1066.50       1090.44        40.06 o                         
  -5  12   8       3131.76       3090.61        72.20 o                         
  -4  12   8        106.50        113.03        25.35 o                         
  -3  12   8       1058.06        995.33        38.68 o                         
  -2  12   8        657.81        697.82        33.50 o                         
  -1  12   8       3637.54       3629.61        65.06 o                         
   0  12   8         37.43         27.47        16.39 o                         
   1  12   8       4285.63       4287.49        75.61 o                         
   2  12   8        407.62        473.88        28.22 o                         
   3  12   8        989.75        942.64        38.11 o                         
   4  12   8         96.55         76.30        22.14 o                         
   5  12   8       3738.11       3908.88        87.17 o                         
   6  12   8        985.70       1038.03        46.49 o                         
   7  12   8         10.66         34.27        23.71 o                         
   8  12   8        713.04        772.40        40.60 o                         
   9  12   8        986.97       1049.55        42.55 o                         
  10  12   8        151.72         96.49        35.48 o                         
  11  12   8        564.43        619.28        46.74 o                         
  12  12   8       2116.49       1960.75       220.71 o                         
 -13  13   8        564.10        635.32        71.33 o                         
 -12  13   8        551.13        404.64        46.32 o                         
 -11  13   8        478.81        392.72        44.76 o                         
 -10  13   8       1148.20       1090.87        49.29 o                         
  -9  13   8        537.94        557.71        37.01 o                         
  -8  13   8         89.31         85.37        27.49 o                         
  -7  13   8        767.56        682.77        52.72 o                         
  -6  13   8       2861.62       2888.32        72.61 o                         
  -5  13   8       1193.56       1320.06        49.59 o                         
  -4  13   8        792.52        734.33        36.49 o                         
  -3  13   8         24.13         22.09        30.03 o                         
  -2  13   8       4247.13       4225.70        97.75 o                         
  -1  13   8        216.06        220.64        17.62 o                         
   0  13   8       4884.03       4731.79        87.32 o                         
   1  13   8        273.78        279.39        27.28 o                         
   2  13   8       4768.23       4776.47       100.60 o                         
   3  13   8         13.08         42.33        26.52 o                         
   4  13   8        691.90        695.90        35.55 o                         
   5  13   8       1289.50       1350.46        48.58 o                         
   6  13   8       3093.86       3095.18        86.30 o                         
   7  13   8        879.64        878.24        41.17 o                         
   8  13   8         68.21         43.25        28.98 o                         
   9  13   8        343.32        433.28        40.69 o                         
  10  13   8       1170.19       1207.94        60.37 o                         
  11  13   8        425.27        414.74        46.58 o                         
  12  13   8        504.69        464.52        58.90 o                         
  13  13   8        556.71        559.57       130.75 o                         
 -12  14   8        300.14        274.68        47.82 o                         
 -11  14   8        184.97        240.14        43.15 o                         
 -10  14   8       3151.66       3138.96        86.08 o                         
  -9  14   8        147.12        176.85        32.72 o                         
  -8  14   8        747.33        728.96        42.59 o                         
  -7  14   8       3027.84       3023.03        77.17 o                         
  -6  14   8        517.35        578.25        36.27 o                         
  -5  14   8          0.77         28.34        28.83 o                         
  -4  14   8        281.15        284.26        33.37 o                         
  -3  14   8       3374.18       3408.91        79.01 o                         
  -2  14   8        215.98        147.79        26.82 o                         
  -1  14   8        340.79        343.24        18.46 o                         
   0  14   8        893.73        977.44        29.77 o                         
   1  14   8        356.00        282.87        28.43 o                         
   2  14   8        244.96        206.35        33.28 o                         
   3  14   8       3746.66       3871.75        89.09 o                         
   4  14   8        416.38        466.02        33.21 o                         
   5  14   8         12.68         31.46        27.37 o                         
   6  14   8        408.89        407.15        37.95 o                         
   7  14   8       3453.46       3483.58        83.24 o                         
   8  14   8        822.24        869.12        43.73 o                         
   9  14   8         94.50         69.50        31.78 o                         
  10  14   8       2756.66       2653.21        97.57 o                         
  11  14   8        223.94        234.54        48.87 o                         
  12  14   8        272.00        340.41        57.62 o                         
 -11  15   8        109.99         88.99        42.83 o                         
 -10  15   8        491.96        429.90        41.33 o                         
  -9  15   8       1732.34       1847.70        71.34 o                         
  -8  15   8        482.94        457.62        39.58 o                         
  -7  15   8        350.49        356.09        40.02 o                         
  -6  15   8        747.11        700.80        45.13 o                         
  -5  15   8        586.38        626.24        43.70 o                         
  -4  15   8        781.59        802.65        43.50 o                         
  -3  15   8        306.58        354.48        38.52 o                         
  -2  15   8       1550.24       1400.90        54.02 o                         
  -1  15   8         78.83         66.75        29.09 o                         
   0  15   8       2104.39       2252.60        62.62 o                         
   1  15   8         70.02         70.39        26.48 o                         
   2  15   8       1050.27        900.26        46.25 o                         
   3  15   8        280.37        322.91        37.05 o                         
   4  15   8        999.29       1067.62        49.64 o                         
   5  15   8        619.61        589.90        41.75 o                         
   6  15   8        584.19        636.07        47.91 o                         
   7  15   8        324.61        354.39        36.96 o                         
   8  15   8        493.18        433.19        41.00 o                         
   9  15   8       2019.09       1990.28        70.94 o                         
  10  15   8        543.96        618.68        58.91 o                         
  11  15   8         51.38        132.41        48.84 o                         
  -9  16   8        304.27        315.09        44.18 o                         
  -8  16   8        441.17        422.00        42.77 o                         
  -7  16   8         97.25        118.79        35.92 o                         
  -6  16   8        322.47        243.24        38.41 o                         
  -5  16   8       1354.64       1406.45        59.52 o                         
  -4  16   8        400.47        397.37        38.42 o                         
  -3  16   8        275.11        239.35        34.73 o                         
  -2  16   8         48.64         62.22        26.34 o                         
  -1  16   8        770.57        866.04        38.29 o                         
   0  16   8         99.06         45.95        30.50 o                         
   1  16   8       1069.21       1157.71        41.22 o                         
   2  16   8         24.49         31.44        30.44 o                         
   3  16   8        209.03        168.39        33.65 o                         
   4  16   8        411.44        366.95        37.52 o                         
   5  16   8       1596.29       1626.11        61.70 o                         
   6  16   8        344.07        398.55        43.75 o                         
   7  16   8        140.13        161.64        41.91 o                         
   8  16   8        342.83        271.33        49.87 o                         
   9  16   8        417.95        501.85        65.58 o                         
  -7  17   8        741.06        723.88        58.77 o                         
  -6  17   8        355.67        401.94        46.76 o                         
  -5  17   8        176.99        177.11        39.34 o                         
  -4  17   8       1675.65       1736.71        65.45 o                         
  -3  17   8        603.98        473.12        38.25 o                         
  -2  17   8        234.76        227.72        33.62 o                         
  -1  17   8         17.24         47.96        39.45 o                         
   0  17   8       2879.75       3009.40        90.74 o                         
   1  17   8          7.40         -5.12        22.63 o                         
   2  17   8        236.54        316.65        37.83 o                         
   3  17   8        475.38        411.50        43.20 o                         
   4  17   8       1670.48       1656.28        66.35 o                         
   5  17   8        209.18        221.99        53.26 o                         
   6  17   8        494.21        459.84        77.37 o                         
   7  17   8        794.85        767.90        82.54 o                         
  -4  18   8        391.45        391.37        43.28 o                         
  -3  18   8       1159.56       1168.53        72.44 o                         
  -2  18   8          2.87        -29.33        34.81 o                         
  -1  18   8        569.01        499.89        52.07 o                         
   0  18   8         12.51        -18.28        39.68 o                         
   1  18   8        610.51        595.72        36.25 o                         
   2  18   8         11.15         16.64        36.64 o                         
   3  18   8        721.30        781.81        63.86 o                         
   4  18   8        377.19        408.58        53.34 o                         
   0   1   9      42447.13      44284.23       389.68 o                         
  -1   2   9        396.76        358.25        20.17 o                         
   0   2   9       2059.84       2444.03        30.26 o                         
   1   2   9        160.32        168.04         9.08 o                         
  -2   3   9        673.56        734.01        14.79 o                         
  -1   3   9       1264.56       1398.53        22.82 o                         
   0   3   9       6540.39       6330.11        70.30 o                         
   1   3   9       1533.13       1645.57        25.88 o                         
   2   3   9        952.57        982.83        24.54 o                         
  -3   4   9       2121.34       1995.48        31.27 o                         
  -2   4   9       3001.52       3043.68        38.95 o                         
  -1   4   9      16900.38      16517.97       157.37 o                         
   0   4   9       3328.14       3375.77        41.98 o                         
   1   4   9      14927.43      14499.30       164.76 o                         
   2   4   9       3233.51       3229.79        42.89 o                         
   3   4   9       2391.23       2251.65        35.14 o                         
  -4   5   9      12878.15      12171.67       135.55 o                         
  -3   5   9       3386.84       3501.28        46.33 o                         
  -2   5   9       1641.27       1581.77        26.65 o                         
  -1   5   9       3808.39       3917.34        49.38 o                         
   0   5   9      18833.24      18238.29       185.95 o                         
   1   5   9       2969.52       3163.51        55.58 o                         
   2   5   9       1823.60       1796.45        33.95 o                         
   3   5   9       3909.69       4111.10        54.16 o                         
   4   5   9      13392.41      12850.28       148.68 o                         
  -5   6   9       3054.19       2929.54        41.85 o                         
  -4   6   9       3269.06       3165.16        42.94 o                         
  -3   6   9       3740.97       3661.20        45.17 o                         
  -2   6   9       1608.56       1628.24        27.87 o                         
  -1   6   9       3706.72       3760.49        51.06 o                         
   0   6   9        238.09        297.86        14.36 o                         
   1   6   9       4440.04       4407.40        56.13 o                         
   2   6   9       1622.12       1626.75        32.70 o                         
   3   6   9       3466.58       3340.16        53.82 o                         
   4   6   9       2914.94       2863.89        46.95 o                         
   5   6   9       2905.07       2820.86        43.44 o                         
  -6   7   9        994.12       1000.11        22.25 o                         
  -5   7   9       5208.25       5128.86        62.22 o                         
  -4   7   9        409.02        434.81        15.68 o                         
  -3   7   9        570.22        618.81        18.96 o                         
  -2   7   9        555.09        575.87        17.72 o                         
  -1   7   9       1459.14       1564.09        27.74 o                         
   0   7   9        194.98        207.19        13.90 o                         
   1   7   9       1295.21       1403.05        30.22 o                         
   2   7   9        402.19        413.99        17.88 o                         
   3   7   9        787.36        887.59        27.36 o                         
   4   7   9        267.60        307.23        17.91 o                         
   5   7   9       5078.25       4968.58        78.83 o                         
   6   7   9        719.08        734.59        24.78 o                         
  -7   8   9       4717.00       4638.76        76.14 o                         
  -6   8   9       2022.44       1982.52        35.88 o                         
  -5   8   9       1513.13       1518.80        30.23 o                         
  -4   8   9         66.29         75.04        11.28 o                         
  -3   8   9        747.40        770.17        20.74 o                         
  -2   8   9       4442.29       4425.19        60.57 o                         
  -1   8   9       2902.86       2864.20        39.13 o                         
   0   8   9       2207.39       2385.58        39.87 o                         
   1   8   9       2580.68       2549.05        42.92 o                         
   2   8   9       5266.72       5224.27        68.62 o                         
   3   8   9        776.86        791.37        24.54 o                         
   4   8   9        115.01        115.20        14.63 o                         
   5   8   9       1892.84       1862.78        42.23 o                         
   6   8   9       1793.59       1768.42        43.47 o                         
   7   8   9       5008.59       5031.44        86.29 o                         
  -8   9   9        554.07        513.99        26.09 o                         
  -7   9   9       1650.59       1629.98        44.63 o                         
  -6   9   9       2609.64       2464.72        62.29 o                         
  -5   9   9        490.86        499.97        21.91 o                         
  -4   9   9       4183.96       4056.81        62.05 o                         
  -3   9   9       4203.21       4180.01        59.13 o                         
  -2   9   9        456.28        502.68        19.03 o                         
  -1   9   9       9244.84       9187.87       106.32 o                         
   0   9   9       5253.55       5083.79        65.06 o                         
   1   9   9       9913.33       9851.96       119.39 o                         
   2   9   9        432.18        412.90        20.05 o                         
   3   9   9       4484.35       4422.62        64.50 o                         
   4   9   9       4175.09       4115.87        67.79 o                         
   5   9   9        459.36        450.07        26.52 o                         
   6   9   9       1993.75       1823.71        50.14 o                         
   7   9   9       1440.81       1365.95        45.13 o                         
   8   9   9        438.20        453.53        29.76 o                         
  -9  10   9       3023.51       2874.58        66.71 o                         
  -8  10   9       4864.44       4608.55        87.63 o                         
  -7  10   9       2148.08       1788.57        49.28 o                         
  -6  10   9       4407.70       4319.03        82.42 o                         
  -5  10   9       3195.91       3086.35        64.68 o                         
  -4  10   9       2566.18       2542.59        55.49 o                         
  -3  10   9       1718.04       1721.97        40.57 o                         
  -2  10   9       5843.10       5980.33        88.55 o                         
  -1  10   9       2695.83       2615.64        50.06 o                         
   0  10   9        203.23        204.48        15.59 o                         
   1  10   9       3188.34       3035.86        50.34 o                         
   2  10   9       4881.22       4988.31        79.83 o                         
   3  10   9       1622.34       1645.42        42.76 o                         
   4  10   9       2558.00       2571.33        54.54 o                         
   5  10   9       3274.05       3111.25        61.79 o                         
   6  10   9       4655.52       4461.29        90.13 o                         
   7  10   9       2442.91       2105.90        58.14 o                         
   8  10   9       5029.21       4791.62        97.49 o                         
   9  10   9       3106.11       2906.23        86.52 o                         
 -10  11   9        751.90        726.31        48.16 o                         
  -9  11   9        331.55        343.86        29.65 o                         
  -8  11   9       2429.73       2345.37        64.71 o                         
  -7  11   9       1916.45       1815.28        55.43 o                         
  -6  11   9        162.33        187.75        26.33 o                         
  -5  11   9        422.42        449.51        28.12 o                         
  -4  11   9        938.73        918.51        35.86 o                         
  -3  11   9       6048.67       5845.77       104.60 o                         
  -2  11   9         25.69         40.25        16.53 o                         
  -1  11   9        355.91        379.30        20.27 o                         
   0  11   9        674.40        750.14        25.81 o                         
   1  11   9        577.60        611.21        24.22 o                         
   2  11   9         68.09         67.31        17.59 o                         
   3  11   9       5498.87       5544.69       101.26 o                         
   4  11   9       1046.06        981.82        38.50 o                         
   5  11   9        411.09        422.01        30.82 o                         
   6  11   9        184.23        269.01        36.21 o                         
   7  11   9       1384.65       1289.43        55.17 o                         
   8  11   9       1594.88       1605.18        61.66 o                         
   9  11   9        283.23        318.16        26.04 o                         
  10  11   9        873.63        787.66        54.83 o                         
 -11  12   9       2426.51       2396.10        76.67 o                         
 -10  12   9        296.52        265.88        41.24 o                         
  -9  12   9        403.50        430.69        35.68 o                         
  -8  12   9        172.23        143.10        26.40 o                         
  -7  12   9       3451.17       3346.96        83.16 o                         
  -6  12   9        224.44        238.44        29.49 o                         
  -5  12   9        963.53       1072.47        42.03 o                         
  -4  12   9       1526.95       1479.02        56.58 o                         
  -3  12   9       1380.48       1342.18        46.88 o                         
  -2  12   9       1243.12       1208.78        29.52 o                         
  -1  12   9        936.59        900.85        29.41 o                         
   0  12   9       1708.82       1740.87        39.21 o                         
   1  12   9       1064.75       1123.31        30.92 o                         
   2  12   9       1129.61       1059.92        36.66 o                         
   3  12   9       1022.77        984.58        37.79 o                         
   4  12   9       1801.80       1686.84        52.89 o                         
   5  12   9        782.92        821.75        36.82 o                         
   6  12   9        173.08        223.78        30.54 o                         
   7  12   9       3877.71       3808.36        89.84 o                         
   8  12   9        234.26        204.97        30.28 o                         
   9  12   9        437.04        443.96        32.10 o                         
  10  12   9        346.13        354.54        42.25 o                         
  11  12   9       2731.72       2720.27        96.73 o                         
 -12  13   9       1445.32       1480.81        64.71 o                         
 -11  13   9        956.46        962.89        55.31 o                         
 -10  13   9        781.83        688.64        42.46 o                         
  -9  13   9         62.76         67.29        27.48 o                         
  -8  13   9        238.52        246.04        32.84 o                         
  -7  13   9       1879.53       1905.55        57.56 o                         
  -6  13   9       2220.85       2108.13        61.88 o                         
  -5  13   9        175.43        221.12        28.71 o                         
  -4  13   9        393.49        340.48        30.56 o                         
  -3  13   9       5672.61       5878.84       114.87 o                         
  -2  13   9        102.90        118.99        27.73 o                         
  -1  13   9       1416.55       1542.89        37.57 o                         
   0  13   9       1802.21       1883.23        47.27 o                         
   1  13   9       1558.95       1687.99        46.99 o                         
   2  13   9        171.68        185.20        25.44 o                         
   3  13   9       5745.61       5875.30       118.50 o                         
   4  13   9        402.35        426.22        34.73 o                         
   5  13   9        116.79        121.80        26.23 o                         
   6  13   9       2236.11       2098.77        68.95 o                         
   7  13   9       1545.08       1614.17        68.46 o                         
   8  13   9        455.53        456.32        37.31 o                         
   9  13   9         59.15         61.14        29.02 o                         
  10  13   9        616.84        647.41        59.74 o                         
  11  13   9        810.43        899.46        59.84 o                         
  12  13   9       1177.83       1065.31        74.93 o                         
 -11  14   9         44.51         37.52        41.38 o                         
 -10  14   9        421.30        358.08        39.73 o                         
  -9  14   9         93.70        131.73        31.35 o                         
  -8  14   9       1833.48       1802.82        59.28 o                         
  -7  14   9        469.87        392.05        35.05 o                         
  -6  14   9       4026.00       3978.32        87.69 o                         
  -5  14   9        152.27        155.61        30.12 o                         
  -4  14   9       1726.67       1665.42        58.13 o                         
  -3  14   9        654.04        610.69        39.71 o                         
  -2  14   9       6703.96       6798.65       120.58 o                         
  -1  14   9        429.37        410.65        20.95 o                         
   0  14   9        934.10        925.69        31.18 o                         
   1  14   9        340.79        280.50        26.22 o                         
   2  14   9       7087.41       7161.84       131.18 o                         
   3  14   9        626.54        552.19        36.53 o                         
   4  14   9       1330.46       1325.28        48.44 o                         
   5  14   9         83.77         45.75        28.00 o                         
   6  14   9       3791.32       3798.58       103.95 o                         
   7  14   9        402.94        440.31        38.38 o                         
   8  14   9       2013.80       2019.63        72.14 o                         
   9  14   9         38.83         52.54        34.28 o                         
  10  14   9        395.23        375.20        53.78 o                         
  11  14   9         41.83         78.40        67.86 o                         
 -10  15   9        132.11        105.89        37.70 o                         
  -9  15   9         88.26        106.34        36.77 o                         
  -8  15   9        214.45        184.01        38.97 o                         
  -7  15   9       2589.49       2578.26        72.88 o                         
  -6  15   9        395.27        340.42        36.30 o                         
  -5  15   9        204.81        223.34        34.89 o                         
  -4  15   9        533.33        521.47        39.08 o                         
  -3  15   9       4496.04       4550.26        98.00 o                         
  -2  15   9          4.53         15.19        28.35 o                         
  -1  15   9        340.83        350.35        32.22 o                         
   0  15   9         26.56         -0.77        21.39 o                         
   1  15   9        413.11        403.50        28.48 o                         
   2  15   9          1.86        -16.55        24.17 o                         
   3  15   9       4002.87       4029.88       102.27 o                         
   4  15   9        503.38        524.42        37.59 o                         
   5  15   9        276.05        241.68        33.06 o                         
   6  15   9        285.99        287.95        38.00 o                         
   7  15   9       2310.75       2387.07        85.53 o                         
   8  15   9        303.78        237.12        42.91 o                         
   9  15   9         97.58        137.63        53.96 o                         
  10  15   9         98.61         53.93        55.82 o                         
  -8  16   9         70.50         68.57        38.53 o                         
  -7  16   9       2126.39       2067.76        70.41 o                         
  -6  16   9        268.36        223.78        38.10 o                         
  -5  16   9        159.51        113.15        35.26 o                         
  -4  16   9        267.53        222.86        36.68 o                         
  -3  16   9        247.37        304.97        37.66 o                         
  -2  16   9        673.45        658.29        39.87 o                         
  -1  16   9        356.44        318.49        38.69 o                         
   0  16   9        320.45        307.04        25.44 o                         
   1  16   9        424.87        375.40        28.20 o                         
   2  16   9        767.33        728.92        36.41 o                         
   3  16   9        345.02        361.97        37.18 o                         
   4  16   9        236.05        263.74        37.40 o                         
   5  16   9        163.71        135.48        34.98 o                         
   6  16   9        279.55        241.22        51.71 o                         
   7  16   9       1856.36       1829.97        86.27 o                         
   8  16   9         49.61         62.20        80.24 o                         
  -6  17   9        333.62        329.34        44.05 o                         
  -5  17   9         75.56         87.35        44.06 o                         
  -4  17   9        141.84        181.77        38.46 o                         
  -3  17   9        806.78        887.65        57.88 o                         
  -2  17   9        112.09         55.91        30.72 o                         
  -1  17   9        278.12        301.02        39.51 o                         
   0  17   9         61.63         78.01        37.91 o                         
   1  17   9        346.12        308.88        33.79 o                         
   2  17   9         58.48         53.97        27.98 o                         
   3  17   9        732.62        716.39        50.38 o                         
   4  17   9         87.26        130.66        45.66 o                         
   5  17   9         62.23        126.81        57.25 o                         
   6  17   9        383.15        362.95        73.80 o                         
  -3  18   9        206.86        117.99        39.43 o                         
  -2  18   9        957.82       1036.34        70.24 o                         
  -1  18   9        217.90        257.70        50.82 o                         
   0  18   9        506.07        392.86        51.47 o                         
   1  18   9        147.87         86.10        30.13 o                         
   2  18   9       1485.63       1568.20        63.99 o                         
   3  18   9        243.56        185.24        36.99 o                         
   0   0  10      97510.05      96877.30      2919.01 o                         
  -1   1  10       5182.52       4420.75        68.51 o                         
   0   1  10        943.47        992.74        18.52 o                         
   1   1  10       4775.70       4039.40        68.01 o                         
  -2   2  10       5913.00       5911.92        89.51 o                         
  -1   2  10        450.32        506.07        14.10 o                         
   0   2  10         13.14         21.18         8.21 o                         
   1   2  10        374.94        437.83        13.16 o                         
   2   2  10       6452.50       6450.71       101.93 o                         
  -3   3  10      11782.06      12445.01       166.44 o                         
  -2   3  10       5302.29       5333.67        58.11 o                         
  -1   3  10       1921.89       1977.10        27.54 o                         
   0   3  10         13.03         21.83         8.21 o                         
   1   3  10       2057.07       2087.72        31.13 o                         
   2   3  10       5792.47       5810.00        64.30 o                         
   3   3  10      10248.33      10759.35       183.80 o                         
  -4   4  10       6789.83       6318.32       123.20 o                         
  -3   4  10       3860.39       4082.85        50.40 o                         
  -2   4  10       4940.36       5182.29        58.48 o                         
  -1   4  10       2491.07       2600.41        36.15 o                         
   0   4  10      13334.03      12956.35       133.14 o                         
   1   4  10       2761.89       2839.48        38.62 o                         
   2   4  10       4816.92       5049.67        61.81 o                         
   3   4  10       3862.17       4031.53        51.36 o                         
   4   4  10       5311.52       5034.22       102.28 o                         
  -5   5  10       5008.90       5001.69        93.67 o                         
  -4   5  10       4570.84       4575.32        60.24 o                         
  -3   5  10       2616.66       2435.84        36.71 o                         
  -2   5  10       4035.52       3928.98        46.32 o                         
  -1   5  10      11839.39      11772.14       122.82 o                         
   0   5  10        178.21        177.55        11.21 o                         
   1   5  10      11480.05      11345.20       130.46 o                         
   2   5  10       3388.24       3267.76        48.54 o                         
   3   5  10       2667.82       2500.87        38.52 o                         
   4   5  10       4607.72       4551.17        61.98 o                         
   5   5  10       4863.83       4882.38       104.95 o                         
  -6   6  10       2113.26       2083.36        50.15 o                         
  -5   6  10       1585.35       1548.03        29.75 o                         
  -4   6  10       5073.86       4871.75        61.52 o                         
  -3   6  10       1379.04       1403.43        26.70 o                         
  -2   6  10        797.42        762.73        19.95 o                         
  -1   6  10        855.89        924.73        22.49 o                         
   0   6  10       4263.47       4280.45        55.15 o                         
   1   6  10        738.16        794.97        22.54 o                         
   2   6  10       1174.52       1055.58        27.04 o                         
   3   6  10       1617.28       1623.84        32.96 o                         
   4   6  10       4680.05       4492.22        65.31 o                         
   5   6  10       1714.04       1594.70        36.36 o                         
   6   6  10       1967.43       1969.64        57.16 o                         
  -7   7  10       4206.51       4360.92        92.70 o                         
  -6   7  10       2954.89       3008.27        46.13 o                         
  -5   7  10         46.36         47.07        10.99 o                         
  -4   7  10       4154.50       4177.25        53.75 o                         
  -3   7  10       2795.13       2635.40        37.58 o                         
  -2   7  10        410.35        432.67        16.45 o                         
  -1   7  10       2594.17       2594.35        41.24 o                         
   0   7  10        286.85        325.30        15.77 o                         
   1   7  10       2435.65       2480.28        39.67 o                         
   2   7  10        364.03        400.32        19.56 o                         
   3   7  10       2297.43       2163.62        41.72 o                         
   4   7  10       4163.98       4302.31        68.70 o                         
   5   7  10         29.21         -0.77        16.00 o                         
   6   7  10       2861.39       2888.03        47.90 o                         
   7   7  10       4802.21       4901.94        93.66 o                         
  -8   8  10       3051.16       2995.27        82.68 o                         
  -7   8  10       2019.20       2020.76        40.34 o                         
  -6   8  10       3480.00       3581.81        58.46 o                         
  -5   8  10       1920.90       1918.70        38.55 o                         
  -4   8  10        808.92        720.72        21.93 o                         
  -3   8  10       1776.31       1718.29        31.10 o                         
  -2   8  10        724.32        872.44        24.93 o                         
  -1   8  10       1648.14       1721.93        35.88 o                         
   0   8  10       3284.59       3217.81        47.52 o                         
   1   8  10       2101.12       2129.80        36.39 o                         
   2   8  10       1315.64       1384.44        33.81 o                         
   3   8  10       1741.24       1626.73        36.73 o                         
   4   8  10        996.27        962.92        31.52 o                         
   5   8  10       2074.34       2063.75        47.35 o                         
   6   8  10       3221.95       3242.78        65.95 o                         
   7   8  10       2354.95       2403.02        56.96 o                         
   8   8  10       3310.50       3078.09        80.04 o                         
  -9   9  10       3421.94       3314.31        87.12 o                         
  -8   9  10       1181.99       1146.80        39.68 o                         
  -7   9  10         94.44         69.47        22.44 o                         
  -6   9  10       2347.92       2322.36        52.35 o                         
  -5   9  10       1290.17       1366.39        36.22 o                         
  -4   9  10       2842.24       2772.18        47.25 o                         
  -3   9  10       1677.52       1609.61        34.84 o                         
  -2   9  10       3641.35       3567.61        60.15 o                         
  -1   9  10       7418.09       7430.02        88.62 o                         
   0   9  10        585.72        574.92        21.76 o                         
   1   9  10       6431.65       6266.06        91.73 o                         
   2   9  10       4736.82       4586.08        77.97 o                         
   3   9  10       1409.41       1433.51        42.11 o                         
   4   9  10       2840.23       2888.80        62.49 o                         
   5   9  10       1169.27       1168.72        38.02 o                         
   6   9  10       2778.20       2688.99        66.63 o                         
   7   9  10        125.18        134.41        23.10 o                         
   8   9  10       1202.39       1172.53        42.37 o                         
   9   9  10       4096.57       3887.51       163.91 o                         
 -10  10  10       1463.61       1428.48        72.08 o                         
  -9  10  10        806.18        814.26        33.28 o                         
  -8  10  10        667.90        686.25        34.59 o                         
  -7  10  10       4749.43       4684.96        91.69 o                         
  -6  10  10        982.97       1070.04        40.68 o                         
  -5  10  10        781.53        768.28        28.37 o                         
  -4  10  10       2843.04       2848.96        53.87 o                         
  -3  10  10       3722.68       3506.37        58.75 o                         
  -2  10  10         23.51         27.07        15.85 o                         
  -1  10  10        785.82        797.83        25.20 o                         
   0  10  10       2804.20       2720.75        55.78 o                         
   1  10  10        879.80        857.66        29.16 o                         
   2  10  10         36.36         17.74        16.54 o                         
   3  10  10       3427.04       3332.74        68.67 o                         
   4  10  10       3193.25       3241.38        65.11 o                         
   5  10  10        778.47        731.94        31.48 o                         
   6  10  10        939.52       1029.03        41.26 o                         
   7  10  10       5091.26       4981.25       101.55 o                         
   8  10  10        747.90        726.80        35.75 o                         
   9  10  10        704.64        686.79        46.29 o                         
  10  10  10       1366.70       1227.72        83.28 o                         
 -11  11  10       1789.47       1764.71        87.25 o                         
 -10  11  10        376.30        400.87        35.07 o                         
  -9  11  10        963.87        944.61        38.35 o                         
  -8  11  10       1161.46       1136.24        42.24 o                         
  -7  11  10       3030.67       2949.58        69.50 o                         
  -6  11  10        680.26        720.75        36.32 o                         
  -5  11  10       1277.36       1378.80        46.24 o                         
  -4  11  10       2006.02       1980.84        54.43 o                         
  -3  11  10       1053.20        985.72        30.54 o                         
  -2  11  10       3955.06       3736.44        65.61 o                         
  -1  11  10        560.77        630.87        24.12 o                         
   0  11  10       5352.95       5140.29        79.88 o                         
   1  11  10        411.49        505.13        26.42 o                         
   2  11  10       3488.23       3412.65        73.62 o                         
   3  11  10       1189.38       1176.10        41.04 o                         
   4  11  10       2491.86       2457.90        54.29 o                         
   5  11  10       1240.48       1367.46        57.37 o                         
   6  11  10        511.53        606.26        39.00 o                         
   7  11  10       3189.15       3165.85        86.36 o                         
   8  11  10       1325.24       1249.41        49.01 o                         
   9  11  10        718.62        663.43        42.55 o                         
  10  11  10        309.32        381.12        45.36 o                         
  11  11  10       1914.69       1839.26       105.98 o                         
 -12  12  10       2283.39       2567.70       111.84 o                         
 -11  12  10         93.74        134.11        48.28 o                         
 -10  12  10        513.20        571.64        45.94 o                         
  -9  12  10        515.47        520.14        39.49 o                         
  -8  12  10       2572.13       2571.38        68.79 o                         
  -7  12  10        583.53        591.62        35.85 o                         
  -6  12  10       2161.18       2093.47        65.38 o                         
  -5  12  10        750.54        779.56        42.60 o                         
  -4  12  10        162.69        167.22        26.91 o                         
  -3  12  10       1023.29        943.11        38.61 o                         
  -2  12  10        472.73        461.12        20.34 o                         
  -1  12  10       1270.84       1181.12        40.56 o                         
   0  12  10        789.05        735.94        28.47 o                         
   1  12  10       1946.14       1899.39        45.09 o                         
   2  12  10        302.80        294.18        19.83 o                         
   3  12  10        928.61        803.48        35.73 o                         
   4  12  10        226.22        194.71        26.13 o                         
   5  12  10       1165.68       1176.22        44.32 o                         
   6  12  10       2391.31       2366.21        79.19 o                         
   7  12  10        589.77        545.98        49.25 o                         
   8  12  10       2410.87       2451.27        79.63 o                         
   9  12  10        618.04        672.15        42.60 o                         
  10  12  10        571.26        551.47        48.80 o                         
  11  12  10        190.63        199.78        46.78 o                         
  12  12  10       2404.23       2737.35       134.12 o                         
 -12  13  10        226.36        206.29        40.84 o                         
 -11  13  10       1588.30       1535.78        64.51 o                         
 -10  13  10       1189.22       1207.83        52.65 o                         
  -9  13  10        640.96        740.82        37.81 o                         
  -8  13  10        595.95        570.31        37.82 o                         
  -7  13  10        934.02        835.62        40.40 o                         
  -6  13  10       1188.51       1192.91        48.13 o                         
  -5  13  10        142.70        120.54        29.17 o                         
  -4  13  10        979.10       1018.11        41.69 o                         
  -3  13  10        181.71        132.93        27.38 o                         
  -2  13  10       2145.38       2296.77        61.90 o                         
  -1  13  10        848.08        853.76        29.56 o                         
   0  13  10       1288.35       1308.17        35.85 o                         
   1  13  10        913.63        906.41        31.84 o                         
   2  13  10       1939.32       2130.41        51.65 o                         
   3  13  10        158.93        153.63        21.92 o                         
   4  13  10        931.79        920.90        39.65 o                         
   5  13  10        282.79        302.29        28.52 o                         
   6  13  10       1234.58       1194.81        65.20 o                         
   7  13  10        834.42        732.63        45.24 o                         
   8  13  10        698.44        656.49        42.14 o                         
   9  13  10        680.04        618.74        51.66 o                         
  10  13  10       1183.64       1078.57        61.91 o                         
  11  13  10       1577.77       1447.71        76.89 o                         
  12  13  10        180.43        136.38        51.22 o                         
 -11  14  10        177.28        149.37        48.02 o                         
 -10  14  10       1097.15       1035.55        58.36 o                         
  -9  14  10        114.29         60.94        35.74 o                         
  -8  14  10        531.96        525.38        38.62 o                         
  -7  14  10       1105.13       1094.85        48.93 o                         
  -6  14  10        823.64        813.75        41.60 o                         
  -5  14  10        297.28        262.24        31.63 o                         
  -4  14  10        259.54        257.39        35.00 o                         
  -3  14  10       3671.75       3675.33        81.74 o                         
  -2  14  10         23.00         18.71        24.62 o                         
  -1  14  10       1965.49       2011.33        48.46 o                         
   0  14  10         29.54         16.96        16.95 o                         
   1  14  10       2432.20       2471.69        58.76 o                         
   2  14  10         33.52         23.70        20.31 o                         
   3  14  10       4195.29       4370.12        89.51 o                         
   4  14  10        263.96        307.97        30.33 o                         
   5  14  10        290.34        254.56        30.50 o                         
   6  14  10        657.06        594.88        51.04 o                         
   7  14  10       1270.94       1196.86        54.90 o                         
   8  14  10        522.50        518.15        40.89 o                         
   9  14  10         97.34         27.66        43.05 o                         
  10  14  10        920.17        855.19        68.34 o                         
  11  14  10        143.27        226.97        50.45 o                         
  -9  15  10        398.68        483.41        46.95 o                         
  -8  15  10        944.24        964.49        48.40 o                         
  -7  15  10        458.25        601.52        42.32 o                         
  -6  15  10       1031.42        997.76        49.38 o                         
  -5  15  10        241.05        314.06        34.87 o                         
  -4  15  10        101.01        126.17        32.63 o                         
  -3  15  10        200.69        235.00        39.08 o                         
  -2  15  10       5864.92       5858.45       113.76 o                         
  -1  15  10        554.36        551.92        34.97 o                         
   0  15  10        567.25        570.01        29.77 o                         
   1  15  10        556.26        509.93        29.10 o                         
   2  15  10       5510.89       5723.89       105.04 o                         
   3  15  10        237.19        268.69        28.09 o                         
   4  15  10        178.85        137.22        32.26 o                         
   5  15  10        254.76        238.58        37.94 o                         
   6  15  10       1064.44       1042.76        52.99 o                         
   7  15  10        664.47        743.03        51.95 o                         
   8  15  10        784.51        789.06        64.92 o                         
   9  15  10        628.66        702.99        90.87 o                         
  -8  16  10        742.27        752.45        53.89 o                         
  -7  16  10         75.24         35.63        37.25 o                         
  -6  16  10        971.99        940.90        48.69 o                         
  -5  16  10        665.13        732.68        44.32 o                         
  -4  16  10         37.96         51.49        30.76 o                         
  -3  16  10        582.37        494.47        39.28 o                         
  -2  16  10        166.99        158.49        35.28 o                         
  -1  16  10       1390.92       1400.21        46.62 o                         
   0  16  10         50.39         36.51        21.94 o                         
   1  16  10       1254.27       1291.98        44.37 o                         
   2  16  10        204.87        179.84        29.98 o                         
   3  16  10        602.33        657.88        39.89 o                         
   4  16  10         13.79         32.89        30.03 o                         
   5  16  10        676.80        785.36        61.06 o                         
   6  16  10        990.66       1032.72        73.90 o                         
   7  16  10         57.47         94.44        71.20 o                         
   8  16  10        519.31        529.28        70.68 o                         
  -5  17  10         28.47         58.19        39.30 o                         
  -4  17  10       1293.34       1281.73        73.69 o                         
  -3  17  10        160.73        205.82        44.69 o                         
  -2  17  10        402.28        488.44        40.61 o                         
  -1  17  10         40.49         84.35        49.64 o                         
   0  17  10        726.93        667.29        54.06 o                         
   1  17  10         56.97         56.33        30.97 o                         
   2  17  10        393.82        439.34        34.22 o                         
   3  17  10        163.91        190.19        33.10 o                         
   4  17  10       1180.19       1207.61        68.32 o                         
   5  17  10         14.93         18.03        61.83 o                         
   0   1  11       2712.78       2833.98        35.14 o                         
  -1   2  11       9935.14       9847.68       101.70 o                         
   0   2  11        773.80        952.43        20.03 o                         
   1   2  11       9879.33       9755.31        98.98 o                         
  -2   3  11      20439.60      20526.27       198.97 o                         
  -1   3  11       2151.20       2077.60        30.72 o                         
   0   3  11        669.01        615.17        16.59 o                         
   1   3  11       2438.25       2363.07        33.17 o                         
   2   3  11      21297.33      21493.63       217.78 o                         
  -3   4  11       1846.88       1915.69        31.26 o                         
  -2   4  11       1453.29       1506.78        25.08 o                         
  -1   4  11       1130.70        984.88        21.83 o                         
   0   4  11       7754.67       8083.34        91.80 o                         
   1   4  11       1281.37       1149.63        23.91 o                         
   2   4  11       1206.40       1239.18        27.24 o                         
   3   4  11       1839.91       1870.40        33.74 o                         
  -4   5  11       1004.44       1033.12        24.58 o                         
  -3   5  11       2944.23       2896.50        40.72 o                         
  -2   5  11        683.81        757.21        19.15 o                         
  -1   5  11        369.22        445.70        16.55 o                         
   0   5  11       4810.48       4691.06        58.53 o                         
   1   5  11        463.02        494.78        18.65 o                         
   2   5  11        862.90        920.93        23.48 o                         
   3   5  11       2681.75       2628.74        42.11 o                         
   4   5  11        888.87        926.20        24.18 o                         
  -5   6  11       1877.35       1818.55        35.16 o                         
  -4   6  11       1985.70       1929.02        35.34 o                         
  -3   6  11       5937.62       5861.15        72.56 o                         
  -2   6  11        923.02        974.59        21.56 o                         
  -1   6  11      10500.51      10208.25       116.54 o                         
   0   6  11       6035.97       5948.98        70.74 o                         
   1   6  11      11316.79      11027.64       122.93 o                         
   2   6  11        679.68        776.45        24.22 o                         
   3   6  11       4452.34       4526.58        80.26 o                         
   4   6  11       2086.12       1974.05        36.27 o                         
   5   6  11       1807.86       1782.90        39.98 o                         
  -6   7  11       5113.12       4947.80        78.98 o                         
  -5   7  11       7195.36       7145.40        98.65 o                         
  -4   7  11       6026.81       5972.18        75.07 o                         
  -3   7  11       9611.41       9393.67       105.70 o                         
  -2   7  11       3284.64       3061.94        48.28 o                         
  -1   7  11       8285.77       8388.10        93.90 o                         
   0   7  11        108.77        128.59        12.98 o                         
   1   7  11       7535.50       7683.41        95.26 o                         
   2   7  11       3822.83       3687.79        52.29 o                         
   3   7  11       9356.79       9248.76       113.39 o                         
   4   7  11       6221.85       6282.07        89.13 o                         
   5   7  11       6624.63       6609.00       109.38 o                         
   6   7  11       5307.55       5096.86        79.38 o                         
  -7   8  11       2466.21       2485.29        49.18 o                         
  -6   8  11       2614.71       2700.07        48.65 o                         
  -5   8  11       1717.43       1742.15        37.28 o                         
  -4   8  11       4869.61       4898.82        71.68 o                         
  -3   8  11       6304.46       6217.45        82.55 o                         
  -2   8  11        151.00        163.01        17.55 o                         
  -1   8  11       3690.53       3396.87        53.34 o                         
   0   8  11       7880.51       7959.46        98.67 o                         
   1   8  11       3762.43       3514.20        51.70 o                         
   2   8  11        176.59        182.86        18.64 o                         
   3   8  11       6638.09       6597.99        94.38 o                         
   4   8  11       4960.36       5013.16        81.22 o                         
   5   8  11       1790.35       1828.79        51.92 o                         
   6   8  11       2617.70       2723.50        65.17 o                         
   7   8  11       2425.42       2406.57        61.40 o                         
  -8   9  11       1587.18       1515.37        39.16 o                         
  -7   9  11       3451.03       3326.87        58.56 o                         
  -6   9  11       5116.58       5136.45        81.22 o                         
  -5   9  11        805.57        781.40        24.99 o                         
  -4   9  11        167.66        198.73        16.52 o                         
  -3   9  11       5155.93       5197.86        76.57 o                         
  -2   9  11        180.55        157.41        15.41 o                         
  -1   9  11       4549.68       4700.23        77.32 o                         
   0   9  11       2096.77       2292.07        44.36 o                         
   1   9  11       5370.38       5498.90        76.07 o                         
   2   9  11        171.94        150.59        15.61 o                         
   3   9  11       5288.66       5391.05        84.50 o                         
   4   9  11         74.29         86.03        26.68 o                         
   5   9  11        632.83        650.70        35.69 o                         
   6   9  11       4508.77       4570.59       106.62 o                         
   7   9  11       3877.19       3816.76        82.83 o                         
   8   9  11       1394.37       1338.20        50.24 o                         
  -9  10  11       2071.19       2160.62        54.13 o                         
  -8  10  11       3902.67       3885.89        81.65 o                         
  -7  10  11        507.69        466.95        34.81 o                         
  -6  10  11        359.13        335.00        22.97 o                         
  -5  10  11       2218.33       2438.35        48.23 o                         
  -4  10  11       2969.74       2997.93        58.36 o                         
  -3  10  11       3819.58       3802.86        64.59 o                         
  -2  10  11       1263.50       1164.78        31.52 o                         
  -1  10  11        875.81        873.15        30.35 o                         
   0  10  11       8870.77       8697.93       124.50 o                         
   1  10  11        660.33        636.02        28.24 o                         
   2  10  11       1045.28       1091.14        33.97 o                         
   3  10  11       3598.82       3642.51        72.59 o                         
   4  10  11       3112.00       3171.46        71.38 o                         
   5  10  11       2013.52       2139.59        62.50 o                         
   6  10  11        317.78        276.63        26.09 o                         
   7  10  11        442.32        409.36        30.53 o                         
   8  10  11       3696.32       3780.89        88.79 o                         
   9  10  11       2244.70       2313.49        84.43 o                         
 -10  11  11        944.93       1082.63        58.57 o                         
  -9  11  11       1094.62       1182.95        41.46 o                         
  -8  11  11        692.59        769.03        34.56 o                         
  -7  11  11        510.63        438.93        34.59 o                         
  -6  11  11        514.24        501.37        32.77 o                         
  -5  11  11       4297.47       4131.86        83.76 o                         
  -4  11  11        885.22        957.44        31.34 o                         
  -3  11  11       1249.19       1264.60        36.64 o                         
  -2  11  11       1006.22       1078.47        34.01 o                         
  -1  11  11       5953.70       5948.76       104.94 o                         
   0  11  11        351.28        347.35        25.05 o                         
   1  11  11       6489.73       6562.11       106.70 o                         
   2  11  11        797.70        798.19        32.97 o                         
   3  11  11       1018.26       1070.31        40.32 o                         
   4  11  11        849.66        963.66        48.34 o                         
   5  11  11       4037.60       3903.58       104.03 o                         
   6  11  11        388.42        367.47        29.75 o                         
   7  11  11        534.09        480.94        34.02 o                         
   8  11  11        646.07        742.15        42.94 o                         
   9  11  11       1224.80       1115.99        52.18 o                         
  10  11  11        914.39        970.14        56.86 o                         
 -11  12  11        624.78        553.89        42.05 o                         
 -10  12  11       2039.76       1987.01       103.46 o                         
  -9  12  11        146.49        106.84        27.42 o                         
  -8  12  11        538.62        552.03        33.01 o                         
  -7  12  11       1799.74       1836.27        53.92 o                         
  -6  12  11       3048.81       3074.55        75.79 o                         
  -5  12  11        116.66         86.73        26.09 o                         
  -4  12  11       6628.35       6649.75       127.47 o                         
  -3  12  11        999.30       1010.95        35.07 o                         
  -2  12  11       1398.01       1387.40        37.16 o                         
  -1  12  11        596.40        624.79        28.95 o                         
   0  12  11       8188.58       8262.95       136.17 o                         
   1  12  11        648.96        739.24        31.46 o                         
   2  12  11        987.87        985.88        41.96 o                         
   3  12  11       1033.69       1127.74        41.38 o                         
   4  12  11       6546.51       6743.98       133.86 o                         
   5  12  11         96.47         46.37        30.35 o                         
   6  12  11       2973.80       3031.04        91.24 o                         
   7  12  11       1888.28       1834.85        63.41 o                         
   8  12  11        594.97        619.85        43.45 o                         
   9  12  11        118.84         42.11        32.95 o                         
  10  12  11       2134.63       2136.01        86.28 o                         
  11  12  11        797.86        718.52        65.11 o                         
 -11  13  11        512.30        487.90        48.58 o                         
 -10  13  11       1146.72       1104.54        58.23 o                         
  -9  13  11        865.35        811.49        51.26 o                         
  -8  13  11        837.24        917.93        45.71 o                         
  -7  13  11        467.42        498.98        35.44 o                         
  -6  13  11        493.38        566.56        36.60 o                         
  -5  13  11       1602.65       1664.05        58.80 o                         
  -4  13  11       1396.96       1428.55        51.18 o                         
  -3  13  11        754.26        695.14        39.34 o                         
  -2  13  11        555.53        627.82        25.08 o                         
  -1  13  11       3721.99       3698.18        67.32 o                         
   0  13  11        293.30        235.88        25.45 o                         
   1  13  11       3939.40       3935.80        82.66 o                         
   2  13  11        612.25        640.22        39.30 o                         
   3  13  11        737.95        756.87        41.89 o                         
   4  13  11       1439.17       1494.38        53.91 o                         
   5  13  11       1888.86       1800.03        81.48 o                         
   6  13  11        441.38        399.90        36.09 o                         
   7  13  11        587.89        610.96        40.31 o                         
   8  13  11        878.73        874.77        57.24 o                         
   9  13  11        810.75        680.44        43.92 o                         
  10  13  11        894.21        894.90        64.99 o                         
  11  13  11        591.91        662.92       115.78 o                         
 -10  14  11        173.81        131.62        36.43 o                         
  -9  14  11       1910.45       1912.92        65.85 o                         
  -8  14  11        304.42        300.95        36.88 o                         
  -7  14  11        159.28        110.41        30.71 o                         
  -6  14  11       1154.77       1176.77        48.03 o                         
  -5  14  11       1416.43       1542.38        62.06 o                         
  -4  14  11         35.89         -8.72        30.28 o                         
  -3  14  11         28.47          5.63        25.00 o                         
  -2  14  11       1808.49       1715.16        53.11 o                         
  -1  14  11        129.60        136.89        19.51 o                         
   0  14  11        357.59        364.32        19.59 o                         
   1  14  11        104.24         75.83        26.97 o                         
   2  14  11       1854.17       1937.22        59.92 o                         
   3  14  11         15.51         25.11        30.53 o                         
   4  14  11         83.14         86.80        29.67 o                         
   5  14  11       1260.08       1399.89        59.06 o                         
   6  14  11       1097.51       1158.00        53.73 o                         
   7  14  11        161.09        230.34        42.14 o                         
   8  14  11        293.92        318.63        54.01 o                         
   9  14  11       2002.54       2085.00        93.20 o                         
  10  14  11        179.82        183.56        60.28 o                         
  -9  15  11       1062.88       1040.86        64.41 o                         
  -8  15  11       1102.10       1128.10        52.83 o                         
  -7  15  11        210.08        279.49        39.61 o                         
  -6  15  11        508.62        463.03        40.20 o                         
  -5  15  11        318.83        357.36        37.50 o                         
  -4  15  11       1010.68        968.70        49.51 o                         
  -3  15  11       1244.36       1270.76        48.73 o                         
  -2  15  11          9.77        -12.36        28.58 o                         
  -1  15  11       1363.67       1407.49        52.56 o                         
   0  15  11         47.73         43.41        18.17 o                         
   1  15  11       1198.01       1318.93        45.95 o                         
   2  15  11         17.23         -8.61        28.45 o                         
   3  15  11       1132.77       1147.98        49.39 o                         
   4  15  11        772.81        720.44        45.12 o                         
   5  15  11        216.11        233.36        27.06 o                         
   6  15  11        572.33        531.94        44.06 o                         
   7  15  11        248.83        298.12        57.61 o                         
   8  15  11       1081.13        994.65       102.61 o                         
   9  15  11       1046.51       1105.98        87.60 o                         
  -7  16  11        162.18        117.79        42.00 o                         
  -6  16  11       1850.87       1783.91        73.56 o                         
  -5  16  11        153.39        133.38        37.01 o                         
  -4  16  11       3033.30       3133.45        97.06 o                         
  -3  16  11        255.40        231.10        38.38 o                         
  -2  16  11        399.60        392.10        34.12 o                         
  -1  16  11        183.40        153.91        21.23 o                         
   0  16  11       6584.49       6847.19       123.24 o                         
   1  16  11        189.75        160.98        21.25 o                         
   2  16  11        457.53        405.38        37.83 o                         
   3  16  11        192.26        261.51        35.49 o                         
   4  16  11       3360.28       3535.27        95.90 o                         
   5  16  11        234.90        174.58        50.55 o                         
   6  16  11       1738.28       1557.86       122.55 o                         
   7  16  11        266.14        240.09        58.28 o                         
  -4  17  11        414.65        425.56        45.57 o                         
  -3  17  11        701.60        631.61        59.90 o                         
  -2  17  11        136.71         64.72        38.55 o                         
  -1  17  11       2459.36       2649.11       113.14 o                         
   0  17  11         38.52        -12.60        42.19 o                         
   1  17  11       2164.64       2242.16        67.60 o                         
   2  17  11        186.36        119.05        36.55 o                         
   3  17  11        715.64        709.11        50.62 o                         
   4  17  11        461.21        471.53        53.37 o                         
   0   0  12       2425.32       2742.78        69.79 o                         
  -1   1  12       1168.65       1192.56        30.55 o                         
   0   1  12          2.40         18.30         9.71 o                         
   1   1  12       1224.94       1211.96        33.12 o                         
  -2   2  12      25153.46      24834.33       343.63 o                         
  -1   2  12        961.41       1040.21        22.87 o                         
   0   2  12         85.48        121.84        11.17 o                         
   1   2  12       1238.11       1342.08        25.24 o                         
   2   2  12      25759.23      25820.55       344.32 o                         
  -3   3  12      32330.90      32259.94       424.18 o                         
  -2   3  12        823.56        904.64        19.32 o                         
  -1   3  12       7240.24       7037.79        71.65 o                         
   0   3  12       1551.99       1680.74        29.49 o                         
   1   3  12       6408.59       6228.65        74.95 o                         
   2   3  12        799.42        904.88        23.66 o                         
   3   3  12      32670.41      32808.31       471.00 o                         
  -4   4  12       2485.68       2555.83        53.78 o                         
  -3   4  12        748.72        844.62        21.49 o                         
  -2   4  12       7106.13       7067.26        80.27 o                         
  -1   4  12       1829.79       1868.88        31.16 o                         
   0   4  12        123.14        119.77        12.20 o                         
   1   4  12       1778.73       1821.44        32.77 o                         
   2   4  12       7106.12       7050.84        86.05 o                         
   3   4  12        775.97        882.47        24.00 o                         
   4   4  12       2689.49       2633.44        58.24 o                         
  -5   5  12       2994.20       3146.14        70.77 o                         
  -4   5  12       1775.96       1744.07        39.38 o                         
  -3   5  12       1829.19       1919.75        34.95 o                         
  -2   5  12       1268.85       1307.21        26.60 o                         
  -1   5  12        186.48        233.13        14.03 o                         
   0   5  12        761.72        754.75        20.36 o                         
   1   5  12        137.17        140.23        15.61 o                         
   2   5  12        886.81        922.65        28.01 o                         
   3   5  12       2091.02       2185.02        37.05 o                         
   4   5  12       1254.74       1298.21        30.81 o                         
   5   5  12       3976.66       4022.56        91.95 o                         
  -6   6  12      11289.18      10450.78       193.70 o                         
  -5   6  12       5533.20       5469.70        85.06 o                         
  -4   6  12      11188.70      11461.35       133.46 o                         
  -3   6  12       1362.70       1395.73        30.48 o                         
  -2   6  12       5112.56       5162.36        67.15 o                         
  -1   6  12       2527.38       2423.12        41.82 o                         
   0   6  12        736.75        693.03        19.65 o                         
   1   6  12       3225.11       3026.20        48.31 o                         
   2   6  12       5645.55       5660.59        75.35 o                         
   3   6  12       1740.47       1731.19        37.66 o                         
   4   6  12      11448.18      11752.98       138.29 o                         
   5   6  12       6795.91       6642.85        91.30 o                         
   6   6  12      11349.88      10279.72       188.27 o                         
  -7   7  12       7598.68       7034.80       151.89 o                         
  -6   7  12       3324.59       3295.73        64.49 o                         
  -5   7  12       1664.33       1493.49        38.34 o                         
  -4   7  12       6956.11       6851.58        95.40 o                         
  -3   7  12      12725.73      12788.07       142.71 o                         
  -2   7  12       1583.04       1515.30        32.41 o                         
  -1   7  12      11379.56      11256.34       127.50 o                         
   0   7  12       2759.16       2751.66        44.23 o                         
   1   7  12      10661.86      10581.87       132.89 o                         
   2   7  12       1392.49       1429.16        35.25 o                         
   3   7  12      11701.16      11682.51       154.26 o                         
   4   7  12       6890.36       6809.98        98.31 o                         
   5   7  12       1548.92       1427.62        41.71 o                         
   6   7  12       3313.90       3278.14        58.85 o                         
   7   7  12       8046.18       7516.15       165.82 o                         
  -8   8  12        382.05        344.03        38.86 o                         
  -7   8  12       2067.86       2074.19        49.21 o                         
  -6   8  12        738.01        708.75        28.44 o                         
  -5   8  12       2859.20       2801.81        53.02 o                         
  -4   8  12         23.32         19.37        12.85 o                         
  -3   8  12       4039.57       4028.25        61.82 o                         
  -2   8  12       7326.38       7430.61       110.85 o                         
  -1   8  12       4049.43       3917.32        64.03 o                         
   0   8  12       1000.77       1085.40        27.58 o                         
   1   8  12       4455.97       4309.62        66.43 o                         
   2   8  12       8606.61       8652.65       112.36 o                         
   3   8  12       3855.96       3788.59        63.97 o                         
   4   8  12         43.84         44.50        21.30 o                         
   5   8  12       2334.00       2376.81        58.86 o                         
   6   8  12        901.47        838.28        38.00 o                         
   7   8  12       1939.56       1876.19        60.97 o                         
   8   8  12        523.67        498.02        47.79 o                         
  -9   9  12       1534.12       1569.99        60.18 o                         
  -8   9  12       1616.69       1491.32        46.90 o                         
  -7   9  12       1228.79       1141.61        37.40 o                         
  -6   9  12        870.17        897.43        31.19 o                         
  -5   9  12       1214.02       1184.91        31.13 o                         
  -4   9  12         45.98         75.59        14.88 o                         
  -3   9  12        100.03         95.16        15.18 o                         
  -2   9  12       5280.57       4997.09        81.73 o                         
  -1   9  12       1691.56       1676.00        40.83 o                         
   0   9  12       4669.86       4484.46        72.15 o                         
   1   9  12       1777.70       1785.54        39.49 o                         
   2   9  12       4331.86       4251.45        73.63 o                         
   3   9  12        113.14         86.48        20.87 o                         
   4   9  12         43.02         49.49        23.32 o                         
   5   9  12       1518.18       1435.41        45.29 o                         
   6   9  12        910.57        969.32        53.51 o                         
   7   9  12       1005.61        969.40        48.14 o                         
   8   9  12       1598.53       1603.61        61.82 o                         
   9   9  12       1281.83       1262.80       103.38 o                         
 -10  10  12       2317.73       2296.18       119.38 o                         
  -9  10  12        847.57        838.53        41.81 o                         
  -8  10  12       2554.93       2608.57        78.56 o                         
  -7  10  12       1037.65       1014.66        34.65 o                         
  -6  10  12       1209.41       1176.43        35.44 o                         
  -5  10  12        178.48        152.27        19.17 o                         
  -4  10  12       1622.96       1562.54        40.85 o                         
  -3  10  12       1005.59       1020.73        31.15 o                         
  -2  10  12       2699.58       2494.90        54.39 o                         
  -1  10  12       1692.92       1787.86        45.17 o                         
   0  10  12        584.15        612.17        26.62 o                         
   1  10  12       1549.72       1611.65        41.15 o                         
   2  10  12       2692.94       2585.97        59.16 o                         
   3  10  12       1212.97       1189.56        44.76 o                         
   4  10  12       1657.61       1638.54        54.38 o                         
   5  10  12        214.31        226.80        36.31 o                         
   6  10  12       1238.78       1231.20        59.35 o                         
   7  10  12       1021.30        969.78        56.42 o                         
   8  10  12       2432.56       2448.20        72.80 o                         
   9  10  12        882.54        833.35        57.58 o                         
  10  10  12       2365.55       2543.15       126.10 o                         
 -11  11  12        439.21        432.82        85.90 o                         
 -10  11  12        969.33        968.35        48.59 o                         
  -9  11  12       1591.43       1588.70        47.37 o                         
  -8  11  12       1003.29        983.48        36.95 o                         
  -7  11  12       1606.99       1519.55        50.33 o                         
  -6  11  12        842.06        787.83        34.58 o                         
  -5  11  12        228.01        234.32        21.33 o                         
  -4  11  12       4029.82       4106.69        68.97 o                         
  -3  11  12       1087.05       1094.45        33.41 o                         
  -2  11  12         63.46         43.46        24.46 o                         
  -1  11  12        940.92       1024.50        37.69 o                         
   0  11  12      16649.57      16675.17       239.94 o                         
   1  11  12        655.71        735.16        31.40 o                         
   2  11  12        152.62        161.79        20.88 o                         
   3  11  12       1034.85       1027.31        44.97 o                         
   4  11  12       3892.63       3799.41        87.83 o                         
   5  11  12        298.93        287.85        35.51 o                         
   6  11  12        972.63        829.42        61.94 o                         
   7  11  12       1618.70       1739.50        68.50 o                         
   8  11  12        822.86        815.62        46.98 o                         
   9  11  12       1574.41       1619.05        72.75 o                         
  10  11  12        775.69        766.17        51.78 o                         
  11  11  12        445.31        355.42        67.79 o                         
 -12  12  12        190.38        249.13        80.35 o                         
 -11  12  12       1442.24       1384.59        64.83 o                         
 -10  12  12        581.64        495.23        46.07 o                         
  -9  12  12        580.43        508.63        33.98 o                         
  -8  12  12        180.15        172.62        30.20 o                         
  -7  12  12         37.72        -14.24        28.03 o                         
  -6  12  12       1358.29       1338.23        51.42 o                         
  -5  12  12       6780.18       6510.79       114.36 o                         
  -4  12  12        614.30        615.63        32.62 o                         
  -3  12  12       2135.96       2103.52        47.34 o                         
  -2  12  12       1665.06       1709.40        48.78 o                         
  -1  12  12       3634.90       3709.96        80.29 o                         
   0  12  12        420.86        343.56        28.02 o                         
   1  12  12       2740.93       2820.88        69.58 o                         
   2  12  12       2209.64       2265.33        60.21 o                         
   3  12  12       2259.77       2229.90        61.66 o                         
   4  12  12        571.81        594.90        43.68 o                         
   5  12  12       6386.01       6284.95       138.72 o                         
   6  12  12       1625.75       1625.81        77.21 o                         
   7  12  12         54.87         68.37        39.08 o                         
   8  12  12        270.45        237.96        39.14 o                         
   9  12  12        644.08        582.26        40.84 o                         
  10  12  12        528.22        502.87        47.10 o                         
  11  12  12       1483.02       1372.70        97.51 o                         
  12  12  12        333.13        363.27       101.06 o                         
 -10  13  12        778.67        772.84        59.30 o                         
  -9  13  12       1478.06       1491.99        62.53 o                         
  -8  13  12        371.00        349.75        32.23 o                         
  -7  13  12         12.03         27.43        25.81 o                         
  -6  13  12       1801.06       1833.30        58.10 o                         
  -5  13  12       1313.33       1209.29        51.79 o                         
  -4  13  12       1499.93       1527.72        52.46 o                         
  -3  13  12         98.49         78.34        22.95 o                         
  -2  13  12       1094.19       1141.08        38.03 o                         
  -1  13  12        847.12        851.52        36.93 o                         
   0  13  12       3747.17       3646.26        75.61 o                         
   1  13  12        743.31        749.69        33.40 o                         
   2  13  12       1033.53       1088.17        54.50 o                         
   3  13  12        121.14        158.01        28.95 o                         
   4  13  12       1557.31       1530.18        62.90 o                         
   5  13  12        999.70       1009.50        52.24 o                         
   6  13  12       1671.24       1753.37        86.46 o                         
   7  13  12         49.06         67.55        37.55 o                         
   8  13  12        513.63        408.37        35.07 o                         
   9  13  12       1449.31       1449.26        82.37 o                         
  10  13  12        611.79        578.02        92.67 o                         
  -9  14  12         89.79        104.76        40.51 o                         
  -8  14  12       1232.39       1138.82        59.33 o                         
  -7  14  12        207.17        187.44        34.25 o                         
  -6  14  12        818.17        811.81        45.64 o                         
  -5  14  12         55.24         63.61        31.77 o                         
  -4  14  12       1803.68       1716.33        58.08 o                         
  -3  14  12        548.03        538.81        31.57 o                         
  -2  14  12         87.51        133.06        24.42 o                         
  -1  14  12        356.00        347.44        25.37 o                         
   0  14  12          2.28         15.99        21.19 o                         
   1  14  12        329.93        274.47        29.47 o                         
   2  14  12         98.46         98.64        30.00 o                         
   3  14  12        473.03        441.31        38.07 o                         
   4  14  12       2102.68       2059.22        66.40 o                         
   5  14  12         28.82         55.19        35.79 o                         
   6  14  12        912.07       1015.18        76.08 o                         
   7  14  12        207.14        157.61        51.53 o                         
   8  14  12       1290.95       1339.15        82.69 o                         
   9  14  12         71.73         70.30        60.55 o                         
  -8  15  12        222.71        127.81        40.39 o                         
  -7  15  12          3.20         13.20        36.72 o                         
  -6  15  12        230.67        168.49        37.98 o                         
  -5  15  12        876.08        892.19        53.86 o                         
  -4  15  12       1592.07       1632.58        63.99 o                         
  -3  15  12        481.36        453.71        33.61 o                         
  -2  15  12        491.25        518.22        32.85 o                         
  -1  15  12        148.00        146.18        23.57 o                         
   0  15  12        924.47        992.46        45.45 o                         
   1  15  12        151.75        143.15        29.40 o                         
   2  15  12        686.82        621.67        39.19 o                         
   3  15  12        492.22        452.41        36.80 o                         
   4  15  12        998.03        940.09        53.35 o                         
   5  15  12        699.19        703.58        48.17 o                         
   6  15  12        142.56         87.48        54.76 o                         
   7  15  12          2.82         12.69        70.37 o                         
   8  15  12         99.32         72.41        63.81 o                         
  -5  16  12       2665.07       2681.65        86.18 o                         
  -4  16  12        154.36        140.50        39.44 o                         
  -3  16  12        704.36        703.91        45.21 o                         
  -2  16  12        114.23         86.05        28.18 o                         
  -1  16  12       2854.90       3146.22       108.15 o                         
   0  16  12          0.39          6.00        25.15 o                         
   1  16  12       2613.69       2892.07        95.86 o                         
   2  16  12        141.19        167.94        35.55 o                         
   3  16  12        673.90        758.72        47.62 o                         
   4  16  12        200.75        186.52        55.47 o                         
   5  16  12       3035.25       3229.13       149.99 o                         
   0  17  12       4635.09       5455.16       193.22 o                         
   0   1  13       4337.80       4435.46        51.21 o                         
  -1   2  13        963.18       1005.12        22.12 o                         
   0   2  13        128.26        157.17        12.44 o                         
   1   2  13        725.04        774.59        19.45 o                         
  -2   3  13       6789.80       6834.48        75.10 o                         
  -1   3  13       2628.45       2541.75        35.05 o                         
   0   3  13        266.55        231.33        14.00 o                         
   1   3  13       2598.95       2529.40        39.35 o                         
   2   3  13       6804.37       6796.81        78.99 o                         
  -3   4  13       5375.90       5260.07        68.29 o                         
  -2   4  13       4874.16       4986.93        62.55 o                         
  -1   4  13       1968.83       1803.27        32.65 o                         
   0   4  13         20.06         24.63        12.11 o                         
   1   4  13       1927.69       1738.45        33.13 o                         
   2   4  13       4801.81       4840.08        63.64 o                         
   3   4  13       5735.44       5732.29        72.93 o                         
  -4   5  13       1724.71       1647.29        33.91 o                         
  -3   5  13        424.02        397.04        18.25 o                         
  -2   5  13        855.13        789.70        23.94 o                         
  -1   5  13       2299.16       2399.88        40.94 o                         
   0   5  13       8153.78       8220.17        99.02 o                         
   1   5  13       2439.27       2540.64        43.81 o                         
   2   5  13        927.60        836.54        23.58 o                         
   3   5  13        388.87        403.89        20.85 o                         
  -5   6  13       2779.63       2802.67        50.15 o                         
  -4   6  13       6984.82       6990.26        94.57 o                         
  -3   6  13        981.91        967.27        26.63 o                         
  -2   6  13       4424.07       4414.44        60.13 o                         
  -1   6  13       1323.02       1233.56        32.23 o                         
   0   6  13       1462.14       1552.00        36.28 o                         
   1   6  13        745.77        787.85        28.74 o                         
   2   6  13       4034.35       4152.87        63.22 o                         
   3   6  13        787.62        741.93        29.08 o                         
   4   6  13       7275.46       7349.26        96.59 o                         
   5   6  13       2335.34       2320.84        49.45 o                         
  -6   7  13        948.87       1034.09        32.39 o                         
  -5   7  13       1604.26       1632.04        39.28 o                         
  -4   7  13       1600.17       1590.72        38.74 o                         
  -3   7  13        470.70        475.98        21.43 o                         
  -2   7  13       3822.78       3737.04        63.32 o                         
  -1   7  13       3066.24       3151.09        53.94 o                         
   0   7  13       3561.65       3580.32        60.62 o                         
   1   7  13       3874.17       4013.24        67.63 o                         
   2   7  13       5068.65       4948.99        94.16 o                         
   3   7  13        337.31        373.47        23.82 o                         
   4   7  13       1427.53       1419.91        39.86 o                         
   5   7  13       1313.58       1351.87        42.98 o                         
   6   7  13        965.04       1049.56        37.78 o                         
  -7   8  13       1863.71       1966.25        46.78 o                         
  -6   8  13       1106.72       1046.96        33.59 o                         
  -5   8  13        137.00        135.90        20.04 o                         
  -4   8  13        949.24        939.25        32.23 o                         
  -3   8  13        832.96        825.84        25.40 o                         
  -2   8  13       2209.73       2149.59        45.36 o                         
  -1   8  13       1085.15       1066.66        31.02 o                         
   0   8  13       4844.54       4919.41        73.82 o                         
   1   8  13       1888.30       1800.84        56.50 o                         
   2   8  13       2114.31       2131.68        52.52 o                         
   3   8  13        652.62        593.00        26.94 o                         
   4   8  13       1005.07       1019.39        36.08 o                         
   5   8  13        205.86        223.12        25.22 o                         
   6   8  13        735.17        776.76        44.17 o                         
   7   8  13       1754.39       1899.04        62.22 o                         
  -8   9  13        372.25        397.81        25.92 o                         
  -7   9  13       1549.21       1464.17        41.86 o                         
  -6   9  13        884.62        960.65        33.93 o                         
  -5   9  13       1693.55       1679.81        43.10 o                         
  -4   9  13       1894.45       1809.98        39.02 o                         
  -3   9  13       3357.59       3483.74        60.77 o                         
  -2   9  13       2379.59       2347.37        51.08 o                         
  -1   9  13       1083.80       1126.90        33.90 o                         
   0   9  13       5395.95       5457.09        83.35 o                         
   1   9  13       1440.42       1498.47        40.77 o                         
   2   9  13       2141.70       2142.95        50.07 o                         
   3   9  13       3221.34       3224.39        64.48 o                         
   4   9  13       1671.60       1626.25        47.84 o                         
   5   9  13       1821.15       1665.56        55.28 o                         
   6   9  13       1177.71       1246.77        55.46 o                         
   7   9  13       1376.46       1435.61        54.77 o                         
   8   9  13        507.15        502.44        37.18 o                         
  -9  10  13        658.88        629.04        38.08 o                         
  -8  10  13       1585.48       1600.71        63.54 o                         
  -7  10  13        242.68        285.83        26.72 o                         
  -6  10  13       1449.83       1407.05        42.92 o                         
  -5  10  13        724.63        733.00        25.55 o                         
  -4  10  13       1752.71       1873.38        42.01 o                         
  -3  10  13        815.35        928.86        31.44 o                         
  -2  10  13       2210.34       2244.98        56.61 o                         
  -1  10  13         94.28         76.48        20.32 o                         
   0  10  13        932.96        859.06        31.50 o                         
   1  10  13          5.42          9.36        20.68 o                         
   2  10  13       1457.80       1538.68        52.30 o                         
   3  10  13        816.58        847.39        38.04 o                         
   4  10  13       2000.93       2033.88        60.90 o                         
   5  10  13       1060.43       1115.20        48.83 o                         
   6  10  13       1387.75       1421.72        63.64 o                         
   7  10  13        201.68        164.28        33.49 o                         
   8  10  13       1585.87       1675.85        65.82 o                         
   9  10  13        770.55        690.36        66.40 o                         
 -10  11  13        642.46        613.24        51.77 o                         
  -9  11  13        246.55        229.07        37.08 o                         
  -8  11  13       1725.60       1682.55        78.66 o                         
  -7  11  13       1038.16        963.49        49.21 o                         
  -6  11  13        174.61        181.19        19.56 o                         
  -5  11  13       2831.37       2930.68        58.11 o                         
  -4  11  13       1916.65       1957.08        45.39 o                         
  -3  11  13        334.81        326.44        25.64 o                         
  -2  11  13        203.84        189.74        26.20 o                         
  -1  11  13       1666.81       1699.67        63.72 o                         
   0  11  13          4.59         21.24        21.73 o                         
   1  11  13       1661.71       1716.75        46.95 o                         
   2  11  13        309.11        317.72        28.99 o                         
   3  11  13        279.40        298.74        32.43 o                         
   4  11  13       1831.40       1911.95        72.01 o                         
   5  11  13       2732.58       2763.91        79.23 o                         
   6  11  13        227.76        300.73        43.38 o                         
   7  11  13        960.38        883.78        53.87 o                         
   8  11  13       1565.44       1560.41        68.90 o                         
   9  11  13        202.20        271.27        59.59 o                         
  10  11  13        609.83        534.99        71.68 o                         
 -11  12  13        908.29        910.17        64.14 o                         
 -10  12  13        940.48        975.32        62.71 o                         
  -9  12  13        243.54        210.20        39.48 o                         
  -8  12  13        323.82        336.24        38.18 o                         
  -7  12  13        394.01        401.33        35.24 o                         
  -6  12  13        707.23        763.72        40.64 o                         
  -5  12  13        829.76        822.93        38.26 o                         
  -4  12  13       1702.46       1711.79        47.42 o                         
  -3  12  13        107.55        124.11        27.96 o                         
  -2  12  13        266.81        264.46        26.23 o                         
  -1  12  13         25.63         -3.38        23.73 o                         
   0  12  13       3323.73       3370.37        71.65 o                         
   1  12  13         80.92        114.71        22.85 o                         
   2  12  13        150.46        139.38        30.26 o                         
   3  12  13         20.48         74.54        31.07 o                         
   4  12  13       2362.85       2372.74        72.08 o                         
   5  12  13        803.00        788.85        45.92 o                         
   6  12  13        611.44        670.87        52.67 o                         
   7  12  13        476.54        455.64        47.32 o                         
   8  12  13        284.28        182.05        51.73 o                         
   9  12  13        272.65        274.44        64.05 o                         
  10  12  13        834.15        808.75        74.58 o                         
  11  12  13       1031.38        883.39       107.94 o                         
 -10  13  13        460.46        543.24        56.68 o                         
  -9  13  13        205.52        154.15        31.36 o                         
  -8  13  13       1003.48        968.03        45.69 o                         
  -7  13  13       1997.81       1883.76        68.39 o                         
  -6  13  13        136.44        142.56        28.86 o                         
  -5  13  13       1411.39       1379.92        50.99 o                         
  -4  13  13        166.03        151.69        25.55 o                         
  -3  13  13       2527.60       2621.72        59.91 o                         
  -2  13  13        484.92        491.97        29.60 o                         
  -1  13  13       1573.54       1602.57        49.93 o                         
   0  13  13        787.48        791.18        36.50 o                         
   1  13  13       1861.00       1832.08        49.16 o                         
   2  13  13        536.36        618.60        38.02 o                         
   3  13  13       2517.33       2519.15        76.74 o                         
   4  13  13        250.80        224.42        37.60 o                         
   5  13  13       1072.80        962.70        51.39 o                         
   6  13  13        209.91        216.24        47.03 o                         
   7  13  13       2082.42       2076.54        83.34 o                         
   8  13  13       1081.45        981.95        78.42 o                         
   9  13  13        229.85        233.67        78.83 o                         
  10  13  13        511.09        500.36        91.34 o                         
  -8  14  13        602.25        585.03        48.87 o                         
  -7  14  13        112.97        122.51        35.76 o                         
  -6  14  13       1193.87       1212.25        62.02 o                         
  -5  14  13        476.16        542.32        38.19 o                         
  -4  14  13       1277.60       1279.89        43.97 o                         
  -3  14  13         24.17         26.42        32.18 o                         
  -2  14  13       1764.62       1885.83        46.86 o                         
  -1  14  13         36.67         57.06        22.43 o                         
   0  14  13        309.57        309.71        27.99 o                         
   1  14  13         54.86          9.79        35.70 o                         
   2  14  13       1826.27       1893.38        70.35 o                         
   3  14  13         29.24         68.44        37.04 o                         
   4  14  13       1230.22       1241.71        66.09 o                         
   5  14  13        449.04        504.90        45.91 o                         
   6  14  13       1152.94       1239.19        76.23 o                         
   7  14  13        119.50         47.48        64.38 o                         
   8  14  13        510.44        586.36        95.37 o                         
  -6  15  13        421.25        465.92        48.73 o                         
  -5  15  13        632.33        679.39        46.09 o                         
  -4  15  13        363.43        360.36        48.49 o                         
  -3  15  13       1479.32       1511.66        67.58 o                         
  -2  15  13        226.36        220.25        43.94 o                         
  -1  15  13        585.31        519.22        27.92 o                         
   0  15  13         22.42          6.99        27.61 o                         
   1  15  13        814.59        842.12        45.10 o                         
   2  15  13        242.17        304.99        39.02 o                         
   3  15  13       1155.18       1196.11        60.48 o                         
   4  15  13        390.84        367.23        48.67 o                         
   5  15  13        492.29        507.74        58.78 o                         
   6  15  13        268.46        204.22        61.83 o                         
  -3  16  13        139.73        111.97        43.04 o                         
  -2  16  13        251.63        240.21        45.17 o                         
  -1  16  13        171.22         83.28        53.73 o                         
   0  16  13       1163.91       1217.75        64.52 o                         
   1  16  13        141.83        156.46        36.08 o                         
   2  16  13        360.97        372.89        44.57 o                         
   3  16  13        122.95         79.11        43.01 o                         
   0   0  14      26439.00      26495.80       510.19 o                         
  -1   1  14       7335.34       6904.70       107.32 o                         
   0   1  14         37.26         45.26        11.94 o                         
   1   1  14       6870.79       6578.57       103.11 o                         
  -2   2  14          7.91         31.56        17.05 o                         
  -1   2  14       1555.19       1604.00        30.38 o                         
   0   2  14        622.56        597.01        18.70 o                         
   1   2  14       1543.39       1598.56        29.42 o                         
   2   2  14         11.47         34.05        16.20 o                         
  -3   3  14        710.07        747.34        29.46 o                         
  -2   3  14       1521.33       1571.92        29.62 o                         
  -1   3  14       2665.57       2714.63        40.45 o                         
   0   3  14          3.78          4.80        11.59 o                         
   1   3  14       2541.39       2640.80        41.54 o                         
   2   3  14       1446.61       1524.65        31.54 o                         
   3   3  14        840.78        842.92        36.46 o                         
  -4   4  14      11798.60      11484.03       193.40 o                         
  -3   4  14        723.98        759.83        22.41 o                         
  -2   4  14       3691.59       3815.63        53.93 o                         
  -1   4  14        631.88        707.27        22.24 o                         
   0   4  14       5273.45       5306.05        70.35 o                         
   1   4  14        721.55        765.27        23.92 o                         
   2   4  14       3182.83       3345.48        53.35 o                         
   3   4  14        588.93        636.24        24.08 o                         
   4   4  14      11367.72      11086.73       193.43 o                         
  -5   5  14       2710.03       2717.20        79.03 o                         
  -4   5  14        982.08       1009.35        26.88 o                         
  -3   5  14       3430.78       3246.67        51.76 o                         
  -2   5  14        500.13        513.83        22.89 o                         
  -1   5  14      10242.54      10265.67       112.55 o                         
   0   5  14         23.35         53.57        16.48 o                         
   1   5  14       8833.95       8884.68       118.81 o                         
   2   5  14        528.25        565.09        21.35 o                         
   3   5  14       3047.03       2946.09        54.25 o                         
   4   5  14       1341.85       1371.30        35.89 o                         
   5   5  14       3874.46       3720.00       121.70 o                         
  -6   6  14        575.68        541.73        41.69 o                         
  -5   6  14       5532.04       5256.59        81.69 o                         
  -4   6  14       6946.92       6597.75       102.93 o                         
  -3   6  14       2075.62       2113.74        45.88 o                         
  -2   6  14        182.59        183.06        18.98 o                         
  -1   6  14        446.73        487.46        20.03 o                         
   0   6  14       7007.75       7089.38        96.20 o                         
   1   6  14        520.25        558.62        25.00 o                         
   2   6  14        213.46        218.29        20.85 o                         
   3   6  14       2021.56       2122.82        47.89 o                         
   4   6  14       5521.54       5483.34        89.15 o                         
   5   6  14       5233.49       5107.60        81.94 o                         
   6   6  14        706.74        757.63        45.88 o                         
  -7   7  14       2125.72       2172.35        72.88 o                         
  -6   7  14        334.65        393.84        22.70 o                         
  -5   7  14        543.33        546.89        25.35 o                         
  -4   7  14       1211.35       1310.79        36.45 o                         
  -3   7  14       3382.90       3453.02        59.97 o                         
  -2   7  14        331.65        351.95        19.44 o                         
  -1   7  14       2802.07       2846.58        49.62 o                         
   0   7  14         23.84          9.82        20.06 o                         
   1   7  14       2758.02       2739.65        52.70 o                         
   2   7  14        331.66        320.00        24.22 o                         
   3   7  14       2960.03       3056.55        64.81 o                         
   4   7  14       1248.49       1289.12        37.31 o                         
   5   7  14        496.24        576.93        32.70 o                         
   6   7  14        301.79        305.66        26.13 o                         
   7   7  14       1993.98       2011.45        70.45 o                         
  -8   8  14        720.34        647.32        45.68 o                         
  -7   8  14        401.62        450.39        25.72 o                         
  -6   8  14       1080.33       1087.36        34.69 o                         
  -5   8  14        306.63        344.28        24.12 o                         
  -4   8  14       3061.69       2900.64        55.87 o                         
  -3   8  14       2162.27       2096.69        48.38 o                         
  -2   8  14        497.18        550.24        24.85 o                         
  -1   8  14       1183.33       1208.63        32.94 o                         
   0   8  14        565.46        684.26        30.03 o                         
   1   8  14       1090.36       1158.40        37.12 o                         
   2   8  14        723.75        781.26        31.76 o                         
   3   8  14       1822.80       1731.02        50.35 o                         
   4   8  14       2675.69       2537.18        65.68 o                         
   5   8  14        281.07        282.39        29.16 o                         
   6   8  14       1108.31       1089.08        53.85 o                         
   7   8  14        549.28        556.44        35.17 o                         
   8   8  14        464.79        496.36        76.91 o                         
  -9   9  14        832.31        718.20        91.66 o                         
  -8   9  14        810.76        816.17        34.35 o                         
  -7   9  14        987.57       1019.78        41.61 o                         
  -6   9  14       1963.02       2011.26        63.10 o                         
  -5   9  14       1901.46       1923.63        48.71 o                         
  -4   9  14        338.31        307.38        27.25 o                         
  -3   9  14        480.05        454.20        22.49 o                         
  -2   9  14       1996.18       1939.71        48.28 o                         
  -1   9  14       3003.56       3035.91        54.93 o                         
   0   9  14        447.48        512.08        29.71 o                         
   1   9  14       2412.84       2388.21        65.88 o                         
   2   9  14       2264.94       2299.53        55.21 o                         
   3   9  14        527.73        467.97        29.56 o                         
   4   9  14        219.33        191.98        25.64 o                         
   5   9  14       1930.19       1909.89        58.76 o                         
   6   9  14       1939.29       1901.80        71.89 o                         
   7   9  14       1104.31       1062.64        46.37 o                         
   8   9  14        765.59        815.12        42.21 o                         
   9   9  14        866.89        857.92       110.75 o                         
 -10  10  14        269.81        308.90        74.98 o                         
  -9  10  14        160.71        174.93        38.98 o                         
  -8  10  14       1450.39       1412.23        51.14 o                         
  -7  10  14       3159.46       3135.50        73.87 o                         
  -6  10  14        180.10        135.70        20.84 o                         
  -5  10  14        109.73        103.53        21.38 o                         
  -4  10  14       1545.84       1511.64        40.55 o                         
  -3  10  14       5914.80       5844.81        98.22 o                         
  -2  10  14        780.37        795.02        31.56 o                         
  -1  10  14       1156.06       1192.98        37.43 o                         
   0  10  14       3212.64       3255.41        69.91 o                         
   1  10  14       1290.48       1291.51        42.44 o                         
   2  10  14        853.46        914.71        40.20 o                         
   3  10  14       6464.03       6403.69       117.41 o                         
   4  10  14       2043.99       2089.12        62.56 o                         
   5  10  14        128.05        187.06        36.25 o                         
   6  10  14        250.65        226.42        42.27 o                         
   7  10  14       3023.23       3117.36        92.95 o                         
   8  10  14       1318.73       1356.12        55.01 o                         
   9  10  14        315.61        276.54        54.88 o                         
  10  10  14        276.42        312.33        94.01 o                         
 -11  11  14       2142.57       2244.14       141.65 o                         
 -10  11  14          1.65         32.02        48.03 o                         
  -9  11  14        889.94        873.10        46.68 o                         
  -8  11  14        798.00        765.32        44.13 o                         
  -7  11  14        725.94        747.84        50.77 o                         
  -6  11  14        247.03        270.50        27.39 o                         
  -5  11  14        723.04        727.30        33.76 o                         
  -4  11  14        861.70        873.88        34.62 o                         
  -3  11  14       1171.69       1102.53        42.08 o                         
  -2  11  14       1834.00       1837.54        48.42 o                         
  -1  11  14        345.52        329.54        27.80 o                         
   0  11  14        848.22        884.25        33.30 o                         
   1  11  14        269.76        267.97        30.15 o                         
   2  11  14       1501.08       1517.35        50.75 o                         
   3  11  14        995.11        957.21        43.25 o                         
   4  11  14       1067.63       1087.20        50.34 o                         
   5  11  14        604.79        628.45        45.02 o                         
   6  11  14        249.22        357.78        46.75 o                         
   7  11  14        687.60        634.08        47.61 o                         
   8  11  14        752.97        820.09        58.24 o                         
   9  11  14        922.31        952.14        70.50 o                         
  10  11  14         30.70         -2.69        60.39 o                         
  11  11  14       2027.79       2337.00       215.30 o                         
 -10  12  14       1124.82       1036.94        77.53 o                         
  -9  12  14        428.13        392.22        42.49 o                         
  -8  12  14        999.42        910.07        54.76 o                         
  -7  12  14         87.10         50.14        45.32 o                         
  -6  12  14       1263.90       1180.24        54.33 o                         
  -5  12  14        658.05        651.88        26.96 o                         
  -4  12  14        515.20        423.22        29.52 o                         
  -3  12  14         91.87         48.46        22.78 o                         
  -2  12  14        463.03        499.22        30.37 o                         
  -1  12  14        212.67        255.16        31.78 o                         
   0  12  14        158.56        127.42        23.46 o                         
   1  12  14        155.85        140.12        31.44 o                         
   2  12  14        272.60        241.94        33.50 o                         
   3  12  14         62.88        109.05        35.58 o                         
   4  12  14        502.02        457.88        41.56 o                         
   5  12  14        570.82        515.67        43.86 o                         
   6  12  14        981.73       1015.28        66.85 o                         
   7  12  14         89.38         94.11        38.92 o                         
   8  12  14       1000.67       1038.26        70.09 o                         
   9  12  14        385.66        304.68        66.13 o                         
  10  12  14       1187.58       1107.59       124.89 o                         
  -9  13  14        187.40        146.36        38.58 o                         
  -8  13  14        318.72        231.59        40.28 o                         
  -7  13  14       1066.15        961.04        63.37 o                         
  -6  13  14        695.42        685.62        40.82 o                         
  -5  13  14        529.04        499.45        34.64 o                         
  -4  13  14        524.21        533.57        44.62 o                         
  -3  13  14          0.43        -20.48        25.51 o                         
  -2  13  14       3175.38       3273.15        71.22 o                         
  -1  13  14        908.09        897.03        40.54 o                         
   0  13  14         10.21        -21.64        23.50 o                         
   1  13  14        994.37        900.55        42.45 o                         
   2  13  14       3587.17       3713.76        92.51 o                         
   3  13  14          8.83         38.65        34.00 o                         
   4  13  14        425.82        419.66        42.71 o                         
   5  13  14        520.04        485.20        45.80 o                         
   6  13  14        743.77        751.84        65.71 o                         
   7  13  14        938.63        964.66        76.30 o                         
   8  13  14        254.46        225.69        68.63 o                         
   9  13  14        155.39        132.48        61.89 o                         
  -7  14  14       1504.74       1555.08        78.17 o                         
  -6  14  14        110.90         55.83        32.09 o                         
  -5  14  14        260.93        208.93        33.56 o                         
  -4  14  14        445.04        568.85        54.21 o                         
  -3  14  14       4978.27       5041.72       121.06 o                         
  -2  14  14        201.15        168.22        23.57 o                         
  -1  14  14       1499.41       1562.34        57.30 o                         
   0  14  14        207.67        274.05        30.84 o                         
   1  14  14       1553.40       1606.04        63.28 o                         
   2  14  14        173.38        256.38        40.74 o                         
   3  14  14       5014.29       5301.33       130.04 o                         
   4  14  14        373.27        408.83        46.84 o                         
   5  14  14        177.21        152.30        50.43 o                         
   6  14  14         99.98        134.59        62.11 o                         
   7  14  14       1857.23       1763.83       121.53 o                         
  -5  15  14        239.71        214.73        45.22 o                         
  -4  15  14        457.93        429.89        54.53 o                         
  -3  15  14         20.96         21.53        41.72 o                         
  -2  15  14       1396.70       1406.90       108.74 o                         
  -1  15  14         51.11         27.37        25.39 o                         
   0  15  14          0.60         14.07        29.54 o                         
   1  15  14         58.53         -2.69        32.51 o                         
   2  15  14       1381.59       1340.39        69.62 o                         
   3  15  14         19.77          6.01        48.07 o                         
   4  15  14        266.65        128.08        70.46 o                         
   5  15  14        211.37        207.61        59.80 o                         
   0   1  15       8280.71       8374.23        94.07 o                         
  -1   2  15       3326.01       3388.34        51.71 o                         
   0   2  15        240.15        263.20        16.75 o                         
   1   2  15       3677.22       3758.36        49.74 o                         
  -2   3  15       2130.85       2195.14        35.38 o                         
  -1   3  15        427.12        482.79        16.98 o                         
   0   3  15       3379.61       3090.86        46.14 o                         
   1   3  15        347.17        387.18        18.61 o                         
   2   3  15       1976.35       2022.05        38.91 o                         
  -3   4  15       2610.76       2652.96        49.03 o                         
  -2   4  15        788.97        875.26        27.06 o                         
  -1   4  15       2782.93       2757.06        42.92 o                         
   0   4  15       3919.03       3863.26        58.29 o                         
   1   4  15       2573.91       2444.52        46.03 o                         
   2   4  15        738.69        815.55        26.29 o                         
   3   4  15       2880.31       2964.25        51.48 o                         
  -4   5  15       5600.04       5320.15        85.53 o                         
  -3   5  15       1533.96       1720.17        37.67 o                         
  -2   5  15        461.86        417.14        22.11 o                         
  -1   5  15       1817.02       1869.13        37.20 o                         
   0   5  15       7582.94       7247.09        98.31 o                         
   1   5  15       1892.95       1867.05        43.26 o                         
   2   5  15        336.42        306.78        23.78 o                         
   3   5  15       1865.89       1997.60        43.38 o                         
   4   5  15       5873.53       5784.73        85.02 o                         
  -5   6  15       1000.74       1065.60        35.25 o                         
  -4   6  15       2499.88       2558.16        55.67 o                         
  -3   6  15       4489.27       4415.34        70.44 o                         
  -2   6  15       2477.07       2539.67        49.20 o                         
  -1   6  15       3965.26       4005.28        61.17 o                         
   0   6  15        690.37        787.03        30.53 o                         
   1   6  15       3642.78       3833.70        64.77 o                         
   2   6  15       1931.35       2016.06        47.69 o                         
   3   6  15       3943.58       3874.62        71.81 o                         
   4   6  15       2313.19       2255.02        52.80 o                         
   5   6  15        884.16        847.94        33.61 o                         
  -6   7  15        889.19        923.27        34.39 o                         
  -5   7  15       1667.74       1657.60        42.64 o                         
  -4   7  15        802.70        744.43        29.98 o                         
  -3   7  15       3437.38       3309.79        63.53 o                         
  -2   7  15       2670.89       2624.08        55.56 o                         
  -1   7  15       2896.14       2937.21        56.99 o                         
   0   7  15         47.58         28.73        23.05 o                         
   1   7  15       3465.36       3530.31        65.25 o                         
   2   7  15       3240.21       3168.10        60.44 o                         
   3   7  15       3779.94       3648.21        66.40 o                         
   4   7  15        860.50        837.04        34.53 o                         
   5   7  15       1565.72       1675.42        53.11 o                         
   6   7  15        754.27        824.13        40.13 o                         
  -7   8  15       2201.99       2149.72        58.16 o                         
  -6   8  15        986.02       1112.44        37.81 o                         
  -5   8  15        679.34        705.37        29.11 o                         
  -4   8  15       1355.61       1355.34        40.58 o                         
  -3   8  15        747.92        724.41        30.04 o                         
  -2   8  15       2990.07       2958.66        54.07 o                         
  -1   8  15       2340.81       2244.06        46.92 o                         
   0   8  15       5071.53       5008.41        84.59 o                         
   1   8  15       2538.04       2461.85        59.15 o                         
   2   8  15       2382.21       2369.63        58.66 o                         
   3   8  15        587.07        554.71        31.32 o                         
   4   8  15       1467.39       1394.47        51.96 o                         
   5   8  15        654.12        627.98        38.29 o                         
   6   8  15       1252.72       1348.35        55.40 o                         
   7   8  15       2396.01       2513.59        70.26 o                         
  -8   9  15       1028.55       1009.43        38.99 o                         
  -7   9  15       3122.08       3121.49        65.86 o                         
  -6   9  15       2290.37       2356.05        53.73 o                         
  -5   9  15        785.01        821.39        30.76 o                         
  -4   9  15       3221.74       3294.00        69.31 o                         
  -3   9  15       1450.37       1516.89        47.04 o                         
  -2   9  15        313.76        330.14        20.79 o                         
  -1   9  15       2286.11       2393.96        53.30 o                         
   0   9  15       3102.96       3010.94        67.34 o                         
   1   9  15       2716.50       2687.58        60.45 o                         
   2   9  15        159.88        168.98        26.69 o                         
   3   9  15       1706.60       1808.85        52.36 o                         
   4   9  15       3496.12       3460.72        84.21 o                         
   5   9  15        726.47        672.27        42.30 o                         
   6   9  15       2193.64       2230.97        75.59 o                         
   7   9  15       3206.95       3338.82        86.04 o                         
   8   9  15       1109.40       1090.04        51.72 o                         
  -9  10  15        905.42        862.91        52.03 o                         
  -8  10  15       1955.63       1846.68        53.56 o                         
  -7  10  15        127.29        100.86        27.15 o                         
  -6  10  15        318.11        274.59        24.39 o                         
  -5  10  15        916.31        942.35        34.93 o                         
  -4  10  15        692.22        674.75        36.77 o                         
  -3  10  15       1023.12       1133.07        32.89 o                         
  -2  10  15       2345.17       2341.98        52.28 o                         
  -1  10  15       2822.60       2736.12        55.81 o                         
   0  10  15       3669.07       3552.00        75.42 o                         
   1  10  15       2597.34       2556.08        61.17 o                         
   2  10  15       2606.97       2689.28        64.94 o                         
   3  10  15        930.76       1035.70        39.66 o                         
   4  10  15        991.22       1025.22        47.32 o                         
   5  10  15       1052.18       1047.82        50.18 o                         
   6  10  15        307.71        393.14        44.22 o                         
   7  10  15        133.60         61.03        35.70 o                         
   8  10  15       2203.34       2140.84        91.91 o                         
   9  10  15       1069.28        975.20        74.23 o                         
 -10  11  15        649.27        596.36        64.92 o                         
  -9  11  15       1052.13       1177.64        57.96 o                         
  -8  11  15        894.27       1008.77        72.52 o                         
  -7  11  15         98.70         77.37        25.77 o                         
  -6  11  15        909.71        911.90        38.79 o                         
  -5  11  15        997.45       1040.00        45.97 o                         
  -4  11  15       1087.54       1082.36        45.86 o                         
  -3  11  15       1603.76       1626.81        44.25 o                         
  -2  11  15        146.50        126.65        22.52 o                         
  -1  11  15       2494.45       2425.79        53.30 o                         
   0  11  15         20.16         44.67        25.46 o                         
   1  11  15       2312.19       2342.39        61.84 o                         
   2  11  15         45.91          3.06        27.56 o                         
   3  11  15       1745.29       1818.50        58.54 o                         
   4  11  15       1040.91       1091.20        50.15 o                         
   5  11  15        954.77        902.91        52.11 o                         
   6  11  15        960.91        941.60        58.99 o                         
   7  11  15         75.21         56.79        37.25 o                         
   8  11  15       1006.32       1099.25        66.73 o                         
   9  11  15       1038.02       1011.69        87.49 o                         
  10  11  15        681.52        468.75        91.78 o                         
  -9  12  15         41.91        -15.84        36.56 o                         
  -8  12  15        168.09         56.64        45.30 o                         
  -7  12  15        432.76        397.11        43.97 o                         
  -6  12  15        721.85        712.04        52.95 o                         
  -5  12  15        234.94        198.26        36.95 o                         
  -4  12  15       2624.59       2511.35        61.43 o                         
  -3  12  15        392.41        386.43        40.29 o                         
  -2  12  15        142.06        114.62        23.66 o                         
  -1  12  15        881.85        893.19        36.86 o                         
   0  12  15       1585.90       1607.32        55.99 o                         
   1  12  15        979.37        984.87        46.04 o                         
   2  12  15        240.27        284.29        41.81 o                         
   3  12  15        480.17        441.91        42.63 o                         
   4  12  15       2992.59       2964.50        84.06 o                         
   5  12  15        316.68        325.08        42.39 o                         
   6  12  15        801.74        817.53        72.57 o                         
   7  12  15        400.26        452.40        63.46 o                         
   8  12  15        250.37        214.34        62.71 o                         
   9  12  15         20.46        -51.91        69.00 o                         
  -7  13  15        696.81        722.03        51.50 o                         
  -6  13  15        968.24        832.63        51.32 o                         
  -5  13  15       1037.80        984.60        43.42 o                         
  -4  13  15        411.17        383.24        29.14 o                         
  -3  13  15        756.41        756.53        36.41 o                         
  -2  13  15         38.57         49.42        26.05 o                         
  -1  13  15       1456.15       1427.17        44.85 o                         
   0  13  15        153.60        165.47        34.20 o                         
   1  13  15       1535.03       1558.85        52.47 o                         
   2  13  15         60.89         87.71        38.11 o                         
   3  13  15        805.67        744.27        49.19 o                         
   4  13  15        415.20        310.30        42.90 o                         
   5  13  15        788.09        764.14        59.12 o                         
   6  13  15       1006.36       1071.62        80.51 o                         
   7  13  15        866.16        835.69       101.12 o                         
  -5  14  15       1029.47       1147.61        64.74 o                         
  -4  14  15        561.88        596.53        48.70 o                         
  -3  14  15        136.50         95.85        45.55 o                         
  -2  14  15       2618.24       2594.22        73.74 o                         
  -1  14  15         87.48         59.45        33.01 o                         
   0  14  15         17.47          1.57        29.54 o                         
   1  14  15         78.63         66.13        40.10 o                         
   2  14  15       2988.30       3009.15       111.18 o                         
   3  14  15        188.55        215.10        47.95 o                         
   4  14  15        557.00        481.42        61.67 o                         
   5  14  15       1102.09       1215.07       169.25 o                         
  -2  15  15        181.67        124.20        43.07 o                         
  -1  15  15       1031.70       1029.32        44.13 o                         
   0  15  15         36.37         56.59        36.83 o                         
   1  15  15       1089.69       1192.19        62.36 o                         
   2  15  15        214.56        174.73        54.58 o                         
   0   0  16        194.63        265.78        32.10 o                         
  -1   1  16        727.95        785.38        35.33 o                         
   0   1  16        672.76        612.05        21.40 o                         
   1   1  16        545.72        631.02        30.58 o                         
  -2   2  16      16012.23      16104.17       243.86 o                         
  -1   2  16        248.13        256.19        18.64 o                         
   0   2  16         34.83         40.62        16.19 o                         
   1   2  16        287.82        276.94        17.69 o                         
   2   2  16      17238.55      17217.60       275.03 o                         
  -3   3  16       2934.66       3117.48        67.65 o                         
  -2   3  16        646.62        655.82        21.50 o                         
  -1   3  16       6404.31       6422.89        78.77 o                         
   0   3  16        774.74        777.52        23.92 o                         
   1   3  16       6219.11       6317.77        86.90 o                         
   2   3  16        689.51        698.08        25.50 o                         
   3   3  16       2583.42       2804.61        71.38 o                         
  -4   4  16        297.27        238.83        37.14 o                         
  -3   4  16        323.54        281.87        18.70 o                         
  -2   4  16       3690.49       3464.91        55.84 o                         
  -1   4  16        838.84        927.37        27.20 o                         
   0   4  16         64.53         41.64        14.49 o                         
   1   4  16        849.83        931.15        27.45 o                         
   2   4  16       3424.25       3245.09        56.94 o                         
   3   4  16        513.15        425.98        22.74 o                         
   4   4  16        402.91        382.18        33.58 o                         
  -5   5  16       1839.21       2028.82        75.24 o                         
  -4   5  16        757.47        816.07        33.87 o                         
  -3   5  16       1109.07       1177.18        34.00 o                         
  -2   5  16        521.92        573.46        26.47 o                         
  -1   5  16        509.63        562.93        23.06 o                         
   0   5  16         34.24         28.16        19.88 o                         
   1   5  16        570.64        628.35        28.54 o                         
   2   5  16        610.18        632.71        31.51 o                         
   3   5  16        794.24        898.35        36.12 o                         
   4   5  16        655.72        671.77        29.59 o                         
   5   5  16       1957.34       2121.07        74.84 o                         
  -6   6  16         79.78         68.40        34.16 o                         
  -5   6  16       2693.25       2658.98        58.76 o                         
  -4   6  16       1200.01       1297.15        35.94 o                         
  -3   6  16       1931.27       1960.31        48.67 o                         
  -2   6  16       3788.85       3873.57        69.51 o                         
  -1   6  16       2130.18       2057.13        43.39 o                         
   0   6  16          2.96         28.93        20.24 o                         
   1   6  16       2221.81       2140.64        51.00 o                         
   2   6  16       3751.45       3810.75        70.08 o                         
   3   6  16       1839.69       1874.19        48.27 o                         
   4   6  16       1054.18       1158.59        38.04 o                         
   5   6  16       2648.85       2555.46        64.34 o                         
   6   6  16        126.99        176.82        37.24 o                         
  -7   7  16       4174.54       3860.15       121.34 o                         
  -6   7  16        351.60        344.16        27.99 o                         
  -5   7  16         56.85         66.85        15.41 o                         
  -4   7  16       3692.57       3718.40        71.09 o                         
  -3   7  16       3557.77       3633.23        71.88 o                         
  -2   7  16       1065.68       1068.51        34.71 o                         
  -1   7  16       1209.82       1206.03        39.57 o                         
   0   7  16       1249.82       1305.19        42.74 o                         
   1   7  16       1358.18       1404.80        41.26 o                         
   2   7  16       1021.23       1034.14        40.13 o                         
   3   7  16       4225.71       4331.35        79.77 o                         
   4   7  16       3755.78       3860.76        78.09 o                         
   5   7  16        103.67        103.45        29.01 o                         
   6   7  16        646.04        602.89        47.36 o                         
   7   7  16       4115.44       4061.44       124.28 o                         
  -8   8  16        509.55        536.43        50.88 o                         
  -7   8  16       1920.91       1994.40        55.26 o                         
  -6   8  16       2522.72       2516.04        57.51 o                         
  -5   8  16       4006.61       3991.86        74.41 o                         
  -4   8  16        779.92        808.09        33.52 o                         
  -3   8  16         79.77         81.56        25.21 o                         
  -2   8  16       1505.42       1487.47        45.03 o                         
  -1   8  16       3198.35       3089.45        69.28 o                         
   0   8  16        305.51        338.82        27.57 o                         
   1   8  16       3946.08       3836.29        72.12 o                         
   2   8  16       1795.79       1746.80        47.98 o                         
   3   8  16        145.26        116.64        27.19 o                         
   4   8  16        797.85        814.24        41.82 o                         
   5   8  16       3946.81       3918.78        90.39 o                         
   6   8  16       2456.47       2394.50        71.89 o                         
   7   8  16       1804.09       1808.35        67.18 o                         
   8   8  16        385.38        462.24        78.30 o                         
  -9   9  16       2417.52       2349.32        96.58 o                         
  -8   9  16       1022.65        996.32        40.85 o                         
  -7   9  16         48.44         15.70        25.42 o                         
  -6   9  16       1508.15       1429.04        41.90 o                         
  -5   9  16       1662.36       1631.85        45.27 o                         
  -4   9  16        725.63        763.55        35.48 o                         
  -3   9  16         60.22         85.52        24.08 o                         
  -2   9  16       1742.16       1753.38        39.97 o                         
  -1   9  16        539.55        636.13        32.41 o                         
   0   9  16        616.44        640.09        35.48 o                         
   1   9  16        358.85        356.14        32.06 o                         
   2   9  16       1515.94       1493.24        48.07 o                         
   3   9  16         45.88         44.28        30.85 o                         
   4   9  16        596.96        630.22        38.29 o                         
   5   9  16       1348.03       1307.72        57.83 o                         
   6   9  16       1687.04       1605.20        73.53 o                         
   7   9  16        110.46         70.52        33.70 o                         
   8   9  16        943.50       1001.59        61.22 o                         
   9   9  16       2192.04       2090.20       123.26 o                         
 -10  10  16       1953.43       2429.67       127.34 o                         
  -9  10  16        254.35        239.93        40.39 o                         
  -8  10  16        449.96        422.23        41.97 o                         
  -7  10  16        834.69        875.87        37.01 o                         
  -6  10  16        478.45        429.55        28.58 o                         
  -5  10  16       1745.92       1735.01        51.05 o                         
  -4  10  16        933.02        938.53        40.57 o                         
  -3  10  16        793.04        791.88        34.27 o                         
  -2  10  16        240.14        233.87        20.24 o                         
  -1  10  16        123.25        193.28        30.05 o                         
   0  10  16         33.04         23.32        24.90 o                         
   1  10  16        181.49        182.36        29.17 o                         
   2  10  16        194.49        168.74        27.67 o                         
   3  10  16        582.36        616.10        43.32 o                         
   4  10  16        858.40        815.31        52.20 o                         
   5  10  16       1675.89       1566.83        63.11 o                         
   6  10  16        445.62        406.76        47.04 o                         
   7  10  16        934.66        900.40        60.68 o                         
   8  10  16        502.42        429.66        63.55 o                         
   9  10  16        281.59        141.46        64.75 o                         
  10  10  16       1842.66       1846.29       191.21 o                         
  -9  11  16       1117.77       1278.15        66.61 o                         
  -8  11  16       1200.83       1126.12        65.99 o                         
  -7  11  16        224.66        182.00        26.61 o                         
  -6  11  16        950.94        921.87        37.16 o                         
  -5  11  16        504.43        492.63        30.56 o                         
  -4  11  16       3437.71       3554.16        84.94 o                         
  -3  11  16       1796.48       1738.84        50.32 o                         
  -2  11  16        912.78        892.56        32.48 o                         
  -1  11  16        123.91        118.72        28.54 o                         
   0  11  16       3602.42       3665.95        77.40 o                         
   1  11  16         42.84         32.64        28.62 o                         
   2  11  16        874.36        875.09        42.58 o                         
   3  11  16       1617.25       1625.11        62.49 o                         
   4  11  16       3643.22       3588.25        92.98 o                         
   5  11  16        474.05        525.09        45.23 o                         
   6  11  16       1054.17        983.21        65.19 o                         
   7  11  16        112.89        114.42        54.45 o                         
   8  11  16       1236.13       1343.38        95.27 o                         
   9  11  16       1135.28       1179.16       119.34 o                         
  -7  12  16        253.22        269.86        50.78 o                         
  -6  12  16        254.30        212.90        35.37 o                         
  -5  12  16       3494.19       3537.98        90.71 o                         
  -4  12  16         47.28         67.28        31.25 o                         
  -3  12  16        925.52        883.35        33.06 o                         
  -2  12  16        484.24        488.14        28.47 o                         
  -1  12  16       6666.18       6690.51       123.29 o                         
   0  12  16         53.45         63.81        29.79 o                         
   1  12  16       5487.59       5532.22       130.21 o                         
   2  12  16        613.89        606.84        39.47 o                         
   3  12  16        940.53        870.74        52.04 o                         
   4  12  16         75.79         76.39        38.83 o                         
   5  12  16       2591.88       2695.22       112.76 o                         
   6  12  16        218.88        194.81        58.57 o                         
   7  12  16        298.95        399.96        72.02 o                         
  -6  13  16        598.84        589.25        59.88 o                         
  -5  13  16        252.59        224.96        43.18 o                         
  -4  13  16       1015.69       1031.07        46.21 o                         
  -3  13  16        140.78        165.94        31.23 o                         
  -2  13  16        390.52        397.14        32.50 o                         
  -1  13  16        424.78        466.20        41.82 o                         
   0  13  16       2694.45       2713.56       102.08 o                         
   1  13  16        394.87        448.30        40.45 o                         
   2  13  16        203.10        180.56        42.42 o                         
   3  13  16        154.87         89.82        45.84 o                         
   4  13  16       1062.29        928.92        62.87 o                         
   5  13  16        283.39        285.38        68.31 o                         
   6  13  16        518.80        775.82       110.73 o                         
  -3  14  16        526.24        514.51        37.30 o                         
  -2  14  16        141.07         74.04        32.73 o                         
  -1  14  16        418.36        314.00        39.17 o                         
   0  14  16         55.60        108.85        41.88 o                         
   1  14  16        514.60        385.56        49.40 o                         
   2  14  16        128.14        111.25        55.31 o                         
   3  14  16        452.18        393.95        82.06 o                         
   0   1  17       4303.25       4380.55        63.43 o                         
  -1   2  17       5277.67       5111.11        72.21 o                         
   0   2  17         27.05         40.80        15.74 o                         
   1   2  17       4871.53       4790.66        68.26 o                         
  -2   3  17       7983.02       8067.23       116.89 o                         
  -1   3  17       2191.19       2165.09        41.22 o                         
   0   3  17       2335.83       2144.70        40.66 o                         
   1   3  17       2242.63       2189.22        47.55 o                         
   2   3  17       9053.59       9077.67       108.19 o                         
  -3   4  17       2343.00       2416.98        50.26 o                         
  -2   4  17        502.96        498.36        25.68 o                         
  -1   4  17       4845.51       4895.23        72.32 o                         
   0   4  17        911.19       1052.65        34.24 o                         
   1   4  17       4601.59       4508.94        74.48 o                         
   2   4  17        377.04        341.72        22.81 o                         
   3   4  17       2218.40       2251.07        48.07 o                         
  -4   5  17       1699.15       1695.24        58.48 o                         
  -3   5  17       1620.19       1671.95        44.39 o                         
  -2   5  17        880.23        878.81        33.19 o                         
  -1   5  17        385.24        418.79        23.27 o                         
   0   5  17         39.16         22.91        20.48 o                         
   1   5  17        489.49        534.05        27.73 o                         
   2   5  17        849.65        829.42        33.30 o                         
   3   5  17       1679.80       1653.78        42.63 o                         
   4   5  17       1720.97       1768.80        52.07 o                         
  -5   6  17        488.40        454.07        32.92 o                         
  -4   6  17       2798.26       2742.16        56.51 o                         
  -3   6  17       4556.80       4523.18        81.18 o                         
  -2   6  17        115.28         97.78        19.73 o                         
  -1   6  17       2471.29       2420.42        55.25 o                         
   0   6  17       3131.95       3280.52        72.84 o                         
   1   6  17       2216.35       2190.59        58.32 o                         
   2   6  17         44.86         23.07        24.22 o                         
   3   6  17       4388.19       4370.84        84.73 o                         
   4   6  17       2706.40       2785.66        67.71 o                         
   5   6  17        504.65        571.60        38.68 o                         
  -6   7  17       2352.82       2437.38        60.39 o                         
  -5   7  17       2125.51       2107.94        58.50 o                         
  -4   7  17       1345.25       1285.80        38.75 o                         
  -3   7  17        591.62        552.18        29.64 o                         
  -2   7  17       5137.17       5015.41        87.33 o                         
  -1   7  17       1873.42       2047.88        52.92 o                         
   0   7  17       1071.29       1033.98        38.31 o                         
   1   7  17       1738.22       1811.37        56.72 o                         
   2   7  17       5430.34       5264.82        94.39 o                         
   3   7  17        755.19        717.56        38.84 o                         
   4   7  17       1402.83       1384.71        49.38 o                         
   5   7  17       2242.93       2128.22        63.88 o                         
   6   7  17       2471.75       2655.42        82.85 o                         
  -7   8  17       1507.75       1565.37        47.81 o                         
  -6   8  17       2647.22       2747.36        68.46 o                         
  -5   8  17       1100.50       1133.39        40.27 o                         
  -4   8  17       2286.08       2304.78        56.54 o                         
  -3   8  17       1709.80       1613.84        51.46 o                         
  -2   8  17       1245.41       1262.27        39.19 o                         
  -1   8  17       2211.65       2158.82        55.55 o                         
   0   8  17       2431.78       2414.28        61.77 o                         
   1   8  17       2302.64       2304.00        61.96 o                         
   2   8  17       1159.49       1178.27        46.24 o                         
   3   8  17       1474.94       1379.82        51.70 o                         
   4   8  17       2107.69       2223.36        72.75 o                         
   5   8  17       1061.21       1083.97        58.36 o                         
   6   8  17       3113.37       3306.02       101.71 o                         
   7   8  17       1438.46       1691.47        69.28 o                         
  -8   9  17        800.55        821.91        48.68 o                         
  -7   9  17       1644.32       1498.95        48.96 o                         
  -6   9  17       1302.50       1272.97        45.25 o                         
  -5   9  17        296.51        288.30        30.32 o                         
  -4   9  17        434.06        529.62        33.27 o                         
  -3   9  17        368.08        424.52        34.08 o                         
  -2   9  17        312.61        314.47        23.36 o                         
  -1   9  17        935.51       1016.68        39.70 o                         
   0   9  17       2822.32       2824.43        68.28 o                         
   1   9  17       1060.31       1096.31        43.53 o                         
   2   9  17        398.74        356.61        33.82 o                         
   3   9  17        371.31        429.78        39.82 o                         
   4   9  17        519.12        562.77        38.75 o                         
   5   9  17        148.34        162.73        37.41 o                         
   6   9  17       1216.91       1279.03        64.65 o                         
   7   9  17       1449.53       1314.92        59.18 o                         
   8   9  17        771.20        824.00        78.07 o                         
  -9  10  17       2656.12       2688.51        77.07 o                         
  -8  10  17       1783.88       1754.23        72.91 o                         
  -7  10  17        210.91        211.61        30.42 o                         
  -6  10  17        323.80        259.06        31.10 o                         
  -5  10  17       1556.78       1594.45        55.85 o                         
  -4  10  17        806.23        786.02        41.22 o                         
  -3  10  17        982.60       1001.05        42.12 o                         
  -2  10  17       1122.97       1215.97        47.90 o                         
  -1  10  17       1078.69       1011.48        40.82 o                         
   0  10  17         81.13         11.09        27.28 o                         
   1  10  17        898.25        960.77        42.40 o                         
   2  10  17       1184.18       1228.00        49.34 o                         
   3  10  17        802.19        786.84        43.24 o                         
   4  10  17        724.28        681.85        46.82 o                         
   5  10  17       1446.76       1559.63        69.07 o                         
   6  10  17        358.69        338.25        61.56 o                         
   7  10  17        156.23        165.34        63.93 o                         
   8  10  17       1541.32       1708.93       212.32 o                         
   9  10  17       2217.73       2268.23       156.00 o                         
  -7  11  17        634.01        608.98        38.43 o                         
  -6  11  17        229.42        181.82        32.96 o                         
  -5  11  17       1774.26       1753.03        67.07 o                         
  -4  11  17       1108.17       1180.85        51.53 o                         
  -3  11  17        410.49        370.00        32.27 o                         
  -2  11  17       1375.24       1389.24        44.01 o                         
  -1  11  17       1622.95       1666.84        59.24 o                         
   0  11  17         35.93         88.79        30.56 o                         
   1  11  17       1529.03       1538.83        54.19 o                         
   2  11  17       1525.93       1495.15        59.11 o                         
   3  11  17        578.51        608.47        42.74 o                         
   4  11  17       1057.30       1066.95        56.09 o                         
   5  11  17       1828.49       1852.16       111.11 o                         
   6  11  17        242.34        248.52        65.70 o                         
   7  11  17        851.22        786.91        80.62 o                         
  -6  12  17       1174.26       1160.43        57.42 o                         
  -5  12  17        491.63        465.18        38.90 o                         
  -4  12  17       2103.67       2110.67        73.68 o                         
  -3  12  17        397.06        388.82        36.27 o                         
  -2  12  17        115.01        102.16        29.25 o                         
  -1  12  17         11.84        -30.19        30.19 o                         
   0  12  17       5034.48       5193.41       126.47 o                         
   1  12  17         27.18        -28.94        34.17 o                         
   2  12  17        187.90        178.69        44.32 o                         
   3  12  17        527.36        513.36        54.18 o                         
   4  12  17       2703.72       2657.62       110.78 o                         
   5  12  17        524.03        436.51        78.32 o                         
   6  12  17        918.46       1094.95       102.37 o                         
  -3  13  17        921.33        864.88        50.77 o                         
  -2  13  17        250.41        178.96        33.96 o                         
  -1  13  17       1398.42       1385.07        64.69 o                         
   0  13  17         85.35         76.39        38.06 o                         
   1  13  17       1544.02       1645.42        76.91 o                         
   2  13  17        228.60        207.04        49.88 o                         
   3  13  17        892.63        763.87        61.38 o                         
   0   0  18        180.69        226.37        39.64 o                         
  -1   1  18       5302.89       5016.04       106.79 o                         
   0   1  18        117.42         86.27        19.09 o                         
   1   1  18       4937.46       4633.30        93.62 o                         
  -2   2  18       4700.77       4334.26        89.13 o                         
  -1   2  18        629.39        667.91        25.59 o                         
   0   2  18       1445.09       1486.90        37.98 o                         
   1   2  18        621.61        668.98        24.63 o                         
   2   2  18       4671.92       4385.78       106.62 o                         
  -3   3  18       2718.10       2866.24        69.22 o                         
  -2   3  18       1273.26       1170.55        29.34 o                         
  -1   3  18       1031.79       1114.59        28.18 o                         
   0   3  18         74.21         86.62        15.99 o                         
   1   3  18        843.46        931.33        31.24 o                         
   2   3  18       1196.91       1159.06        33.96 o                         
   3   3  18       2189.34       2344.30        74.74 o                         
  -4   4  18       3089.86       3127.54        99.64 o                         
  -3   4  18        197.50        210.45        22.59 o                         
  -2   4  18       1210.79       1223.52        40.52 o                         
  -1   4  18       1061.68       1050.39        34.01 o                         
   0   4  18       5167.37       5277.90        84.85 o                         
   1   4  18       1156.22       1211.00        37.28 o                         
   2   4  18       1549.43       1552.70        38.48 o                         
   3   4  18        122.26        158.99        22.17 o                         
   4   4  18       2950.37       2829.71        93.90 o                         
  -5   5  18       2245.85       2113.42        94.29 o                         
  -4   5  18        592.42        695.38        46.50 o                         
  -3   5  18       2051.06       2053.82        52.07 o                         
  -2   5  18       1934.43       1981.03        51.38 o                         
  -1   5  18       2078.71       2095.19        56.48 o                         
   0   5  18        190.43        217.15        24.99 o                         
   1   5  18       2296.87       2313.39        54.54 o                         
   2   5  18       1858.17       1896.65        50.34 o                         
   3   5  18       2510.69       2494.95        54.05 o                         
   4   5  18        452.75        489.72        31.27 o                         
   5   5  18       2781.83       2753.84        91.10 o                         
  -6   6  18        217.09        118.60        49.22 o                         
  -5   6  18       1089.77       1068.03        47.54 o                         
  -4   6  18       1762.61       1773.74        64.57 o                         
  -3   6  18       1628.77       1679.84        47.09 o                         
  -2   6  18        828.85        865.03        34.75 o                         
  -1   6  18        454.95        450.91        35.70 o                         
   0   6  18       2274.72       2358.95        59.16 o                         
   1   6  18        629.39        652.60        34.79 o                         
   2   6  18        890.18        953.79        40.53 o                         
   3   6  18       1741.69       1809.56        56.49 o                         
   4   6  18       1764.69       1877.89        63.71 o                         
   5   6  18        951.13        955.34        42.66 o                         
   6   6  18        126.01        144.49        41.36 o                         
  -7   7  18       1449.96       1428.28        64.97 o                         
  -6   7  18        326.12        367.55        33.65 o                         
  -5   7  18        301.10        247.01        30.24 o                         
  -4   7  18        793.45        838.78        31.34 o                         
  -3   7  18        852.70        873.21        37.84 o                         
  -2   7  18         57.78         61.33        17.83 o                         
  -1   7  18        335.46        315.42        42.79 o                         
   0   7  18        807.14        829.65        41.43 o                         
   1   7  18        373.48        316.71        31.31 o                         
   2   7  18         42.62          3.41        26.88 o                         
   3   7  18        990.48        972.54        44.97 o                         
   4   7  18        756.14        778.50        42.40 o                         
   5   7  18        344.51        314.92        44.94 o                         
   6   7  18        327.07        290.64        37.22 o                         
   7   7  18       2023.00       1989.63       142.19 o                         
  -8   8  18        282.08        217.55        48.19 o                         
  -7   8  18        626.44        561.58        39.01 o                         
  -6   8  18       1138.39       1070.57        43.77 o                         
  -5   8  18       1338.42       1285.69        49.22 o                         
  -4   8  18        326.94        314.66        25.15 o                         
  -3   8  18        316.51        318.70        27.12 o                         
  -2   8  18        859.43        844.55        44.63 o                         
  -1   8  18       2229.63       2393.11        68.20 o                         
   0   8  18       1096.32       1218.82        50.16 o                         
   1   8  18       2178.59       2325.64        64.22 o                         
   2   8  18        909.92        975.09        44.29 o                         
   3   8  18        405.53        363.40        36.29 o                         
   4   8  18        235.48        168.90        33.73 o                         
   5   8  18       1158.04       1156.93        60.56 o                         
   6   8  18       1028.04        996.62        55.19 o                         
   7   8  18        474.03        483.01        60.02 o                         
   8   8  18        306.71        410.25       102.80 o                         
  -8   9  18         73.09        129.87        41.72 o                         
  -7   9  18        174.68        126.26        38.82 o                         
  -6   9  18       1538.34       1637.52        63.02 o                         
  -5   9  18       1369.38       1387.36        45.25 o                         
  -4   9  18        517.75        479.02        32.40 o                         
  -3   9  18        151.22         94.41        25.02 o                         
  -2   9  18       4072.72       4255.45        96.93 o                         
  -1   9  18       1112.22       1136.37        40.15 o                         
   0   9  18         18.05          3.51        32.42 o                         
   1   9  18       1266.15       1277.19        50.68 o                         
   2   9  18       3446.11       3564.00        95.98 o                         
   3   9  18        215.73        194.11        34.57 o                         
   4   9  18        587.83        696.06        45.22 o                         
   5   9  18       1291.28       1185.45        60.28 o                         
   6   9  18       1411.55       1483.21        95.34 o                         
   7   9  18        248.22        209.61        66.10 o                         
   8   9  18         82.13        108.43        67.02 o                         
  -7  10  18       1673.60       1661.25        63.93 o                         
  -6  10  18         82.78         96.68        35.15 o                         
  -5  10  18        346.88        410.65        40.06 o                         
  -4  10  18       1212.91       1169.63        60.61 o                         
  -3  10  18       3053.59       3192.39        87.10 o                         
  -2  10  18         30.72         -8.13        32.33 o                         
  -1  10  18       1972.24       1911.94        52.12 o                         
   0  10  18        499.76        560.78        35.93 o                         
   1  10  18       2122.59       2070.86        62.91 o                         
   2  10  18         59.43        -28.88        28.88 o                         
   3  10  18       2656.13       2680.16        91.07 o                         
   4  10  18       1378.30       1288.66        62.41 o                         
   5  10  18        258.44        266.10        60.05 o                         
   6  10  18        129.45        117.05        67.96 o                         
   7  10  18       1546.30       1588.49       113.93 o                         
  -6  11  18        968.79        959.19        56.74 o                         
  -5  11  18        148.05        174.69        39.18 o                         
  -4  11  18       2473.50       2518.72        83.24 o                         
  -3  11  18        606.30        552.23        36.79 o                         
  -2  11  18        407.08        304.72        41.37 o                         
  -1  11  18        136.20        125.44        30.87 o                         
   0  11  18       2251.11       2217.61        78.57 o                         
   1  11  18        139.29        134.62        37.84 o                         
   2  11  18        441.32        360.68        45.54 o                         
   3  11  18        543.42        470.12        55.45 o                         
   4  11  18       2400.13       2438.37       115.70 o                         
   5  11  18        205.96        191.79        65.26 o                         
   6  11  18        854.78        870.01       106.48 o                         
  -3  12  18        192.63        130.27        41.33 o                         
  -2  12  18        442.29        415.18        48.18 o                         
  -1  12  18        995.39       1069.14        54.99 o                         
   0  12  18         38.68         18.36        38.99 o                         
   1  12  18        991.76        934.83        58.09 o                         
   2  12  18        474.86        370.01        55.71 o                         
   3  12  18        198.70        199.60        52.76 o                         
   0   1  19       4038.77       4287.44        69.22 o                         
  -1   2  19        510.40        531.89        24.33 o                         
   0   2  19          1.81         -3.82        18.94 o                         
   1   2  19        482.66        479.39        22.55 o                         
  -2   3  19        785.93        799.80        30.19 o                         
  -1   3  19        325.02        343.36        20.66 o                         
   0   3  19       1794.95       1786.61        38.10 o                         
   1   3  19        241.23        245.91        23.65 o                         
   2   3  19        729.85        778.90        33.44 o                         
  -3   4  19        148.79        161.77        28.69 o                         
  -2   4  19        643.77        707.13        35.04 o                         
  -1   4  19       2428.53       2422.92        57.80 o                         
   0   4  19         16.76         16.30        21.38 o                         
   1   4  19       2181.35       2234.42        53.43 o                         
   2   4  19        626.43        671.48        29.27 o                         
   3   4  19        222.75        196.01        25.27 o                         
  -4   5  19       4059.52       3977.63        97.83 o                         
  -3   5  19        534.22        548.35        28.11 o                         
  -2   5  19        168.66        154.17        23.75 o                         
  -1   5  19        388.48        364.38        33.30 o                         
   0   5  19       4698.08       4880.04        91.06 o                         
   1   5  19        425.36        396.10        37.00 o                         
   2   5  19        214.20        212.63        30.58 o                         
   3   5  19        699.66        707.80        38.28 o                         
   4   5  19       3981.90       3944.01        90.78 o                         
  -5   6  19        189.95        188.51        36.86 o                         
  -4   6  19        928.78        971.33        45.66 o                         
  -3   6  19       2662.05       2658.82        67.54 o                         
  -2   6  19        778.19        841.76        31.94 o                         
  -1   6  19       1037.82       1032.14        47.59 o                         
   0   6  19          2.07          4.93        23.51 o                         
   1   6  19        870.37        889.89        37.98 o                         
   2   6  19        700.39        769.33        38.56 o                         
   3   6  19       2433.35       2540.78        70.30 o                         
   4   6  19        765.85        729.93        43.65 o                         
   5   6  19        210.57        115.88        36.21 o                         
  -6   7  19        723.60        759.75        47.67 o                         
  -5   7  19        642.95        639.73        46.42 o                         
  -4   7  19        126.77        109.02        30.15 o                         
  -3   7  19         46.15         16.70        22.79 o                         
  -2   7  19        175.39        105.66        30.91 o                         
  -1   7  19         17.59         48.42        30.33 o                         
   0   7  19        176.71        185.68        28.79 o                         
   1   7  19         46.52         54.28        29.72 o                         
   2   7  19        173.24        185.23        34.40 o                         
   3   7  19         62.30         38.00        29.62 o                         
   4   7  19        161.05        171.89        39.21 o                         
   5   7  19        561.37        504.77        45.04 o                         
   6   7  19        585.65        584.05        51.31 o                         
  -7   8  19        726.74        716.69        47.84 o                         
  -6   8  19        953.15        915.91        50.13 o                         
  -5   8  19        552.05        489.13        39.89 o                         
  -4   8  19         78.07          6.76        20.80 o                         
  -3   8  19         53.14         84.52        21.73 o                         
  -2   8  19        871.83        861.34        48.14 o                         
  -1   8  19        779.59        726.66        45.46 o                         
   0   8  19        230.82        240.09        31.02 o                         
   1   8  19        862.96        834.98        44.91 o                         
   2   8  19       1085.75       1067.59        47.43 o                         
   3   8  19         25.57         50.49        35.31 o                         
   4   8  19         62.76         -0.59        34.34 o                         
   5   8  19        751.43        670.33        63.66 o                         
   6   8  19       1011.69        846.28        70.03 o                         
   7   8  19        711.20        725.18        88.84 o                         
  -7   9  19       1161.20       1078.18        76.43 o                         
  -6   9  19        147.63        134.63        42.19 o                         
  -5   9  19         55.00         51.72        39.81 o                         
  -4   9  19       1042.30       1009.19        47.01 o                         
  -3   9  19        953.86        962.95        50.17 o                         
  -2   9  19        130.78         38.76        34.29 o                         
  -1   9  19       2408.80       2426.28        73.81 o                         
   0   9  19       3572.22       3613.86        85.38 o                         
   1   9  19       2593.35       2566.88        73.65 o                         
   2   9  19        134.83        152.83        35.54 o                         
   3   9  19       1039.95       1136.07        59.08 o                         
   4   9  19       1041.66       1036.15        72.98 o                         
   5   9  19        123.05         74.89        58.31 o                         
   6   9  19        169.54        167.98        83.60 o                         
   7   9  19       1170.24       1339.81        95.21 o                         
  -5  10  19        557.06        625.92        62.67 o                         
  -4  10  19        798.24        804.22        46.33 o                         
  -3  10  19        678.95        786.83        53.18 o                         
  -2  10  19        753.48        746.22        54.77 o                         
  -1  10  19        184.19        161.84        39.90 o                         
   0  10  19          6.25         33.10        38.60 o                         
   1  10  19        155.61        164.29        39.65 o                         
   2  10  19        648.37        616.22        54.66 o                         
   3  10  19        763.42        858.45        75.43 o                         
   4  10  19        825.06        808.27        81.52 o                         
   5  10  19        461.59        467.00        84.80 o                         
  -3  11  19        581.37        596.68        58.94 o                         
  -2  11  19         70.14         56.38        44.71 o                         
  -1  11  19        432.71        374.66        46.48 o                         
   0  11  19          8.85         41.27        42.25 o                         
   1  11  19        427.64        363.21        49.16 o                         
   2  11  19        127.08        120.30        51.20 o                         
   3  11  19        490.93        410.84        59.62 o                         
   0   0  20       1602.56       1700.43        98.68 o                         
  -1   1  20       2227.27       2199.88        74.60 o                         
   0   1  20        108.12         75.56        21.68 o                         
   1   1  20       2427.50       2247.37        76.13 o                         
  -2   2  20       3676.65       3843.71        95.26 o                         
  -1   2  20        187.12        185.66        21.42 o                         
   0   2  20        354.40        349.55        24.72 o                         
   1   2  20        149.68        140.45        23.84 o                         
   2   2  20       3668.54       3623.05        98.29 o                         
  -3   3  20       3591.59       3679.88       125.68 o                         
  -2   3  20        671.18        715.75        31.09 o                         
  -1   3  20       1502.44       1631.50        45.15 o                         
   0   3  20        623.11        718.15        31.35 o                         
   1   3  20       1865.45       1894.72        46.72 o                         
   2   3  20        804.35        763.17        34.83 o                         
   3   3  20       3239.60       3254.09       108.65 o                         
  -4   4  20       1049.33       1065.67        68.33 o                         
  -3   4  20         57.89         41.68        27.93 o                         
  -2   4  20       1315.22       1262.80        41.69 o                         
  -1   4  20        641.57        715.73        38.02 o                         
   0   4  20       2631.33       2581.76        65.60 o                         
   1   4  20        671.70        693.08        36.20 o                         
   2   4  20       1155.95       1070.97        41.34 o                         
   3   4  20         28.73          3.03        22.00 o                         
   4   4  20       1075.28        979.44        68.46 o                         
  -5   5  20        218.13        184.93        48.40 o                         
  -4   5  20       1066.50       1090.00        53.30 o                         
  -3   5  20        250.27        221.02        32.52 o                         
  -2   5  20        456.75        419.10        27.92 o                         
  -1   5  20        272.36        228.70        32.62 o                         
   0   5  20         12.20         23.35        27.04 o                         
   1   5  20        385.06        402.44        33.22 o                         
   2   5  20        272.49        251.27        32.94 o                         
   3   5  20        320.97        345.56        39.45 o                         
   4   5  20       1338.21       1206.39        51.92 o                         
   5   5  20        527.33        410.40        74.50 o                         
  -6   6  20        580.64        538.15        65.12 o                         
  -5   6  20        376.81        269.02        58.27 o                         
  -4   6  20       1318.99       1274.96        57.46 o                         
  -3   6  20       1287.42       1303.49        51.66 o                         
  -2   6  20       1972.04       1932.70        58.56 o                         
  -1   6  20        570.15        542.26        40.99 o                         
   0   6  20        290.49        245.08        34.62 o                         
   1   6  20        391.48        396.69        34.40 o                         
   2   6  20       1889.30       1895.07        66.36 o                         
   3   6  20       1240.64       1255.92        52.96 o                         
   4   6  20       1030.78       1168.42        56.27 o                         
   5   6  20        402.54        313.58        53.00 o                         
   6   6  20        394.74        552.75       216.48 o                         
  -7   7  20       1760.93       1709.43       125.05 o                         
  -6   7  20        449.54        465.22        49.76 o                         
  -5   7  20        156.94        119.81        39.16 o                         
  -4   7  20       1700.97       1674.18        71.25 o                         
  -3   7  20       2828.98       2892.88        91.68 o                         
  -2   7  20        163.57        118.14        37.17 o                         
  -1   7  20       1275.16       1305.72        55.07 o                         
   0   7  20       5280.79       5490.14       132.70 o                         
   1   7  20       1332.44       1334.60        52.26 o                         
   2   7  20        149.93        159.12        32.97 o                         
   3   7  20       2407.43       2611.93        80.78 o                         
   4   7  20       1734.74       1846.12        93.73 o                         
   5   7  20        129.43         49.96        53.70 o                         
   6   7  20        407.22        546.34        82.39 o                         
   7   7  20       1531.55       1311.32       131.76 o                         
  -6   8  20       1563.01       1494.23        74.01 o                         
  -5   8  20        966.05       1106.09        69.53 o                         
  -4   8  20        204.12        217.59        45.16 o                         
  -3   8  20       1268.60       1204.55        60.02 o                         
  -2   8  20        164.03        106.42        52.66 o                         
  -1   8  20        896.70        924.35        55.24 o                         
   0   8  20        132.12        167.03        43.59 o                         
   1   8  20        937.20        951.23        56.65 o                         
   2   8  20        241.36        252.24        43.43 o                         
   3   8  20       1084.99       1045.16        69.91 o                         
   4   8  20        315.62        428.93        71.57 o                         
   5   8  20        978.45        962.83       103.40 o                         
   6   8  20       1669.29       1771.29       102.42 o                         
  -4   9  20        480.50        471.82        61.19 o                         
  -3   9  20         80.91         81.14        37.50 o                         
  -2   9  20        371.90        348.78        49.90 o                         
  -1   9  20        986.93       1169.16        66.33 o                         
   0   9  20        198.09        202.96        46.42 o                         
   1   9  20        804.22        751.51        67.60 o                         
   2   9  20        715.03        764.08        72.20 o                         
   3   9  20        136.24        122.49        48.73 o                         
   4   9  20        537.31        495.50        80.61 o                         
  -1  10  20        404.08        314.91        46.25 o                         
   0  10  20         11.72         52.46        43.56 o                         
   1  10  20        324.85        376.21        54.09 o                         
   0   1  21         76.22        102.60        23.88 o                         
  -1   2  21       3289.53       3231.63        63.52 o                         
   0   2  21          8.11        -19.03        20.63 o                         
   1   2  21       3325.63       3187.41        83.80 o                         
  -2   3  21       5805.10       6047.65       108.15 o                         
  -1   3  21        310.33        338.21        27.62 o                         
   0   3  21        123.72        103.90        29.18 o                         
   1   3  21        387.25        408.81        30.18 o                         
   2   3  21       5235.81       5489.71       120.48 o                         
  -3   4  21        687.62        768.73        41.92 o                         
  -2   4  21        175.45        142.33        25.74 o                         
  -1   4  21        868.94        763.04        40.82 o                         
   0   4  21        811.97        751.10        39.80 o                         
   1   4  21        876.13        918.33        41.98 o                         
   2   4  21        138.04         63.27        33.20 o                         
   3   4  21        836.02        823.90        48.61 o                         
  -4   5  21        551.91        546.28        50.27 o                         
  -3   5  21       1044.52       1107.93        54.25 o                         
  -2   5  21         62.50         94.54        32.13 o                         
  -1   5  21         19.41          1.52        32.35 o                         
   0   5  21        342.17        303.24        41.76 o                         
   1   5  21         18.93         31.40        30.39 o                         
   2   5  21        128.90        172.68        40.79 o                         
   3   5  21        934.09        892.76        59.44 o                         
   4   5  21        552.83        511.03        61.36 o                         
  -5   6  21        239.75        239.61        46.98 o                         
  -4   6  21       1255.63       1300.94        71.94 o                         
  -3   6  21       4082.25       4134.05       122.71 o                         
  -2   6  21        531.29        510.43        43.84 o                         
  -1   6  21       1062.06       1095.79        70.65 o                         
   0   6  21        537.74        546.34        50.70 o                         
   1   6  21       1133.57       1157.87        63.80 o                         
   2   6  21        556.70        590.12        54.18 o                         
   3   6  21       3499.11       3765.56       228.32 o                         
   4   6  21       1457.81       1512.07       164.50 o                         
   5   6  21        276.59        276.62        63.46 o                         
  -4   7  21        414.96        489.86        60.44 o                         
  -3   7  21        650.45        684.74        68.77 o                         
  -2   7  21       2519.96       2770.59       111.20 o                         
  -1   7  21       1421.79       1373.88        72.11 o                         
   0   7  21          6.83         24.65        40.82 o                         
   1   7  21       1481.35       1550.37        74.50 o                         
   2   7  21       2264.05       2349.33       106.11 o                         
   3   7  21        563.98        514.50        78.02 o                         
   4   7  21        460.73        485.61        69.59 o                         
  -2   8  21        189.49        238.23        45.59 o                         
  -1   8  21       1378.13       1343.27        73.19 o                         
   0   8  21       1169.46       1151.77        72.25 o                         
   1   8  21       1463.57       1450.26        75.84 o                         
   2   8  21        170.44         67.20        50.16 o                         
   0   0  22       6076.42       5746.18       386.05 o                         
  -1   1  22       1551.94       1448.22        83.28 o                         
   0   1  22          3.00        -30.27        30.27 o                         
   1   1  22       1952.19       1926.84       177.66 o                         
  -2   2  22       2977.69       3181.47       126.96 o                         
  -1   2  22         83.28         57.79        30.69 o                         
   0   2  22          4.93         20.31        27.55 o                         
   1   2  22         54.15         87.70        40.75 o                         
   2   2  22       2694.55       2696.69       174.03 o                         
  -3   3  22       3008.55       3117.94       182.72 o                         
  -2   3  22        375.77        358.31        32.35 o                         
  -1   3  22       1800.89       1738.38        68.30 o                         
   0   3  22        543.69        579.40        46.90 o                         
   1   3  22       1631.27       1685.10        75.77 o                         
   2   3  22        396.49        380.60        55.70 o                         
   3   3  22       3678.83       3917.81       197.96 o                         
  -4   4  22        827.07        734.84        70.97 o                         
  -3   4  22         36.68         27.50        34.06 o                         
  -2   4  22        707.90        756.77        59.36 o                         
  -1   4  22        948.85        848.10        59.65 o                         
   0   4  22       2236.87       2361.98        90.82 o                         
   1   4  22       1030.56       1073.88        59.76 o                         
   2   4  22        992.17        938.18        59.56 o                         
   3   4  22          7.32        -35.96        49.26 o                         
   4   4  22        730.47        559.62        86.35 o                         
  -3   5  22        126.57        173.43        52.95 o                         
  -2   5  22        911.23        960.36        82.99 o                         
  -1   5  22        835.62        796.02        63.25 o                         
   0   5  22        116.15        125.94        43.30 o                         
   1   5  22        957.36        945.36        63.41 o                         
   2   5  22        933.88        932.05        86.07 o                         
   3   5  22        295.24        348.94        59.31 o                         
  -2   6  22       1667.57       1541.61        82.08 o                         
  -1   6  22        395.40        445.91        69.17 o                         
   0   6  22        110.93         40.78        47.10 o                         
   1   6  22        448.35        395.57        54.69 o                         
   2   6  22       1874.98       1853.58        86.49 o                         
   0   1  23       4139.81       3993.92       125.55 o                         
  -1   2  23        453.11        370.70        41.77 o                         
   0   2  23         54.99         87.16        43.66 o                         
   1   2  23        351.90        357.04        57.47 o                         
                                                                                
