# Supplementary material for: Crystal structures and Hirshfeld surface comparison of fumarate and bromide salts of the etoxazole metabolite designated R7 (aminium ions)
Source: Acta Crystallogr E Crystallogr Commun. 2026 Mar 5;82(Pt 4):326–30. doi: 10.1107/S2056989026002197 (PMC13055947; doi:10.1107/S2056989026002197)
Supplement: Supplementary file 3 [file e-82-00326-IIsup3.hkl]

data_II                                                                         
_shelx_title ' m25074 : space group P21/n'                                      
_shelx_refln_list_code          4                                               
_shelx_F_calc_maximum      187.86                                               
_exptl_crystal_F_000      1040.00                                               
_reflns_d_resolution_high  0.7695                                               
                                                                                
loop_                                                                           
 _space_group_symop_operation_xyz                                               
 'x, y, z'                                                                      
 '-x+1/2, y+1/2, -z+1/2'                                                        
 '-x, -y, -z'                                                                   
 'x-1/2, -y-1/2, z-1/2'                                                         
                                                                                
_cell_length_a    12.0615                                                       
_cell_length_b    15.3673                                                       
_cell_length_c    14.0141                                                       
_cell_angle_alpha  90.000                                                       
_cell_angle_beta  110.506                                                       
_cell_angle_gamma  90.000                                                       
                                                                                
_shelx_F_squared_multiplier     1.000                                           
                                                                                
loop_                                                                           
 _refln_index_h                                                                 
 _refln_index_k                                                                 
 _refln_index_l                                                                 
 _refln_F_squared_calc                                                          
 _refln_F_squared_meas                                                          
 _refln_F_squared_sigma                                                         
 _refln_observed_status                                                         
   2   0   0      27297.80      24355.40       606.54 o                         
   4   0   0        115.91        129.42         3.24 o                         
   6   0   0         10.18         60.29         7.40 o                         
   8   0   0         70.14         82.37         2.74 o                         
  10   0   0        544.94        521.60         8.73 o                         
  12   0   0        502.34        519.51        14.03 o                         
  14   0   0        627.49        679.70        17.57 o                         
   1   1   0        265.85        269.45         2.34 o                         
   2   1   0       2442.97       2425.38        38.15 o                         
   3   1   0         93.38         87.69         1.34 o                         
   4   1   0       1745.23       1666.37        21.93 o                         
   5   1   0          2.87          5.03         0.54 o                         
   6   1   0       2997.82       3598.84        93.13 o                         
   7   1   0        464.38        438.40         5.24 o                         
   8   1   0        632.60        678.99         7.78 o                         
   9   1   0        218.05        240.20         3.50 o                         
  10   1   0        471.25        459.59         7.28 o                         
  11   1   0          0.87          3.28         1.07 o                         
  12   1   0        947.88        947.06        11.89 o                         
  13   1   0          9.72         11.66         2.17 o                         
  14   1   0          6.06          6.51         2.10 o                         
   0   2   0       9290.91       9278.87       182.21 o                         
   1   2   0       6561.85       6521.04        95.57 o                         
   2   2   0       1902.46       1927.25        30.68 o                         
   3   2   0        366.62        406.34         4.03 o                         
   4   2   0        977.40       1004.73         8.90 o                         
   5   2   0        823.44        739.87         7.08 o                         
   6   2   0       1345.41       1482.88        13.16 o                         
   7   2   0       4223.31       4180.59        54.93 o                         
   8   2   0        372.43        354.28         5.24 o                         
   9   2   0         11.14         18.14         2.19 o                         
  10   2   0         74.31         65.99         3.46 o                         
  11   2   0         58.86         60.92         2.70 o                         
  12   2   0          8.92          8.34         1.50 o                         
  13   2   0        245.26        257.70         5.22 o                         
  14   2   0         36.14         33.76         3.25 o                         
   1   3   0        120.02        108.05         1.74 o                         
   2   3   0       1023.29       1014.33        10.19 o                         
   3   3   0       2831.83       2879.74        45.66 o                         
   4   3   0         32.85         23.75         0.91 o                         
   5   3   0         10.49         14.15         0.87 o                         
   6   3   0        122.42        126.81         1.96 o                         
   7   3   0        331.33        354.62         4.78 o                         
   8   3   0        295.65        255.69         4.10 o                         
   9   3   0         23.56         20.69         1.63 o                         
  10   3   0          2.30          2.03         0.98 o                         
  11   3   0         10.07         12.08         1.61 o                         
  12   3   0         11.13         13.16         1.93 o                         
  13   3   0        329.09        306.95         6.47 o                         
  14   3   0         37.40         38.26         3.36 o                         
   0   4   0       2436.04       2273.30        51.72 o                         
   1   4   0       3664.99       3590.87        56.97 o                         
   2   4   0       3019.41       2952.85        42.76 o                         
   3   4   0         37.18         42.94         1.19 o                         
   4   4   0        789.95        915.73         8.26 o                         
   5   4   0          4.47          5.78         0.67 o                         
   6   4   0       2736.51       2643.00        23.55 o                         
   7   4   0          0.21          1.34         0.70 o                         
   8   4   0        308.54        303.44         4.60 o                         
   9   4   0        716.17        709.12         8.36 o                         
  10   4   0          1.14          3.06         1.09 o                         
  11   4   0        425.27        425.36         7.35 o                         
  12   4   0          1.79          6.37         1.65 o                         
  13   4   0        359.89        353.57         7.02 o                         
  14   4   0          7.11         11.22         2.20 o                         
   1   5   0       1365.44       1173.28        10.87 o                         
   2   5   0       1371.79       1300.23        11.28 o                         
   3   5   0        482.33        512.66         5.36 o                         
   4   5   0       2029.74       2141.64        26.56 o                         
   5   5   0        473.58        401.01         4.71 o                         
   6   5   0       2202.52       2381.38        20.49 o                         
   7   5   0          1.29          3.07         0.80 o                         
   8   5   0         60.76         61.95         2.27 o                         
   9   5   0         29.71         28.34         1.76 o                         
  10   5   0        292.59        287.31         6.24 o                         
  11   5   0        179.83        183.64         4.82 o                         
  12   5   0         54.50         56.24         3.29 o                         
  13   5   0          8.56          8.96         2.08 o                         
  14   5   0        233.00        225.54         8.25 o                         
   0   6   0        131.34        144.47         3.90 o                         
   1   6   0        431.90        370.39         4.29 o                         
   2   6   0       1328.01       1532.09        15.61 o                         
   3   6   0         35.97         57.90         1.65 o                         
   4   6   0        483.27        566.53         6.03 o                         
   5   6   0        914.95        876.85         8.54 o                         
   6   6   0       1061.56       1172.37        10.83 o                         
   7   6   0       2398.80       2478.55        20.72 o                         
   8   6   0        673.31        686.17        10.27 o                         
   9   6   0        159.41        158.97         3.67 o                         
  10   6   0        329.99        319.42         6.94 o                         
  11   6   0         95.36         77.66         3.82 o                         
  12   6   0        305.00        316.88         5.92 o                         
  13   6   0        224.81        217.57         5.22 o                         
  14   6   0        127.82        128.40        23.70 o                         
   1   7   0       5972.65       6251.97        84.90 o                         
   2   7   0         79.86         86.65         2.05 o                         
   3   7   0       1141.73       1124.54        10.49 o                         
   4   7   0       1759.50       1965.19        15.46 o                         
   5   7   0        464.24        453.94         5.15 o                         
   6   7   0        492.96        523.16         6.53 o                         
   7   7   0         26.61         27.44         1.53 o                         
   8   7   0         66.82         65.57         2.09 o                         
   9   7   0         70.85         64.48         3.13 o                         
  10   7   0        777.83        788.38        12.25 o                         
  11   7   0        523.68        528.55        10.93 o                         
  12   7   0         18.75         15.95         2.15 o                         
  13   7   0          6.45          1.97         2.04 o                         
   0   8   0         36.46         59.53         3.82 o                         
   1   8   0        828.06        804.04         8.88 o                         
   2   8   0       2104.21       2361.02        20.33 o                         
   3   8   0        416.49        400.05         5.38 o                         
   4   8   0         12.47         30.45         1.47 o                         
   5   8   0        726.98        727.98         7.50 o                         
   6   8   0         11.63         20.78         1.35 o                         
   7   8   0        426.83        374.38         6.89 o                         
   8   8   0        154.42        152.56         3.54 o                         
   9   8   0          2.34          3.90         1.12 o                         
  10   8   0        664.49        678.22        11.18 o                         
  11   8   0          7.22          6.39         1.66 o                         
  12   8   0          3.05          3.69         1.27 o                         
  13   8   0         18.89         16.36         2.51 o                         
   1   9   0        847.46        843.18         8.60 o                         
   2   9   0         94.21        113.13         2.72 o                         
   3   9   0         31.63         51.80         2.09 o                         
   4   9   0         37.53         51.20         2.01 o                         
   5   9   0         75.46         89.43         2.44 o                         
   6   9   0        227.79        207.62         3.85 o                         
   7   9   0         69.47         70.93         2.75 o                         
   8   9   0        814.25        807.98        11.14 o                         
   9   9   0        684.13        711.43        10.47 o                         
  10   9   0          4.24          5.34         1.79 o                         
  11   9   0        921.84        943.30        14.25 o                         
  12   9   0         29.23         27.00         2.04 o                         
  13   9   0         86.39         84.21         6.42 o                         
   0  10   0        473.48        446.73         8.25 o                         
   1  10   0        187.56        168.37         3.33 o                         
   2  10   0       1971.77       2072.36        19.47 o                         
   3  10   0       1510.40       1517.85        14.35 o                         
   4  10   0        423.16        402.74         7.75 o                         
   5  10   0         33.32         25.64         1.65 o                         
   6  10   0       1019.48       1026.67        11.66 o                         
   7  10   0         69.74         67.91         2.84 o                         
   8  10   0          4.80          4.73         1.57 o                         
   9  10   0         53.55         55.74         2.48 o                         
  10  10   0          0.62          1.10         1.52 o                         
  11  10   0          6.50          7.07         2.12 o                         
  12  10   0          0.04         -2.04         2.04 o                         
   1  11   0          0.03          1.27         0.89 o                         
   2  11   0       3996.31       4127.57        37.90 o                         
   3  11   0        342.45        325.33         5.46 o                         
   4  11   0        593.19        574.00         7.17 o                         
   5  11   0         25.72         43.47         2.33 o                         
   6  11   0         29.74         25.81         1.96 o                         
   7  11   0          9.61         12.10         1.49 o                         
   8  11   0        365.27        361.73         6.86 o                         
   9  11   0        463.55        437.53         7.36 o                         
  10  11   0       1047.10       1078.20        13.34 o                         
  11  11   0         76.37         61.12         4.96 o                         
  12  11   0         81.88         78.77         6.19 o                         
   0  12   0          9.89         19.56         2.29 o                         
   1  12   0          0.88         -0.05         0.94 o                         
   2  12   0        606.72        573.76         8.44 o                         
   3  12   0       1811.37       1826.82        16.72 o                         
   4  12   0          2.35          5.36         1.26 o                         
   5  12   0       3195.42       3156.61        30.10 o                         
   6  12   0          1.23          2.12         1.13 o                         
   7  12   0        128.28        123.06         4.18 o                         
   8  12   0        150.51        148.28         4.39 o                         
   9  12   0        253.63        237.53         5.48 o                         
  10  12   0          4.71          7.69         1.61 o                         
  11  12   0          4.85          2.02         3.39 o                         
   1  13   0        220.25        222.50         5.15 o                         
   2  13   0       2329.14       2403.34        24.53 o                         
   3  13   0       1679.74       1630.79        19.09 o                         
   4  13   0        119.44        126.08         4.38 o                         
   5  13   0        454.71        410.82         7.39 o                         
   6  13   0          1.69          3.09         1.55 o                         
   7  13   0          4.64          5.77         1.41 o                         
   8  13   0        163.77        166.62         4.70 o                         
   9  13   0         26.46         22.04         2.65 o                         
  10  13   0         20.49         18.47         2.24 o                         
  11  13   0         28.33         28.23         5.02 o                         
   0  14   0        441.26        446.58        12.69 o                         
   1  14   0       1487.57       1499.01        17.91 o                         
   2  14   0         72.84         64.25         4.67 o                         
   3  14   0       1411.70       1399.34        17.43 o                         
   4  14   0         85.59         95.97         4.07 o                         
   5  14   0        352.79        317.38         7.25 o                         
   6  14   0          6.44          7.68         1.56 o                         
   7  14   0         65.55         74.23         3.67 o                         
   8  14   0        262.67        267.62        11.98 o                         
   9  14   0          5.89          6.13         1.96 o                         
  10  14   0         17.13         13.22         2.26 o                         
   1  15   0         61.62         77.58         5.28 o                         
   2  15   0         78.07         96.38         4.88 o                         
   3  15   0        120.36        101.54         4.87 o                         
   4  15   0        433.25        408.87         8.04 o                         
   5  15   0        107.57        101.01         4.26 o                         
   6  15   0          1.48         -1.21         1.21 o                         
   7  15   0         50.69         57.23         3.20 o                         
   8  15   0         54.68         53.36         4.11 o                         
   9  15   0          1.20          1.20         1.99 o                         
   0  16   0        421.13        425.85        17.71 o                         
   1  16   0         10.97         11.76         3.19 o                         
   2  16   0          3.11          1.94         1.82 o                         
   3  16   0         83.53         72.23         4.85 o                         
   4  16   0         51.14         48.63         3.68 o                         
   5  16   0         46.53         48.58         3.49 o                         
   6  16   0        118.66        123.19         6.04 o                         
   7  16   0         27.42         23.83         2.62 o                         
   8  16   0          3.50          2.31         2.08 o                         
   1  17   0         20.91         20.59         5.63 o                         
   2  17   0         21.20         20.73         3.37 o                         
   3  17   0         65.07         45.38         4.78 o                         
   4  17   0        143.95        128.24         6.08 o                         
   5  17   0         16.18         15.78         2.75 o                         
   6  17   0        103.04        112.69         7.18 o                         
   7  17   0          2.07          5.23         2.48 o                         
   0  18   0         23.52         28.35         6.36 o                         
   1  18   0         60.85         66.06         6.08 o                         
   2  18   0         41.40         68.90         6.14 o                         
   3  18   0        367.42        366.53        11.03 o                         
   4  18   0        236.88        243.79         8.76 o                         
   5  18   0         58.58         66.61         6.29 o                         
   6  18   0          0.04          0.04         2.50 o                         
   1  19   0         91.26         86.30         7.21 o                         
   2  19   0          3.83          7.51         3.35 o                         
   3  19   0         26.91         25.38         4.79 o                         
   4  19   0         66.61         59.14         7.53 o                         
 -13   0   1          0.15          2.07         2.32 o                         
 -11   0   1         13.28         18.13         6.06 o                         
  -9   0   1        201.09        192.10         4.30 o                         
  -7   0   1       1399.70       1439.10        22.35 o                         
  -5   0   1       1034.65        888.92        11.29 o                         
  -3   0   1      35291.17      34616.66       606.29 o                         
  -1   0   1        185.23        170.75         3.10 o                         
   1   0   1       2855.58       2843.71        64.84 o                         
   3   0   1       6761.47       6732.82       140.15 o                         
   5   0   1        233.17        276.11         4.63 o                         
   7   0   1          2.90          3.89         1.22 o                         
   9   0   1        698.14        681.84        10.08 o                         
  11   0   1        119.53        124.53         4.00 o                         
  13   0   1        311.78        289.33        12.83 o                         
 -14   1   1        101.89        106.50         4.73 o                         
 -13   1   1          0.74         -0.53         1.41 o                         
 -12   1   1        207.57        213.53         7.91 o                         
 -11   1   1        459.67        484.30         7.06 o                         
 -10   1   1          0.34          1.62         0.97 o                         
  -9   1   1          1.80          9.26         1.24 o                         
  -8   1   1        233.97        255.58         4.46 o                         
  -7   1   1         32.07         29.58         1.49 o                         
  -6   1   1       1090.74        991.04        11.13 o                         
  -5   1   1       1008.38       1029.07        11.13 o                         
  -4   1   1       4955.13       4854.68       109.46 o                         
  -3   1   1          2.25          1.74         0.37 o                         
  -2   1   1       1170.65       1177.66        17.90 o                         
  -1   1   1          2.70          0.38         0.17 o                         
   0   1   1      11775.41      11671.69       218.10 o                         
   1   1   1        602.82        535.40         4.93 o                         
   2   1   1       1674.35       1677.58        33.05 o                         
   3   1   1       1892.26       2082.08        33.84 o                         
   4   1   1        308.22        235.99         2.83 o                         
   5   1   1        458.64        485.96         4.94 o                         
   6   1   1         45.64         54.33         1.66 o                         
   7   1   1       1481.52       1508.53        12.30 o                         
   8   1   1        112.88        110.75         2.28 o                         
   9   1   1        310.23        296.52         4.07 o                         
  10   1   1        135.71        145.87         2.86 o                         
  11   1   1        279.44        292.66         5.27 o                         
  12   1   1        476.25        476.38         7.59 o                         
  13   1   1        278.06        278.60         5.96 o                         
  14   1   1         29.52         28.69         3.34 o                         
 -14   2   1          2.31          2.40         1.69 o                         
 -13   2   1         17.86         21.33         1.79 o                         
 -12   2   1        449.34        468.18         7.52 o                         
 -11   2   1         16.29         18.35         1.64 o                         
 -10   2   1        596.91        577.57         9.58 o                         
  -9   2   1          5.24          8.32         1.07 o                         
  -8   2   1        944.09        982.97        11.31 o                         
  -7   2   1        241.50        235.67         3.70 o                         
  -6   2   1        445.39        479.63         5.59 o                         
  -5   2   1        200.03        201.92         2.92 o                         
  -4   2   1       1842.16       1826.55        41.48 o                         
  -3   2   1       1806.87       1741.91        27.48 o                         
  -2   2   1        264.41        244.03         2.92 o                         
  -1   2   1         12.35         17.15         0.64 o                         
   0   2   1       2393.93       2350.12        35.70 o                         
   1   2   1       1034.45       1035.45        29.27 o                         
   2   2   1       4135.53       4123.82        61.69 o                         
   3   2   1        407.18        401.60         4.18 o                         
   4   2   1        568.64        515.82         5.22 o                         
   5   2   1        694.62        766.95         7.31 o                         
   6   2   1        193.70        176.66         2.72 o                         
   7   2   1       1879.83       1859.05        16.01 o                         
   8   2   1          0.66          1.28         0.65 o                         
   9   2   1        302.29        308.40         4.13 o                         
  10   2   1        739.62        743.20         9.51 o                         
  11   2   1        721.17        705.83         8.84 o                         
  12   2   1         10.91         13.22         1.86 o                         
  13   2   1         38.23         39.51         3.00 o                         
  14   2   1        112.45        118.06         5.93 o                         
 -14   3   1         13.01         11.61         2.50 o                         
 -13   3   1         81.53         72.77         3.84 o                         
 -12   3   1        418.83        411.59         7.10 o                         
 -11   3   1         11.94         19.22         1.76 o                         
 -10   3   1          6.32          6.32         1.21 o                         
  -9   3   1        107.61        107.73         2.72 o                         
  -8   3   1        415.78        377.92         5.23 o                         
  -7   3   1       1078.27       1072.83        11.02 o                         
  -6   3   1        844.15        775.20         8.20 o                         
  -5   3   1       5274.22       5291.98       110.90 o                         
  -4   3   1        724.03        763.41         6.69 o                         
  -3   3   1       2294.19       2280.40        38.22 o                         
  -2   3   1        152.74        141.55         2.15 o                         
  -1   3   1      17028.45      16795.97       267.29 o                         
   0   3   1       1258.58       1404.25        23.99 o                         
   1   3   1       2516.94       2533.19        41.72 o                         
   2   3   1      14904.03      14924.05       208.67 o                         
   3   3   1       2868.68       2679.68        41.52 o                         
   4   3   1        231.72        249.97         3.03 o                         
   5   3   1        389.79        392.90         4.30 o                         
   6   3   1         84.64        102.76         2.03 o                         
   7   3   1        455.10        457.73         4.93 o                         
   8   3   1        110.04        115.66         2.32 o                         
   9   3   1         96.03        101.87         3.11 o                         
  10   3   1         25.84         27.83         1.96 o                         
  11   3   1         14.34         11.52         1.69 o                         
  12   3   1         83.34         80.48         4.52 o                         
  13   3   1         30.07         34.80         2.64 o                         
  14   3   1         42.36         40.70         3.54 o                         
 -14   4   1        366.24        360.87         7.70 o                         
 -13   4   1         52.98         60.49         3.28 o                         
 -12   4   1        423.23        427.88         9.11 o                         
 -11   4   1         71.62         59.72         2.86 o                         
 -10   4   1          6.58          8.85         1.40 o                         
  -9   4   1        452.15        431.21         5.79 o                         
  -8   4   1         71.05         71.93         2.17 o                         
  -7   4   1        718.30        740.40         8.24 o                         
  -6   4   1        992.79       1022.55        10.97 o                         
  -5   4   1        152.02        178.13         2.48 o                         
  -4   4   1         35.25         30.74         1.15 o                         
  -3   4   1       4932.81       4777.41        70.45 o                         
  -2   4   1       6467.56       6195.19        94.02 o                         
  -1   4   1       2900.32       2854.19        49.06 o                         
   0   4   1       1120.76       1012.78        10.45 o                         
   1   4   1          8.25         15.87         0.76 o                         
   2   4   1        101.19         80.66         1.42 o                         
   3   4   1        247.95        258.20         2.87 o                         
   4   4   1       2460.78       2515.62        34.45 o                         
   5   4   1        608.95        669.18         6.97 o                         
   6   4   1        649.46        614.72         6.43 o                         
   7   4   1        370.17        372.23         4.44 o                         
   8   4   1         46.78         46.25         1.64 o                         
   9   4   1        213.91        183.91         3.67 o                         
  10   4   1       1177.92       1212.25        13.50 o                         
  11   4   1        875.20        881.99        12.38 o                         
  12   4   1        255.38        252.08         7.20 o                         
  13   4   1          4.54          7.59         1.79 o                         
  14   4   1        185.11        182.30         6.29 o                         
 -14   5   1          5.25          7.56         2.71 o                         
 -13   5   1        399.33        399.35         8.59 o                         
 -12   5   1         53.92         58.32         3.23 o                         
 -11   5   1          5.80          1.91         1.37 o                         
 -10   5   1        169.31        169.49         3.73 o                         
  -9   5   1          0.48          3.89         0.92 o                         
  -8   5   1        401.90        384.13         5.25 o                         
  -7   5   1        921.64        926.64        10.08 o                         
  -6   5   1       1387.31       1490.77        13.59 o                         
  -5   5   1         67.22         74.96         2.20 o                         
  -4   5   1         77.58         84.19         1.83 o                         
  -3   5   1       1932.67       1772.93        24.35 o                         
  -2   5   1        207.15        245.41         3.53 o                         
  -1   5   1        640.43        659.52         6.75 o                         
   0   5   1       4252.95       4391.23        60.14 o                         
   1   5   1          1.84         14.07         0.81 o                         
   2   5   1        411.30        452.91         4.69 o                         
   3   5   1       1347.63       1453.82        11.99 o                         
   4   5   1        152.05        206.80         3.08 o                         
   5   5   1        894.71        878.36         8.45 o                         
   6   5   1        385.61        361.41         4.50 o                         
   7   5   1       2491.74       2494.48        21.04 o                         
   8   5   1         34.75         38.86         1.60 o                         
   9   5   1        340.05        370.25         5.86 o                         
  10   5   1          0.06          0.27         1.01 o                         
  11   5   1        630.03        669.29        10.98 o                         
  12   5   1          5.83          5.13         2.24 o                         
  13   5   1          4.17          5.13         1.50 o                         
 -14   6   1         40.59         44.40         4.30 o                         
 -13   6   1         15.66         29.73         3.17 o                         
 -12   6   1         44.14         47.11         4.85 o                         
 -11   6   1        703.53        732.24        13.28 o                         
 -10   6   1        363.91        392.20         8.22 o                         
  -9   6   1        152.92        135.12         3.37 o                         
  -8   6   1         78.36         81.43         2.89 o                         
  -7   6   1        803.37        908.75         9.28 o                         
  -6   6   1        207.61        205.35         3.28 o                         
  -5   6   1        817.00        843.92         8.24 o                         
  -4   6   1        398.29        451.95         5.39 o                         
  -3   6   1         73.23         67.79         2.02 o                         
  -2   6   1        136.87        206.48         3.31 o                         
  -1   6   1        698.28        861.32         8.28 o                         
   0   6   1       1409.42       1320.95        13.00 o                         
   1   6   1         47.05         34.64         1.68 o                         
   2   6   1       1362.35       1384.32        11.27 o                         
   3   6   1       2374.16       2738.19        44.51 o                         
   4   6   1        963.85       1030.37         9.59 o                         
   5   6   1        433.65        404.13         4.83 o                         
   6   6   1          8.66          7.33         0.90 o                         
   7   6   1         54.45         59.07         2.92 o                         
   8   6   1        715.93        697.22        10.23 o                         
   9   6   1        127.52        134.38         4.64 o                         
  10   6   1          3.17          3.04         1.12 o                         
  11   6   1         12.88         19.44         1.76 o                         
  12   6   1          4.19          7.25         1.47 o                         
  13   6   1        107.30         98.59         4.22 o                         
 -14   7   1         12.07          8.68         2.92 o                         
 -13   7   1        660.60        656.65        13.07 o                         
 -12   7   1        329.66        345.11        13.55 o                         
 -11   7   1        515.97        533.19        12.06 o                         
 -10   7   1        470.34        483.38         9.18 o                         
  -9   7   1        260.06        263.92         5.77 o                         
  -8   7   1         21.93         10.44         1.10 o                         
  -7   7   1         25.47         24.47         1.58 o                         
  -6   7   1        290.20        270.28         4.14 o                         
  -5   7   1        500.49        486.09         5.44 o                         
  -4   7   1       1614.01       1641.03        15.10 o                         
  -3   7   1        481.43        400.98         5.24 o                         
  -2   7   1        341.55        314.55         4.10 o                         
  -1   7   1        993.78       1099.76        10.38 o                         
   0   7   1       1850.39       1641.45        13.90 o                         
   1   7   1      10157.63      10481.94       144.84 o                         
   2   7   1        920.44        856.76         9.04 o                         
   3   7   1         46.27         44.84         1.52 o                         
   4   7   1        197.11        172.40         2.92 o                         
   5   7   1        287.35        297.61         4.41 o                         
   6   7   1        456.48        451.32         6.35 o                         
   7   7   1        324.82        314.24         4.46 o                         
   8   7   1          0.01         -0.71         0.72 o                         
   9   7   1         54.05         48.25         1.88 o                         
  10   7   1         17.45         15.09         1.57 o                         
  11   7   1        140.14        134.80         3.59 o                         
  12   7   1          2.03          0.94         1.15 o                         
  13   7   1        107.44        107.96         7.86 o                         
 -13   8   1         48.47         48.36         3.97 o                         
 -12   8   1        117.82        119.08         5.71 o                         
 -11   8   1        199.91        181.71         8.90 o                         
 -10   8   1         90.29         84.12         4.73 o                         
  -9   8   1        136.83        140.88         5.24 o                         
  -8   8   1        117.46        113.92         3.69 o                         
  -7   8   1          1.59          2.09         1.01 o                         
  -6   8   1        332.81        324.69         4.67 o                         
  -5   8   1        130.91        102.02         2.34 o                         
  -4   8   1        247.73        255.22         3.86 o                         
  -3   8   1       2342.22       2327.85        20.93 o                         
  -2   8   1        140.05        127.83         3.00 o                         
  -1   8   1       3307.30       3490.93        67.30 o                         
   0   8   1          8.81         23.27         1.51 o                         
   1   8   1        530.28        503.72         6.08 o                         
   2   8   1         88.04         76.60         2.07 o                         
   3   8   1        242.87        262.70         3.65 o                         
   4   8   1          3.45          5.85         0.83 o                         
   5   8   1         12.67          6.19         0.90 o                         
   6   8   1         16.21         12.20         1.25 o                         
   7   8   1       1414.18       1342.25        14.22 o                         
   8   8   1        116.55        107.42         3.11 o                         
   9   8   1         27.17         30.50         2.38 o                         
  10   8   1         67.55         76.03         4.72 o                         
  11   8   1         25.60         29.22         3.27 o                         
  12   8   1          8.49          8.32         2.76 o                         
  13   8   1         23.67         17.08         3.52 o                         
 -13   9   1         30.68         30.42         4.01 o                         
 -12   9   1         46.67         43.60         4.00 o                         
 -11   9   1          7.59          4.56         2.19 o                         
 -10   9   1          8.02         12.55         1.88 o                         
  -9   9   1          3.72          3.53         1.22 o                         
  -8   9   1        251.52        233.55         4.67 o                         
  -7   9   1        133.45        144.86         3.54 o                         
  -6   9   1        906.71        871.25         9.40 o                         
  -5   9   1        406.04        390.27         5.50 o                         
  -4   9   1        750.48        794.03         9.05 o                         
  -3   9   1          4.05          3.59         0.91 o                         
  -2   9   1        128.93        152.00         3.08 o                         
  -1   9   1         65.22         58.76         2.41 o                         
   0   9   1        321.96        305.01         4.25 o                         
   1   9   1        215.92        207.87         3.91 o                         
   2   9   1       1933.04       2101.66        17.00 o                         
   3   9   1        317.60        300.34         4.19 o                         
   4   9   1        309.76        304.20         4.33 o                         
   5   9   1         91.88         93.61         2.37 o                         
   6   9   1       1129.88       1056.88        11.46 o                         
   7   9   1        470.54        431.00         6.98 o                         
   8   9   1       2899.67       3026.21        35.04 o                         
   9   9   1         58.17         56.95         2.86 o                         
  10   9   1        607.54        615.31        12.62 o                         
  11   9   1         20.15         17.62         2.72 o                         
  12   9   1         16.45         16.04         3.37 o                         
 -12  10   1         68.11         68.07         4.29 o                         
 -11  10   1         67.33         92.09         5.77 o                         
 -10  10   1         29.41         33.14         2.72 o                         
  -9  10   1        277.24        266.81         5.10 o                         
  -8  10   1          7.60         11.52         1.50 o                         
  -7  10   1         26.64         22.54         1.74 o                         
  -6  10   1         34.23         32.55         1.77 o                         
  -5  10   1        491.39        491.97         6.18 o                         
  -4  10   1          8.79          7.46         1.16 o                         
  -3  10   1        984.78        992.81        11.08 o                         
  -2  10   1        255.38        264.20         4.45 o                         
  -1  10   1         24.44         20.86         1.55 o                         
   0  10   1         10.80          6.30         1.03 o                         
   1  10   1         92.21         80.28         2.67 o                         
   2  10   1       1760.38       1773.38        14.57 o                         
   3  10   1        869.76        856.14         8.68 o                         
   4  10   1         65.60         45.23         2.03 o                         
   5  10   1        295.01        281.55         4.19 o                         
   6  10   1         31.92         25.12         1.69 o                         
   7  10   1         71.17         85.51         3.21 o                         
   8  10   1          4.38          9.72         2.21 o                         
   9  10   1        316.12        332.53         6.88 o                         
  10  10   1        344.13        364.15         6.79 o                         
  11  10   1         43.31         39.83         3.80 o                         
  12  10   1         62.84         59.04         5.58 o                         
 -12  11   1          3.24          8.02         2.04 o                         
 -11  11   1         18.40         19.28         3.05 o                         
 -10  11   1          6.56          9.11         1.80 o                         
  -9  11   1         98.48        111.16         3.46 o                         
  -8  11   1          0.27         -1.15         1.31 o                         
  -7  11   1        420.61        429.71         7.15 o                         
  -6  11   1        204.88        196.46         4.24 o                         
  -5  11   1        203.39        183.98         4.10 o                         
  -4  11   1        248.33        230.53         4.74 o                         
  -3  11   1         59.18         49.06         2.52 o                         
  -2  11   1        204.94        209.02         5.52 o                         
  -1  11   1        166.38        156.40         3.55 o                         
   0  11   1          5.96          9.97         1.30 o                         
   1  11   1         54.64         42.53         2.21 o                         
   2  11   1        138.98        150.23         3.45 o                         
   3  11   1         15.58         20.70         1.56 o                         
   4  11   1         43.71         41.06         2.04 o                         
   5  11   1          2.95          5.95         1.20 o                         
   6  11   1        137.89        144.77         3.69 o                         
   7  11   1        720.70        753.34        10.82 o                         
   8  11   1        174.34        192.72         5.42 o                         
   9  11   1        498.37        448.42         8.68 o                         
  10  11   1          5.56          9.59         2.02 o                         
  11  11   1         39.40         45.33         5.03 o                         
 -12  12   1         44.82         46.68         9.62 o                         
 -11  12   1          8.57          7.20         2.31 o                         
 -10  12   1        508.90        521.91         8.00 o                         
  -9  12   1        645.07        640.54        10.07 o                         
  -8  12   1         55.96         55.46         3.42 o                         
  -7  12   1        444.68        442.01         7.38 o                         
  -6  12   1        119.35        108.51         3.54 o                         
  -5  12   1        354.96        392.12         6.53 o                         
  -4  12   1        102.49        103.12         3.42 o                         
  -3  12   1          2.12          1.30         1.13 o                         
  -2  12   1       2472.25       2481.44        24.91 o                         
  -1  12   1        111.85        107.14         3.46 o                         
   0  12   1        396.96        392.77         6.10 o                         
   1  12   1        188.24        178.92         4.27 o                         
   2  12   1        252.13        229.12         4.17 o                         
   3  12   1        460.03        461.43         6.88 o                         
   4  12   1          1.26         -0.29         0.98 o                         
   5  12   1          9.68          3.97         1.38 o                         
   6  12   1        138.03        136.24         3.82 o                         
   7  12   1          9.26          5.91         1.76 o                         
   8  12   1         34.01         30.40         2.88 o                         
   9  12   1        354.32        326.31         8.45 o                         
  10  12   1        187.10        173.50         5.20 o                         
  11  12   1          9.88         13.87         5.44 o                         
 -11  13   1         36.29         37.13         3.68 o                         
 -10  13   1        297.49        292.32        11.55 o                         
  -9  13   1         25.67         27.48         2.50 o                         
  -8  13   1        244.30        235.86         5.23 o                         
  -7  13   1        246.11        238.38         5.77 o                         
  -6  13   1        209.38        200.69         5.06 o                         
  -5  13   1        523.55        525.93         8.65 o                         
  -4  13   1         13.47         11.27         1.76 o                         
  -3  13   1        647.52        636.17         9.43 o                         
  -2  13   1        271.27        260.41         6.36 o                         
  -1  13   1       3156.57       3243.88        31.67 o                         
   0  13   1        203.38        214.87         4.83 o                         
   1  13   1         84.83         99.54         4.18 o                         
   2  13   1        401.28        413.20         7.04 o                         
   3  13   1          0.16          2.41         1.61 o                         
   4  13   1          8.70         14.79         1.88 o                         
   5  13   1          7.13          3.03         1.59 o                         
   6  13   1         86.51         84.60         3.83 o                         
   7  13   1         90.46        103.49         6.17 o                         
   8  13   1         49.78         49.17         3.49 o                         
   9  13   1          5.69          5.76         1.95 o                         
  10  13   1         15.48         13.85         2.36 o                         
 -10  14   1         40.06         40.58         3.09 o                         
  -9  14   1         35.57         28.42         3.08 o                         
  -8  14   1        224.74        216.45         5.11 o                         
  -7  14   1          2.50          4.57         1.44 o                         
  -6  14   1        522.14        519.68         8.75 o                         
  -5  14   1        195.06        167.15         4.95 o                         
  -4  14   1         29.19         33.98         2.96 o                         
  -3  14   1         57.91         57.64         3.89 o                         
  -2  14   1         28.66         26.48         3.14 o                         
  -1  14   1        251.56        258.28         6.06 o                         
   0  14   1          0.54          3.34         1.52 o                         
   1  14   1         14.33         15.74         2.31 o                         
   2  14   1         38.32         66.76         4.78 o                         
   3  14   1         73.07         82.03         4.26 o                         
   4  14   1        152.81        174.37         5.29 o                         
   5  14   1        477.26        463.65         8.96 o                         
   6  14   1         10.98          7.13         1.78 o                         
   7  14   1        223.53        210.52         7.05 o                         
   8  14   1         31.40         28.21         4.13 o                         
   9  14   1          0.14          1.95         1.61 o                         
  10  14   1         27.85         20.64         3.42 o                         
  -9  15   1          1.28         -0.03         1.47 o                         
  -8  15   1         98.81        110.86         4.17 o                         
  -7  15   1         99.54        100.22         4.00 o                         
  -6  15   1        193.99        189.66         5.66 o                         
  -5  15   1        150.56        146.03         4.83 o                         
  -4  15   1        985.00       1024.07        17.15 o                         
  -3  15   1        312.97        322.23         8.18 o                         
  -2  15   1         21.08         18.69         2.70 o                         
  -1  15   1        452.11        455.03        10.25 o                         
   0  15   1        134.67        139.42         5.27 o                         
   1  15   1       1233.64       1228.90        19.22 o                         
   2  15   1         21.52         18.54         2.76 o                         
   3  15   1         36.48         27.88         3.16 o                         
   4  15   1         62.98         53.99         6.11 o                         
   5  15   1         55.36         46.12         3.35 o                         
   6  15   1         36.23         55.26         3.43 o                         
   7  15   1        115.10        121.84         4.47 o                         
   8  15   1         17.16         15.35         2.59 o                         
   9  15   1         10.84         13.41         3.03 o                         
  -9  16   1        198.17        199.15         6.14 o                         
  -8  16   1        311.30        312.13         9.23 o                         
  -7  16   1         52.31         51.94         3.24 o                         
  -6  16   1         12.69         12.65         2.16 o                         
  -5  16   1        115.57        107.02         4.71 o                         
  -4  16   1         77.89         82.12         4.64 o                         
  -3  16   1         45.79         46.41         3.93 o                         
  -2  16   1         19.28         13.94         2.96 o                         
  -1  16   1          8.08          5.96         1.96 o                         
   0  16   1        242.00        232.78         7.70 o                         
   1  16   1        102.55         96.83         5.54 o                         
   2  16   1         23.00         19.75         2.86 o                         
   3  16   1        156.10        165.36         7.80 o                         
   4  16   1         10.12          5.39         2.17 o                         
   5  16   1          2.90          2.15         1.72 o                         
   6  16   1          9.52          8.18         2.12 o                         
   7  16   1        290.04        294.43        13.39 o                         
   8  16   1        224.64        223.73         8.93 o                         
  -7  17   1          1.65          1.10         1.76 o                         
  -6  17   1          0.10         -1.48         1.83 o                         
  -5  17   1         68.99         69.84         4.27 o                         
  -4  17   1         70.99         72.54         6.53 o                         
  -3  17   1         20.80         16.32         2.86 o                         
  -2  17   1         18.74         20.78         3.34 o                         
  -1  17   1          6.23          5.76         2.86 o                         
   0  17   1        412.16        417.74        18.24 o                         
   1  17   1          8.99          5.45         2.70 o                         
   2  17   1          0.44          3.70         2.21 o                         
   3  17   1        429.49        424.99        10.22 o                         
   4  17   1         79.81         80.84         5.31 o                         
   5  17   1         46.69         45.08         3.79 o                         
   6  17   1         16.24         20.59         3.86 o                         
   7  17   1         38.72         39.32         4.66 o                         
  -6  18   1         16.86         11.43         3.45 o                         
  -5  18   1          8.15         11.40         2.20 o                         
  -4  18   1        269.15        273.81         7.87 o                         
  -3  18   1        210.53        230.00         7.83 o                         
  -2  18   1        174.26        181.59         8.25 o                         
  -1  18   1         67.56         61.04         5.89 o                         
   0  18   1         15.91         15.90         3.70 o                         
   1  18   1         48.08         60.13         6.00 o                         
   2  18   1         36.50         52.31         5.41 o                         
   3  18   1         41.71         41.17         4.62 o                         
   4  18   1         29.32         22.44         3.43 o                         
   5  18   1          1.09          0.87         2.40 o                         
   6  18   1          3.07          2.63         5.49 o                         
  -4  19   1         10.81         10.89         3.27 o                         
  -3  19   1          1.55          3.53         2.54 o                         
  -2  19   1        303.06        313.15        11.04 o                         
  -1  19   1        358.45        377.29        18.73 o                         
   0  19   1         58.39         56.83         6.97 o                         
   1  19   1         43.05         37.21         7.36 o                         
   2  19   1         13.08         18.99         3.99 o                         
   3  19   1         39.13         38.83         4.98 o                         
   4  19   1        172.92        169.30         8.57 o                         
 -14   0   2          5.50         10.40         4.12 o                         
 -12   0   2        283.38        334.04        10.13 o                         
 -10   0   2        324.08        307.15        15.37 o                         
  -8   0   2         51.02         62.56         2.05 o                         
  -6   0   2         29.56         33.05         1.41 o                         
  -4   0   2        741.88       1156.98        15.33 o                         
  -2   0   2       3094.74       2909.04        67.62 o                         
   0   0   2         84.61         73.27         1.57 o                         
   2   0   2        986.27        772.86         9.25 o                         
   4   0   2        685.41        617.28         8.31 o                         
   6   0   2        398.20        500.63         8.50 o                         
   8   0   2        149.76        147.78         3.97 o                         
  10   0   2          0.03         -1.25         1.25 o                         
  12   0   2        750.09        764.88        12.64 o                         
 -15   1   2         46.94         34.26         3.44 o                         
 -14   1   2        382.50        391.04         8.41 o                         
 -13   1   2         22.52         27.70         2.78 o                         
 -12   1   2        287.77        274.68         7.14 o                         
 -11   1   2         97.86         92.72         2.60 o                         
 -10   1   2        698.57        685.34         9.06 o                         
  -9   1   2         37.41         47.91         1.90 o                         
  -8   1   2          1.43          1.96         0.68 o                         
  -7   1   2       1247.38       1265.96        12.95 o                         
  -6   1   2          7.08          2.99         0.62 o                         
  -5   1   2       2782.28       2299.76        59.41 o                         
  -4   1   2       2617.31       2568.64        35.66 o                         
  -3   1   2       2747.36       2464.41        47.06 o                         
  -2   1   2       1762.19       1666.14        36.09 o                         
  -1   1   2        497.61        450.22         3.91 o                         
   0   1   2      14664.34      14714.86       197.55 o                         
   1   1   2       3303.54       3481.91        70.69 o                         
   2   1   2       3322.54       3320.34        70.04 o                         
   3   1   2         54.39         38.56         1.10 o                         
   4   1   2       5599.90       5746.86        97.47 o                         
   5   1   2       1955.46       1941.85        15.61 o                         
   6   1   2        349.76        358.66         4.31 o                         
   7   1   2        127.83         95.08         2.18 o                         
   8   1   2        114.79        107.37         2.41 o                         
   9   1   2       1620.93       1611.65        14.21 o                         
  10   1   2         21.96         27.79         1.89 o                         
  11   1   2         26.83         25.67         1.74 o                         
  12   1   2         33.80         35.89         2.18 o                         
  13   1   2          0.42          0.81         1.30 o                         
 -15   2   2        246.28        247.90         7.75 o                         
 -14   2   2         29.67         27.82         2.95 o                         
 -13   2   2        149.24        147.67         5.17 o                         
 -12   2   2        389.33        373.79         6.21 o                         
 -11   2   2        494.34        488.65         6.99 o                         
 -10   2   2         58.17         46.52         2.20 o                         
  -9   2   2         24.68         23.04         1.55 o                         
  -8   2   2         70.93         58.85         2.37 o                         
  -7   2   2         78.07        106.48         2.56 o                         
  -6   2   2        201.36        227.47         3.67 o                         
  -5   2   2       4606.28       4652.83       118.19 o                         
  -4   2   2       7351.54       7106.78       121.98 o                         
  -3   2   2       3378.42       3431.14        52.17 o                         
  -2   2   2       4025.60       3966.76        66.29 o                         
  -1   2   2          0.33          3.62         0.37 o                         
   0   2   2        980.01        914.66        19.10 o                         
   1   2   2       3229.72       3235.06        53.81 o                         
   2   2   2        859.73        855.62         7.69 o                         
   3   2   2       1165.81       1263.17        10.35 o                         
   4   2   2       1300.03       1292.74        10.76 o                         
   5   2   2        218.42        169.56         2.64 o                         
   6   2   2        253.56        214.72         3.06 o                         
   7   2   2        657.19        685.99         6.78 o                         
   8   2   2        331.72        343.00         4.38 o                         
   9   2   2        349.24        349.62         5.39 o                         
  10   2   2        146.82        141.38         3.13 o                         
  11   2   2         10.90         16.22         1.58 o                         
  12   2   2          0.00          0.38         1.21 o                         
  13   2   2         98.51         98.97         4.08 o                         
 -15   3   2          0.34         -1.79         1.79 o                         
 -14   3   2        384.73        392.87        10.53 o                         
 -13   3   2        104.99         97.14         3.23 o                         
 -12   3   2         81.36         80.91         2.99 o                         
 -11   3   2          4.26          6.53         1.16 o                         
 -10   3   2          5.76          7.56         1.24 o                         
  -9   3   2          0.77          0.32         0.78 o                         
  -8   3   2       1799.98       1839.20        18.53 o                         
  -7   3   2          0.70          2.75         0.77 o                         
  -6   3   2       1797.50       1620.25        17.46 o                         
  -5   3   2        222.67        206.58         4.40 o                         
  -4   3   2          0.01          0.85         0.45 o                         
  -3   3   2       1527.92       1479.97        18.31 o                         
  -2   3   2       9785.44       9577.34       144.81 o                         
  -1   3   2       4905.04       4962.98        99.05 o                         
   0   3   2       1665.77       1626.63        28.19 o                         
   1   3   2        194.18        258.79         2.78 o                         
   2   3   2        683.51        672.50         6.45 o                         
   3   3   2          1.71          2.64         0.54 o                         
   4   3   2        779.65        847.75         7.49 o                         
   5   3   2       1197.94       1253.88        10.29 o                         
   6   3   2        199.80        194.91         2.74 o                         
   7   3   2       1648.04       1594.31        12.66 o                         
   8   3   2         26.67         26.82         1.33 o                         
   9   3   2        217.87        219.82         3.43 o                         
  10   3   2        566.46        555.45         6.73 o                         
  11   3   2        115.56        102.50         3.65 o                         
  12   3   2          0.73          1.21         1.35 o                         
  13   3   2          0.54          0.47         1.24 o                         
 -14   4   2          0.49         -1.42         1.42 o                         
 -13   4   2        193.41        209.02         6.29 o                         
 -12   4   2        119.23        112.15         4.20 o                         
 -11   4   2          2.54         -0.47         0.92 o                         
 -10   4   2        912.72        932.12        11.18 o                         
  -9   4   2         14.64         20.66         2.24 o                         
  -8   4   2         51.63         60.11         2.90 o                         
  -7   4   2        572.24        538.19         7.75 o                         
  -6   4   2       1296.10       1258.26        15.76 o                         
  -5   4   2        760.21        735.28         8.12 o                         
  -4   4   2       8829.77       8794.17       136.35 o                         
  -3   4   2       1270.74       1235.58        11.60 o                         
  -2   4   2        447.01        471.80         4.74 o                         
  -1   4   2       1185.07       1141.83        11.01 o                         
   0   4   2       1406.41       1404.35        16.10 o                         
   1   4   2         13.20          3.77         0.54 o                         
   2   4   2       3609.40       3743.11        52.68 o                         
   3   4   2        130.42        109.44         2.16 o                         
   4   4   2          7.18          8.43         0.85 o                         
   5   4   2         15.03         12.01         0.76 o                         
   6   4   2        476.64        454.39         4.84 o                         
   7   4   2        508.76        487.46         5.28 o                         
   8   4   2         11.18         25.02         1.32 o                         
   9   4   2        182.32        184.50         3.16 o                         
  10   4   2        616.32        610.10         7.29 o                         
  11   4   2         35.76         40.29         2.53 o                         
  12   4   2          2.48          4.64         1.70 o                         
  13   4   2          5.00          8.08         1.82 o                         
 -14   5   2         28.28         20.44         3.17 o                         
 -13   5   2         72.97         84.20         6.70 o                         
 -12   5   2          1.32         -1.05         1.66 o                         
 -11   5   2        229.92        215.23         6.27 o                         
 -10   5   2         17.81         10.05         1.61 o                         
  -9   5   2        678.24        672.90         9.36 o                         
  -8   5   2         72.99         72.97         3.06 o                         
  -7   5   2        961.26        992.93        13.42 o                         
  -6   5   2        776.20        782.63         8.41 o                         
  -5   5   2        735.89        734.67         7.72 o                         
  -4   5   2        246.38        207.92         4.62 o                         
  -3   5   2         14.68         18.44         1.26 o                         
  -2   5   2         53.94         76.83         1.67 o                         
  -1   5   2       1172.73        852.03         8.33 o                         
   0   5   2         25.41         43.26         1.40 o                         
   1   5   2        571.30        609.99         5.96 o                         
   2   5   2         84.48         59.92         1.63 o                         
   3   5   2       4634.85       4987.81        68.05 o                         
   4   5   2       1524.50       1728.55        14.50 o                         
   5   5   2        283.85        317.26         4.61 o                         
   6   5   2          1.70          1.66         0.72 o                         
   7   5   2       1011.65        979.64         9.51 o                         
   8   5   2        294.44        291.60         3.89 o                         
   9   5   2        830.46        815.49         8.24 o                         
  10   5   2       1008.99       1038.04        12.60 o                         
  11   5   2         85.66         78.99         3.10 o                         
  12   5   2         88.40         83.20         3.22 o                         
  13   5   2         52.52         51.88         3.40 o                         
 -14   6   2        320.84        317.92         9.57 o                         
 -13   6   2         12.49         17.59         2.61 o                         
 -12   6   2        112.88        110.98         5.14 o                         
 -11   6   2         43.02         35.94         5.16 o                         
 -10   6   2          3.92          6.23         1.74 o                         
  -9   6   2        420.57        399.47         6.88 o                         
  -8   6   2          1.67          0.21         1.08 o                         
  -7   6   2        429.04        418.46         5.06 o                         
  -6   6   2        193.10        211.48         3.20 o                         
  -5   6   2        334.44        299.68         4.21 o                         
  -4   6   2          6.64          6.07         0.74 o                         
  -3   6   2       3772.61       3517.18        60.48 o                         
  -2   6   2        134.65        138.60         2.50 o                         
  -1   6   2         21.77         41.88         1.70 o                         
   0   6   2        417.21        418.30         4.79 o                         
   1   6   2       7504.68       7584.73       110.98 o                         
   2   6   2         68.80         74.53         2.47 o                         
   3   6   2        470.46        521.49         5.88 o                         
   4   6   2        932.27       1072.45        11.00 o                         
   5   6   2        970.69        964.83        10.15 o                         
   6   6   2       1438.31       1467.02        14.29 o                         
   7   6   2       1174.41       1169.68        13.00 o                         
   8   6   2        304.81        319.12         5.05 o                         
   9   6   2        290.99        279.04         4.10 o                         
  10   6   2        333.24        334.12         5.63 o                         
  11   6   2         11.97         14.32         1.72 o                         
  12   6   2         78.97         82.19         4.39 o                         
  13   6   2          9.17          5.82         2.76 o                         
 -14   7   2        109.57        100.23         8.99 o                         
 -13   7   2          3.94          1.68         1.82 o                         
 -12   7   2        515.71        509.25        10.96 o                         
 -11   7   2         15.41         13.74         2.42 o                         
 -10   7   2        336.44        323.16         7.98 o                         
  -9   7   2         26.22         13.87         2.17 o                         
  -8   7   2         84.13         79.09         3.59 o                         
  -7   7   2         35.92         47.71         2.03 o                         
  -6   7   2         10.79          5.31         0.80 o                         
  -5   7   2        213.11        196.53         3.18 o                         
  -4   7   2       4655.47       4621.55        87.43 o                         
  -3   7   2          4.33          1.76         0.82 o                         
  -2   7   2       2951.75       3142.70        60.76 o                         
  -1   7   2        377.19        507.24         5.64 o                         
   0   7   2       2421.96       2629.52        36.54 o                         
   1   7   2        343.89        463.91         5.60 o                         
   2   7   2       4255.84       4546.37        80.69 o                         
   3   7   2       2601.46       2731.31        36.93 o                         
   4   7   2        711.73        760.18         7.99 o                         
   5   7   2         37.67         31.99         1.78 o                         
   6   7   2          1.13          2.20         0.92 o                         
   7   7   2        257.93        279.24         4.54 o                         
   8   7   2          5.75          5.62         1.28 o                         
   9   7   2        353.96        343.17         5.95 o                         
  10   7   2        136.98        125.71         4.98 o                         
  11   7   2         90.34        100.24         4.79 o                         
  12   7   2        303.04        295.43         7.47 o                         
  13   7   2         21.71         15.21         3.27 o                         
 -13   8   2        465.86        474.44        10.76 o                         
 -12   8   2         14.52         14.22         2.70 o                         
 -11   8   2        367.94        392.26         9.35 o                         
 -10   8   2        240.90        262.24         7.92 o                         
  -9   8   2        298.03        288.31        10.03 o                         
  -8   8   2        169.29        163.25         3.17 o                         
  -7   8   2        168.89        171.43         2.99 o                         
  -6   8   2        468.35        486.74         5.94 o                         
  -5   8   2        832.56        839.66         8.66 o                         
  -4   8   2       1080.42       1131.66        11.55 o                         
  -3   8   2          0.38          4.82         0.93 o                         
  -2   8   2          0.35          2.25         0.75 o                         
  -1   8   2        117.16         89.69         2.24 o                         
   0   8   2        877.13        864.43         8.64 o                         
   1   8   2         53.82         54.44         2.06 o                         
   2   8   2        856.83        691.56         7.37 o                         
   3   8   2         73.66         83.66         2.21 o                         
   4   8   2        490.55        482.89         6.02 o                         
   5   8   2          5.01         10.87         1.41 o                         
   6   8   2         88.91        117.33         3.22 o                         
   7   8   2          0.36          2.09         1.27 o                         
   8   8   2       2971.25       3047.86        35.60 o                         
   9   8   2         48.38         50.61         3.39 o                         
  10   8   2        267.44        270.53         5.05 o                         
  11   8   2        176.65        177.34         9.28 o                         
  12   8   2          0.85          1.78         2.24 o                         
 -13   9   2         40.09         40.94         3.77 o                         
 -12   9   2          8.60          9.63         2.44 o                         
 -11   9   2        198.84        215.00         7.64 o                         
 -10   9   2        348.22        350.54        11.21 o                         
  -9   9   2          1.12         -1.06         1.06 o                         
  -8   9   2         42.27         47.73         2.14 o                         
  -7   9   2         41.32         35.08         1.84 o                         
  -6   9   2        330.87        281.04         5.41 o                         
  -5   9   2         91.69         90.74         2.45 o                         
  -4   9   2        167.64        188.23         3.70 o                         
  -3   9   2         25.94         39.04         1.93 o                         
  -2   9   2        950.92        947.72         9.86 o                         
  -1   9   2       2263.28       2367.82        19.67 o                         
   0   9   2        186.07        228.36         3.73 o                         
   1   9   2        223.09        189.19         3.42 o                         
   2   9   2       1209.39       1295.82        12.03 o                         
   3   9   2         11.23          4.14         0.85 o                         
   4   9   2         60.71         80.75         3.16 o                         
   5   9   2        125.78        109.89         3.43 o                         
   6   9   2          2.76          7.06         1.61 o                         
   7   9   2        110.11        116.35         4.24 o                         
   8   9   2         46.64         46.37         3.03 o                         
   9   9   2        156.34        170.54         4.84 o                         
  10   9   2          4.66          8.88         1.43 o                         
  11   9   2          1.56         -1.26         1.64 o                         
  12   9   2         33.38         34.32         4.31 o                         
 -13  10   2          2.18          0.20         1.81 o                         
 -12  10   2        155.66        137.94         6.24 o                         
 -11  10   2         30.81         33.63         3.48 o                         
 -10  10   2        372.40        365.94        10.40 o                         
  -9  10   2        264.40        255.50         4.60 o                         
  -8  10   2        111.28        113.47         3.03 o                         
  -7  10   2         49.79         56.10         2.43 o                         
  -6  10   2        390.43        413.98         5.74 o                         
  -5  10   2       1101.38       1119.02        11.50 o                         
  -4  10   2          9.99          9.44         1.39 o                         
  -3  10   2         15.19         15.66         1.48 o                         
  -2  10   2        361.71        353.02         5.10 o                         
  -1  10   2         60.93         58.20         2.30 o                         
   0  10   2        245.17        242.83         4.09 o                         
   1  10   2         83.90         61.75         2.41 o                         
   2  10   2        727.61        702.87         7.95 o                         
   3  10   2        511.05        531.67         7.02 o                         
   4  10   2         21.60         29.42         2.23 o                         
   5  10   2          6.08          5.64         1.03 o                         
   6  10   2       1374.54       1338.28        18.44 o                         
   7  10   2         37.40         68.53         4.41 o                         
   8  10   2         49.35         52.60         3.79 o                         
   9  10   2         45.80         47.78         3.14 o                         
  10  10   2         17.65         17.03         1.96 o                         
  11  10   2          9.25          8.54         2.61 o                         
 -12  11   2        154.67        157.17         6.35 o                         
 -11  11   2        277.42        292.27        11.24 o                         
 -10  11   2         28.08         30.94         3.84 o                         
  -9  11   2         12.76         14.44         1.59 o                         
  -8  11   2          0.95          3.00         1.17 o                         
  -7  11   2         55.32         46.79         2.46 o                         
  -6  11   2        762.41        743.15        10.09 o                         
  -5  11   2         30.93         20.62         1.65 o                         
  -4  11   2         59.97         69.24         2.94 o                         
  -3  11   2         95.92         94.64         3.50 o                         
  -2  11   2        227.61        228.22         4.30 o                         
  -1  11   2        512.04        516.52         6.66 o                         
   0  11   2         29.45         29.21         2.02 o                         
   1  11   2         18.06         37.54         2.03 o                         
   2  11   2          9.42         13.11         1.37 o                         
   3  11   2         44.38         41.24         2.75 o                         
   4  11   2        131.98        133.11         3.57 o                         
   5  11   2          7.52          2.87         1.22 o                         
   6  11   2       1466.49       1442.65        22.18 o                         
   7  11   2        456.19        438.35         9.05 o                         
   8  11   2        248.09        253.23         6.49 o                         
   9  11   2          0.04         -0.42         1.55 o                         
  10  11   2         37.93         39.95         2.99 o                         
  11  11   2          7.40         10.00         3.14 o                         
 -12  12   2        420.39        422.38        10.81 o                         
 -11  12   2        326.57        338.74        10.21 o                         
 -10  12   2         39.15         41.81         2.64 o                         
  -9  12   2         14.44         24.91         2.01 o                         
  -8  12   2          7.51          8.17         1.64 o                         
  -7  12   2          5.75          5.23         1.34 o                         
  -6  12   2         40.06         48.82         2.75 o                         
  -5  12   2        712.74        717.22        10.13 o                         
  -4  12   2         19.87         25.02         2.17 o                         
  -3  12   2        460.13        446.61         7.39 o                         
  -2  12   2       1433.59       1459.63        17.33 o                         
  -1  12   2       1132.89       1166.29        12.05 o                         
   0  12   2        155.35        162.81         3.67 o                         
   1  12   2         57.56         61.90         3.80 o                         
   2  12   2        681.96        658.61         8.15 o                         
   3  12   2         85.95         88.54         3.59 o                         
   4  12   2         19.48         23.95         2.89 o                         
   5  12   2         13.52         13.38         1.82 o                         
   6  12   2        573.21        553.74        10.71 o                         
   7  12   2          1.55          0.20         1.51 o                         
   8  12   2         19.35         14.75         2.32 o                         
   9  12   2        127.84        114.75         4.85 o                         
  10  12   2        194.90        192.94         5.58 o                         
  11  12   2         61.30         63.95         5.65 o                         
 -11  13   2          2.51          9.72         3.45 o                         
 -10  13   2        143.85        139.19         4.65 o                         
  -9  13   2         66.51         64.04         3.06 o                         
  -8  13   2         53.30         61.17         3.15 o                         
  -7  13   2        376.44        358.70         7.34 o                         
  -6  13   2        419.38        423.39         7.58 o                         
  -5  13   2         89.22         87.67         3.79 o                         
  -4  13   2         79.78         88.15         4.27 o                         
  -3  13   2         22.27         24.32         2.25 o                         
  -2  13   2        127.88        126.56         3.94 o                         
  -1  13   2        882.67        872.89        11.02 o                         
   0  13   2        864.87        842.79        10.83 o                         
   1  13   2        534.26        572.78         8.44 o                         
   2  13   2        521.37        576.89         8.91 o                         
   3  13   2         69.35         64.40         3.47 o                         
   4  13   2        378.94        350.21         7.87 o                         
   5  13   2        721.74        715.91        12.10 o                         
   6  13   2         29.94         30.21         2.32 o                         
   7  13   2        627.51        634.98        13.62 o                         
   8  13   2          1.63          1.51         1.61 o                         
   9  13   2          0.35          3.16         1.54 o                         
  10  13   2          1.39          5.53         1.67 o                         
 -10  14   2          5.94          4.50         1.55 o                         
  -9  14   2         17.86         16.13         1.89 o                         
  -8  14   2        122.25         99.96         3.43 o                         
  -7  14   2        190.40        188.27         4.94 o                         
  -6  14   2          8.92          6.00         1.66 o                         
  -5  14   2        260.99        294.61         7.16 o                         
  -4  14   2        280.11        270.01         7.53 o                         
  -3  14   2         13.77         17.97         2.32 o                         
  -2  14   2         19.70         20.44         2.04 o                         
  -1  14   2        394.29        394.38         7.86 o                         
   0  14   2        219.00        237.04         6.95 o                         
   1  14   2        175.20        153.36         5.34 o                         
   2  14   2       1446.07       1480.29        23.63 o                         
   3  14   2          0.69          1.04         1.41 o                         
   4  14   2         13.35         12.31         2.09 o                         
   5  14   2        222.39        229.88         7.34 o                         
   6  14   2         64.74         60.89         3.43 o                         
   7  14   2         79.62         66.39         4.40 o                         
   8  14   2        178.52        188.17         7.95 o                         
   9  14   2         26.83         27.96         3.42 o                         
 -10  15   2          5.77          5.32         1.91 o                         
  -9  15   2         40.47         25.92         2.94 o                         
  -8  15   2         77.91         67.40         3.23 o                         
  -7  15   2        150.74        147.38         4.64 o                         
  -6  15   2          0.81          0.39         1.22 o                         
  -5  15   2         10.09         14.27         2.00 o                         
  -4  15   2          0.96         -1.16         1.16 o                         
  -3  15   2         74.42         77.45         4.41 o                         
  -2  15   2         28.33         25.46         3.02 o                         
  -1  15   2          9.23          8.76         1.94 o                         
   0  15   2        272.67        271.96         6.71 o                         
   1  15   2        985.55       1022.29        20.53 o                         
   2  15   2         15.68         24.34         2.72 o                         
   3  15   2          8.82          7.83         2.07 o                         
   4  15   2          4.82          3.68         1.83 o                         
   5  15   2          3.98          5.68         1.86 o                         
   6  15   2          0.15          0.17         1.31 o                         
   7  15   2          0.78         -1.38         1.63 o                         
   8  15   2         23.74         16.98         3.52 o                         
  -9  16   2        228.25        223.39         6.17 o                         
  -8  16   2         10.56          5.30         1.94 o                         
  -7  16   2        196.69        192.79         5.53 o                         
  -6  16   2         88.71        102.20         4.20 o                         
  -5  16   2          8.81          6.84         1.63 o                         
  -4  16   2         12.80         20.98         2.89 o                         
  -3  16   2        417.15        445.02        10.22 o                         
  -2  16   2          9.24         10.50         2.38 o                         
  -1  16   2        129.85        129.54         6.01 o                         
   0  16   2        324.52        342.00        10.02 o                         
   1  16   2       1379.87       1424.96        20.01 o                         
   2  16   2         36.25         34.64         3.62 o                         
   3  16   2        268.75        252.73         8.26 o                         
   4  16   2          3.10          1.80         2.01 o                         
   5  16   2          0.26         -0.45         1.55 o                         
   6  16   2        178.13        180.87         5.99 o                         
   7  16   2        214.78        229.05         8.87 o                         
   8  16   2         55.89         36.37         6.07 o                         
  -8  17   2         40.30         41.56         3.30 o                         
  -7  17   2         38.82         34.94         3.53 o                         
  -6  17   2          1.36          0.54         1.51 o                         
  -5  17   2         27.43         39.04         3.37 o                         
  -4  17   2         10.05          6.99         2.32 o                         
  -3  17   2         58.03         58.68         4.50 o                         
  -2  17   2         21.01         31.77         4.79 o                         
  -1  17   2        293.64        312.51         9.67 o                         
   0  17   2         11.65         12.56         2.93 o                         
   1  17   2        282.33        286.86        10.59 o                         
   2  17   2         29.45         37.39         3.57 o                         
   3  17   2         62.29         73.07         5.16 o                         
   4  17   2          0.09          0.05         1.61 o                         
   5  17   2        323.00        328.53         8.41 o                         
   6  17   2          4.91          3.80         2.72 o                         
  -6  18   2         14.86          8.05         2.73 o                         
  -5  18   2         15.03         11.49         2.48 o                         
  -4  18   2        179.39        194.69         6.33 o                         
  -3  18   2         48.68         53.83         4.96 o                         
  -2  18   2          4.17          9.91         2.78 o                         
  -1  18   2          9.63          4.70         2.44 o                         
   0  18   2         17.50         10.11         3.70 o                         
   1  18   2        112.02        113.44         7.84 o                         
   2  18   2         43.76         40.22         5.04 o                         
   3  18   2          0.89         -1.23         1.75 o                         
   4  18   2          6.08          4.53         3.33 o                         
   5  18   2          0.59         -0.36         1.97 o                         
  -4  19   2          5.88         -0.96         1.72 o                         
  -3  19   2         50.64         50.02         5.06 o                         
  -2  19   2        260.09        257.88         9.62 o                         
  -1  19   2        239.51        249.39        12.87 o                         
   0  19   2         46.49         50.99         5.53 o                         
   1  19   2         22.86         23.09         4.39 o                         
   2  19   2         27.97         31.71         4.31 o                         
   3  19   2          0.37          0.87         2.11 o                         
 -15   0   3        634.79        629.59        15.77 o                         
 -13   0   3         13.03          8.86         2.54 o                         
 -11   0   3        477.19        500.62        12.26 o                         
  -9   0   3        295.51        394.76        14.34 o                         
  -7   0   3        617.99        657.76         9.00 o                         
  -5   0   3        112.00        134.81         3.28 o                         
  -1   0   3      12752.32      12532.17       249.14 o                         
   1   0   3       1301.76       1381.02        36.92 o                         
   3   0   3       3413.51       3778.85       101.92 o                         
   5   0   3       3996.86       3968.09       103.32 o                         
   7   0   3         24.20         22.36         1.96 o                         
   9   0   3       1705.29       1684.71        21.28 o                         
  11   0   3         65.43         65.04         4.52 o                         
  13   0   3        122.30        114.38         7.38 o                         
 -15   1   3          0.02          1.21         1.63 o                         
 -14   1   3         26.74         30.09         2.66 o                         
 -13   1   3        363.02        364.39         7.57 o                         
 -12   1   3         12.65         15.84         2.12 o                         
 -11   1   3         71.06         61.64         4.61 o                         
 -10   1   3       1574.81       1517.83        16.83 o                         
  -9   1   3        660.12        652.54         7.87 o                         
  -8   1   3         88.07         72.78         1.99 o                         
  -7   1   3         13.68         19.78         1.24 o                         
  -6   1   3         44.31         34.91         1.26 o                         
  -5   1   3       7587.69       7662.20       131.36 o                         
  -4   1   3         34.34         83.85         2.00 o                         
  -2   1   3       4255.49       4311.07        83.39 o                         
  -1   1   3       2055.39       2140.49        31.08 o                         
   0   1   3      11323.13      11249.30       163.83 o                         
   1   1   3        147.33        142.59         1.82 o                         
   2   1   3       4148.42       3877.68        59.56 o                         
   3   1   3       6344.14       7322.53       107.74 o                         
   4   1   3       5702.13       6130.57        80.45 o                         
   5   1   3       1127.30       1351.86        11.77 o                         
   6   1   3        476.26        457.01         5.32 o                         
   7   1   3         24.33         22.28         1.39 o                         
   8   1   3         51.54         67.63         2.28 o                         
   9   1   3        345.09        342.22         5.20 o                         
  10   1   3         63.62         69.76         2.56 o                         
  11   1   3         81.79         79.89         2.94 o                         
  12   1   3          0.76         -0.89         1.09 o                         
  13   1   3         34.48         36.04         3.59 o                         
 -15   2   3        185.14        187.70         6.69 o                         
 -14   2   3         22.59         23.33         2.47 o                         
 -13   2   3        223.82        234.80         7.11 o                         
 -12   2   3         35.14         31.22         2.09 o                         
 -11   2   3         28.87         29.63         1.95 o                         
 -10   2   3        493.77        481.56         7.65 o                         
  -9   2   3       1116.06       1126.39        12.23 o                         
  -8   2   3        476.42        454.88         6.40 o                         
  -7   2   3        233.72        195.92         3.23 o                         
  -6   2   3         39.72         41.45         1.95 o                         
  -5   2   3       2149.90       2160.10        57.29 o                         
  -4   2   3          1.65          3.47         0.70 o                         
  -3   2   3      18473.41      18021.86       243.55 o                         
  -2   2   3       3212.85       3154.76        62.16 o                         
  -1   2   3       1131.81       1241.85        34.86 o                         
   0   2   3        741.59        744.08         6.17 o                         
   1   2   3       6759.39       6469.40       109.58 o                         
   2   2   3         55.75         73.94         1.30 o                         
   3   2   3        953.47        889.54         7.93 o                         
   4   2   3       7736.91       8034.29       119.04 o                         
   5   2   3        338.79        237.03         3.30 o                         
   6   2   3       2879.07       2916.41        24.04 o                         
   7   2   3         50.03         56.77         1.94 o                         
   8   2   3        428.12        405.15         5.29 o                         
   9   2   3          5.85          9.86         1.17 o                         
  10   2   3        235.66        223.60         4.43 o                         
  11   2   3          2.60          3.77         1.16 o                         
  12   2   3        128.47        134.79         4.08 o                         
  13   2   3         33.76         34.09         4.07 o                         
 -15   3   3          5.02          7.06         2.66 o                         
 -14   3   3         42.01         38.52         4.09 o                         
 -13   3   3         37.82         39.30         2.59 o                         
 -12   3   3         13.12         18.77         1.92 o                         
 -11   3   3          7.75         11.62         1.64 o                         
 -10   3   3         26.59         24.99         2.15 o                         
  -9   3   3        595.05        499.14         7.53 o                         
  -8   3   3         32.68         34.01         2.00 o                         
  -7   3   3        779.97        771.50         9.70 o                         
  -6   3   3        279.64        294.84         5.59 o                         
  -5   3   3       1633.57       1560.55        15.25 o                         
  -4   3   3       2801.38       2650.59        44.08 o                         
  -3   3   3       1322.24       1385.03        12.66 o                         
  -2   3   3        472.99        504.63         4.46 o                         
  -1   3   3       2031.74       1956.87        32.94 o                         
   0   3   3       6256.02       6084.39       106.43 o                         
   1   3   3         19.67          4.44         0.52 o                         
   2   3   3       7932.04       7983.71       154.70 o                         
   3   3   3       5113.81       5155.01        67.53 o                         
   4   3   3         14.38         21.26         1.22 o                         
   5   3   3        277.15        291.64         3.68 o                         
   6   3   3        227.16        223.98         3.30 o                         
   7   3   3         17.09         27.51         1.45 o                         
   8   3   3         62.57         53.95         2.05 o                         
   9   3   3        219.71        220.66         3.65 o                         
  10   3   3        861.55        874.46        10.15 o                         
  11   3   3         48.10         44.83         2.16 o                         
  12   3   3        141.61        132.17         4.46 o                         
  13   3   3         95.77         92.48         5.27 o                         
 -15   4   3         26.30         25.64         4.21 o                         
 -14   4   3         31.74         29.85         2.94 o                         
 -13   4   3         95.56         91.03         4.57 o                         
 -12   4   3          0.15          1.21         1.86 o                         
 -11   4   3        241.15        231.68         5.38 o                         
 -10   4   3        376.58        379.25         6.84 o                         
  -9   4   3       1428.98       1450.60        16.97 o                         
  -8   4   3        448.12        365.82         6.15 o                         
  -7   4   3         12.71          9.14         1.87 o                         
  -6   4   3        387.78        418.09         5.32 o                         
  -5   4   3          2.19          2.21         0.63 o                         
  -4   4   3          2.66          7.26         0.62 o                         
  -3   4   3       1278.28       1216.79        10.97 o                         
  -2   4   3       1966.76       1965.64        54.13 o                         
  -1   4   3        562.45        748.71         6.46 o                         
   0   4   3         56.54         49.20         1.43 o                         
   1   4   3         87.40         67.96         1.61 o                         
   2   4   3         46.37         38.05         1.65 o                         
   3   4   3        360.42        357.13         4.35 o                         
   4   4   3        411.86        390.59         4.85 o                         
   5   4   3       1295.12       1244.66        11.76 o                         
   6   4   3        334.24        337.29         4.18 o                         
   7   4   3        424.37        421.67         4.73 o                         
   8   4   3        699.90        675.15         6.97 o                         
   9   4   3        104.90         97.46         2.60 o                         
  10   4   3         11.22          9.55         1.25 o                         
  11   4   3         38.23         46.02         2.00 o                         
  12   4   3          7.37          6.92         1.60 o                         
  13   4   3          7.94          7.82         1.93 o                         
 -14   5   3        237.89        241.97         7.76 o                         
 -13   5   3          1.89         -0.24         1.82 o                         
 -12   5   3         53.65         59.53         4.34 o                         
 -11   5   3         34.10         34.12         3.01 o                         
 -10   5   3         25.82         29.76         2.29 o                         
  -9   5   3        267.93        276.84         5.67 o                         
  -8   5   3        180.72        177.17         4.61 o                         
  -7   5   3        624.73        639.69        10.58 o                         
  -6   5   3         35.63         34.68         1.74 o                         
  -5   5   3        185.31        145.22         2.89 o                         
  -4   5   3         77.43         87.59         1.87 o                         
  -3   5   3         48.92         33.86         1.39 o                         
  -2   5   3       3976.18       3805.14        66.02 o                         
  -1   5   3       1058.24       1064.67         9.27 o                         
   0   5   3          8.36         26.64         1.46 o                         
   1   5   3         10.53         12.15         0.88 o                         
   2   5   3        248.38        238.58         3.11 o                         
   3   5   3       1508.11       1813.94        15.86 o                         
   4   5   3        135.25        152.57         2.80 o                         
   5   5   3        119.95        132.88         2.87 o                         
   6   5   3        470.75        482.00         6.38 o                         
   7   5   3        256.32        247.95         4.08 o                         
   8   5   3         46.78         43.82         2.27 o                         
   9   5   3        417.02        415.44         7.50 o                         
  10   5   3        995.43       1012.89        10.62 o                         
  11   5   3          0.02          1.05         0.97 o                         
  12   5   3        225.60        216.63         6.51 o                         
  13   5   3         54.63         55.99         5.38 o                         
 -14   6   3        193.52        180.68        10.78 o                         
 -13   6   3        327.62        319.76         9.16 o                         
 -12   6   3         18.82         25.18         2.82 o                         
 -11   6   3         41.76         44.29         3.46 o                         
 -10   6   3          0.04          0.87         1.45 o                         
  -9   6   3        809.93        881.49        12.07 o                         
  -8   6   3         83.98         89.34         4.25 o                         
  -7   6   3         67.64         76.49         2.20 o                         
  -6   6   3       1673.36       1635.63        15.14 o                         
  -5   6   3        876.20        856.77         8.10 o                         
  -4   6   3       1933.19       1883.05        16.81 o                         
  -3   6   3        863.69        810.70         8.80 o                         
  -2   6   3         55.01         47.36         1.91 o                         
  -1   6   3        174.42        229.94         3.26 o                         
   0   6   3         20.13         13.09         0.96 o                         
   1   6   3      13210.69      15130.97       237.25 o                         
   2   6   3        301.71        241.07         3.55 o                         
   3   6   3        442.81        508.70         5.86 o                         
   4   6   3         29.02         21.71         1.36 o                         
   5   6   3          7.70          6.25         1.01 o                         
   6   6   3        365.14        366.96         5.38 o                         
   7   6   3         60.89         54.95         2.44 o                         
   8   6   3         87.18         82.63         3.07 o                         
   9   6   3        162.69        164.71         4.21 o                         
  10   6   3        439.68        436.59         7.09 o                         
  11   6   3        108.85         98.37         5.05 o                         
  12   6   3         61.95         59.84         4.05 o                         
 -14   7   3        191.26        233.27         8.14 o                         
 -13   7   3        116.08        115.05         6.11 o                         
 -12   7   3        153.20        161.03         6.58 o                         
 -11   7   3        229.69        234.08         7.57 o                         
 -10   7   3        411.37        451.92         9.63 o                         
  -9   7   3        370.15        360.58         8.37 o                         
  -8   7   3         60.58         56.18         2.60 o                         
  -7   7   3        433.54        486.35         6.68 o                         
  -6   7   3          8.05          6.76         0.73 o                         
  -5   7   3         28.79         38.27         1.48 o                         
  -4   7   3         55.96         47.27         1.89 o                         
  -3   7   3        116.13        110.52         2.27 o                         
  -2   7   3       3297.93       3292.23        51.43 o                         
  -1   7   3       1113.69       1390.19        13.36 o                         
   0   7   3        173.47        168.02         3.01 o                         
   1   7   3        322.74        260.90         3.81 o                         
   2   7   3        431.41        467.62         5.44 o                         
   3   7   3       2219.46       2242.25        20.49 o                         
   4   7   3          8.62         11.24         1.15 o                         
   5   7   3          9.72          6.68         1.24 o                         
   6   7   3          0.00         -0.01         0.82 o                         
   7   7   3        760.81        734.89        10.07 o                         
   8   7   3        742.96        722.68        10.76 o                         
   9   7   3        310.00        305.67         5.64 o                         
  10   7   3         19.73         18.55         1.81 o                         
  11   7   3         13.08         12.60         2.33 o                         
  12   7   3         15.82         11.34         2.89 o                         
 -14   8   3        141.23        147.55         7.78 o                         
 -13   8   3        165.13        169.44         6.29 o                         
 -12   8   3         10.99         13.89         2.47 o                         
 -11   8   3        124.12        114.98         5.99 o                         
 -10   8   3          0.01          3.79         1.76 o                         
  -9   8   3        634.38        637.07        13.70 o                         
  -8   8   3        224.31        221.39         3.88 o                         
  -7   8   3        187.36        186.68         2.95 o                         
  -6   8   3        524.10        541.72         6.00 o                         
  -5   8   3          4.74          6.61         0.88 o                         
  -4   8   3        572.44        517.76         6.81 o                         
  -3   8   3        137.57        126.22         2.57 o                         
  -2   8   3        984.95        972.03         9.36 o                         
  -1   8   3          2.31          3.71         0.79 o                         
   0   8   3          0.10          2.78         0.73 o                         
   1   8   3         18.70         29.57         1.53 o                         
   2   8   3        232.48        220.63         3.58 o                         
   3   8   3        767.06        769.71         8.02 o                         
   4   8   3        314.28        312.15         5.18 o                         
   5   8   3       1029.25       1011.61        11.97 o                         
   6   8   3          1.53          5.75         1.36 o                         
   7   8   3         19.27         28.73         2.33 o                         
   8   8   3       1876.15       1941.89        21.25 o                         
   9   8   3          2.57          3.23         1.26 o                         
  10   8   3         47.75         47.40         2.73 o                         
  11   8   3         42.55         40.99         4.72 o                         
  12   8   3          5.11          4.57         3.05 o                         
 -13   9   3         19.68         16.94         2.81 o                         
 -12   9   3          4.01          5.33         2.13 o                         
 -11   9   3         50.42         42.30         3.76 o                         
 -10   9   3         74.99         92.92         6.56 o                         
  -9   9   3         31.59         36.81         2.02 o                         
  -8   9   3        124.37        140.02         3.72 o                         
  -7   9   3          2.52          2.68         0.72 o                         
  -6   9   3         80.77         83.85         2.32 o                         
  -5   9   3       1431.82       1433.23        15.09 o                         
  -4   9   3       1864.46       1759.40        16.08 o                         
  -3   9   3       2484.26       2490.39        20.49 o                         
  -2   9   3        192.56        205.93         3.39 o                         
  -1   9   3        172.71        178.01         3.28 o                         
   0   9   3        627.25        598.86         6.97 o                         
   1   9   3        519.80        532.40         6.38 o                         
   2   9   3         56.61         44.24         2.28 o                         
   3   9   3       1163.67       1244.12        11.83 o                         
   4   9   3         50.23         54.73         2.53 o                         
   5   9   3        532.82        523.95         7.86 o                         
   6   9   3         35.83         57.32         3.37 o                         
   7   9   3        677.08        691.50        11.52 o                         
   8   9   3        116.00        105.39         5.84 o                         
   9   9   3        205.13        208.30         6.51 o                         
  10   9   3          3.57          1.33         1.65 o                         
  11   9   3         11.23         11.54         2.66 o                         
 -13  10   3        153.40        149.73         6.60 o                         
 -12  10   3        584.75        610.46        12.79 o                         
 -11  10   3         55.69         64.49         4.55 o                         
 -10  10   3         52.21         58.59         8.22 o                         
  -9  10   3         26.23         32.44         2.80 o                         
  -8  10   3          0.26         -0.15         0.68 o                         
  -7  10   3         94.30         86.58         3.32 o                         
  -6  10   3          0.02          0.16         0.77 o                         
  -5  10   3        179.56        169.55         3.57 o                         
  -4  10   3        562.46        544.97         7.28 o                         
  -3  10   3        138.43        142.64         3.07 o                         
  -2  10   3        180.70        153.62         3.59 o                         
  -1  10   3        752.03        706.92         7.96 o                         
   0  10   3         76.44         85.32         3.05 o                         
   1  10   3        170.72        138.56         3.18 o                         
   2  10   3          7.40          8.63         1.45 o                         
   3  10   3        242.62        252.36         4.25 o                         
   4  10   3        224.78        209.92         3.87 o                         
   5  10   3         62.49         69.51         4.74 o                         
   6  10   3        342.19        319.76         9.98 o                         
   7  10   3        463.49        461.95        10.32 o                         
   8  10   3        482.38        475.98        10.64 o                         
   9  10   3         77.21         78.16         5.10 o                         
  10  10   3          1.91          2.99         1.37 o                         
  11  10   3          5.65          8.50         2.04 o                         
 -12  11   3         54.80         59.87         4.61 o                         
 -11  11   3         30.26         32.16         4.13 o                         
 -10  11   3          1.47          0.61         2.05 o                         
  -9  11   3        527.42        532.41         8.81 o                         
  -8  11   3        383.81        384.81         5.65 o                         
  -7  11   3        277.12        281.23         4.88 o                         
  -6  11   3        505.06        569.92         8.45 o                         
  -5  11   3       7919.94       7989.25       104.61 o                         
  -4  11   3        489.47        477.66         6.43 o                         
  -3  11   3        105.35        102.73         2.93 o                         
  -2  11   3        144.08        134.49         3.17 o                         
  -1  11   3         10.61         11.72         1.37 o                         
   0  11   3       1742.02       1707.88        15.70 o                         
   1  11   3         14.90         18.43         1.70 o                         
   2  11   3        913.13        855.42         9.67 o                         
   3  11   3         59.06         47.18         2.16 o                         
   4  11   3         28.25         33.63         2.32 o                         
   5  11   3        148.88        145.30         5.95 o                         
   6  11   3       1273.54       1280.01        20.47 o                         
   7  11   3        645.97        642.34        14.93 o                         
   8  11   3        327.86        301.52         9.15 o                         
   9  11   3        143.40        121.22         5.60 o                         
  10  11   3        122.02        118.52         4.66 o                         
  11  11   3          2.34          4.22         2.98 o                         
 -12  12   3         75.47         76.30         5.22 o                         
 -11  12   3        242.96        277.01         9.48 o                         
 -10  12   3         46.79         56.28         3.16 o                         
  -9  12   3         47.76         58.96         3.24 o                         
  -8  12   3       1091.53       1088.09        11.92 o                         
  -7  12   3        107.95        109.69         3.43 o                         
  -6  12   3       4805.83       4951.33        44.48 o                         
  -5  12   3        903.43        912.81        12.43 o                         
  -4  12   3        438.60        420.44         6.80 o                         
  -3  12   3        254.84        244.12         4.39 o                         
  -2  12   3         66.02         62.77         2.69 o                         
  -1  12   3       3159.30       3359.64        29.12 o                         
   0  12   3         35.82         33.86         2.36 o                         
   1  12   3        364.47        402.59         6.28 o                         
   2  12   3        154.81        184.22         5.46 o                         
   3  12   3         35.77         41.22         3.03 o                         
   4  12   3          0.18          1.42         1.22 o                         
   5  12   3        210.83        200.97         7.16 o                         
   6  12   3          0.94          1.79         1.79 o                         
   7  12   3        138.70        140.03         6.22 o                         
   8  12   3         22.67         32.16         3.02 o                         
   9  12   3         39.93         41.48         3.32 o                         
  10  12   3          1.41          1.07         1.46 o                         
 -11  13   3        125.44        124.83         7.14 o                         
 -10  13   3         10.04          5.92         1.69 o                         
  -9  13   3         17.43         14.99         1.54 o                         
  -8  13   3        299.17        305.82         6.28 o                         
  -7  13   3         15.65         17.56         2.14 o                         
  -6  13   3        207.70        210.09         4.80 o                         
  -5  13   3        122.29        126.90         4.05 o                         
  -4  13   3        276.96        307.92         6.49 o                         
  -3  13   3         16.36         14.81         1.81 o                         
  -2  13   3       2245.29       2211.49        20.92 o                         
  -1  13   3        704.42        693.80         9.11 o                         
   0  13   3       3542.15       3497.73        32.23 o                         
   1  13   3        135.96        150.03         4.56 o                         
   2  13   3       2519.41       2281.16        27.12 o                         
   3  13   3         52.29         49.46         3.92 o                         
   4  13   3         10.61          9.36         1.80 o                         
   5  13   3         21.07         13.91         1.85 o                         
   6  13   3         43.02         30.33         3.48 o                         
   7  13   3          1.51          1.70         1.61 o                         
   8  13   3         20.56         20.49         3.82 o                         
   9  13   3          1.18          0.28         1.53 o                         
 -11  14   3         47.41         33.56         6.09 o                         
 -10  14   3          2.82          1.18         1.47 o                         
  -9  14   3         22.80         30.50         2.24 o                         
  -8  14   3         42.09         35.76         2.72 o                         
  -7  14   3         28.01         34.97         2.41 o                         
  -6  14   3        315.07        291.97         6.25 o                         
  -5  14   3        103.09        109.30         4.24 o                         
  -4  14   3          5.96          4.71         1.75 o                         
  -3  14   3          2.02          0.91         1.39 o                         
  -2  14   3        270.65        275.67         6.14 o                         
  -1  14   3        420.15        429.45         8.39 o                         
   0  14   3        102.08         91.28         4.43 o                         
   1  14   3         59.50         42.01         3.58 o                         
   2  14   3         34.18         42.68         4.35 o                         
   3  14   3         17.51         29.22         2.92 o                         
   4  14   3         34.14         32.62         3.96 o                         
   5  14   3        247.26        247.72         6.33 o                         
   6  14   3        320.93        331.54         9.65 o                         
   7  14   3          5.59         13.02         2.73 o                         
   8  14   3         21.59         26.68         3.31 o                         
   9  14   3         31.07         27.12         3.93 o                         
 -10  15   3         20.42         14.93         2.69 o                         
  -9  15   3        140.29        138.58         4.37 o                         
  -8  15   3          6.04          5.00         1.40 o                         
  -7  15   3        146.30        150.38         4.39 o                         
  -6  15   3         47.08         52.84         3.20 o                         
  -5  15   3        178.86        192.11         5.75 o                         
  -4  15   3        533.65        565.09        11.41 o                         
  -3  15   3        416.27        416.11         9.77 o                         
  -2  15   3         27.52         31.17         3.52 o                         
  -1  15   3          6.23          7.52         1.99 o                         
   0  15   3        665.83        656.18        12.35 o                         
   1  15   3         78.14         76.36         4.54 o                         
   2  15   3        620.27        611.17        11.36 o                         
   3  15   3         18.37         18.41         2.55 o                         
   4  15   3         67.53         66.63         4.07 o                         
   5  15   3          7.06         14.82         2.13 o                         
   6  15   3          4.57          5.36         2.33 o                         
   7  15   3         30.00         29.02         3.68 o                         
   8  15   3         36.50         35.83         4.54 o                         
  -9  16   3          3.79          4.64         2.07 o                         
  -8  16   3         88.59         93.11         4.53 o                         
  -7  16   3        110.38        109.52         4.74 o                         
  -6  16   3          9.19          4.29         1.74 o                         
  -5  16   3         38.20         43.28         3.32 o                         
  -4  16   3        162.29        164.01         6.25 o                         
  -3  16   3         97.03        103.55         6.37 o                         
  -2  16   3        575.42        585.40        11.25 o                         
  -1  16   3          3.94          2.17         2.17 o                         
   0  16   3        144.95        145.02         6.59 o                         
   1  16   3        577.37        592.51        11.43 o                         
   2  16   3         19.65         15.62         2.55 o                         
   3  16   3         46.79         48.88         4.29 o                         
   4  16   3        140.67        165.62         6.15 o                         
   5  16   3        300.38        300.87         7.58 o                         
   6  16   3         37.45         31.05         4.07 o                         
   7  16   3          0.20         -0.86         1.93 o                         
  -8  17   3          0.11          0.31         1.46 o                         
  -7  17   3        327.37        328.42         8.52 o                         
  -6  17   3          4.99         -0.30         1.48 o                         
  -5  17   3        188.22        216.49         6.95 o                         
  -4  17   3          7.94          7.65         2.44 o                         
  -3  17   3          3.00          7.42         2.24 o                         
  -2  17   3         23.31         20.91         3.06 o                         
  -1  17   3         18.80         26.75         3.69 o                         
   0  17   3        298.59        311.45         9.80 o                         
   1  17   3        145.68        122.05         6.48 o                         
   2  17   3         35.70         34.12         3.87 o                         
   3  17   3         79.94        101.81         5.77 o                         
   4  17   3          6.01         -0.67         1.76 o                         
   5  17   3          0.42          2.39         2.55 o                         
   6  17   3          0.03          0.93         2.26 o                         
  -6  18   3         64.02         64.13         4.88 o                         
  -5  18   3          3.22         -0.56         1.72 o                         
  -4  18   3         66.31         69.48         4.91 o                         
  -3  18   3          2.04         -1.94         1.98 o                         
  -2  18   3        210.49        211.80         9.31 o                         
  -1  18   3          9.45          2.15         2.25 o                         
   0  18   3        168.17        144.16         8.12 o                         
   1  18   3          6.39          8.26         2.61 o                         
   2  18   3          9.54          8.51         3.57 o                         
   3  18   3         47.23         37.41         5.98 o                         
   4  18   3          7.90         11.81         2.99 o                         
  -4  19   3        139.82        142.94         8.03 o                         
  -3  19   3        183.87        183.71         7.73 o                         
  -2  19   3          0.90          3.74         2.50 o                         
  -1  19   3        111.78        121.15         6.71 o                         
   0  19   3        111.63        110.07         6.81 o                         
   1  19   3         86.90         86.60         7.22 o                         
   2  19   3         13.72         16.34         3.64 o                         
 -14   0   4        159.91        205.00        16.60 o                         
 -12   0   4        463.07        496.05        17.92 o                         
 -10   0   4        133.81        124.37         5.17 o                         
  -8   0   4         76.19         56.22         2.26 o                         
  -6   0   4        251.65        376.71         7.99 o                         
  -4   0   4        994.33        917.48        10.52 o                         
  -2   0   4       8091.49       7562.82       239.92 o                         
   0   0   4        497.49        491.84         6.25 o                         
   2   0   4       1450.87       1619.13        22.58 o                         
   4   0   4       5018.33       5644.38       104.79 o                         
   6   0   4        119.06         81.16         5.06 o                         
   8   0   4       1015.90       1002.34        15.46 o                         
  10   0   4        813.77        768.85        15.32 o                         
  12   0   4          0.13          1.93         1.79 o                         
 -15   1   4         21.11         19.61         4.11 o                         
 -14   1   4        135.22        132.12         4.51 o                         
 -13   1   4         49.81         47.32         2.96 o                         
 -12   1   4        333.06        344.12         6.98 o                         
 -11   1   4        118.33        133.22         3.21 o                         
 -10   1   4        225.39        221.15         3.80 o                         
  -9   1   4         32.23         33.17         2.01 o                         
  -8   1   4          3.13          5.46         0.89 o                         
  -7   1   4        624.30        690.96         7.50 o                         
  -6   1   4       5523.96       5765.07        83.36 o                         
  -5   1   4          2.43          1.67         0.49 o                         
  -4   1   4         44.58         38.38         1.30 o                         
  -3   1   4       2915.93       2767.58        39.17 o                         
  -2   1   4         89.04         98.68         1.47 o                         
  -1   1   4       2295.35       2303.37        42.08 o                         
   0   1   4       9583.81       9731.62       151.52 o                         
   1   1   4       4506.78       4635.17        70.13 o                         
   2   1   4          8.01          4.03         0.60 o                         
   3   1   4       1113.41       1211.82         9.34 o                         
   4   1   4         84.61         96.48         1.99 o                         
   5   1   4       1725.39       1626.67        13.99 o                         
   6   1   4        106.14        100.75         2.35 o                         
   7   1   4        136.11        136.65         2.87 o                         
   8   1   4          0.25          2.03         0.90 o                         
   9   1   4        129.47        131.01         3.30 o                         
  10   1   4         44.82         42.41         3.24 o                         
  11   1   4          0.83          0.99         1.29 o                         
  12   1   4         14.65         13.15         1.79 o                         
  13   1   4          0.54         -0.44         1.52 o                         
 -15   2   4        120.36        131.93         5.79 o                         
 -14   2   4          6.75          6.78         2.12 o                         
 -13   2   4        146.23        135.68         5.59 o                         
 -12   2   4          6.80          5.78         1.04 o                         
 -11   2   4          3.38          3.29         0.92 o                         
 -10   2   4         22.67         25.17         1.68 o                         
  -9   2   4        334.24        332.08         6.06 o                         
  -8   2   4        532.91        512.15         7.78 o                         
  -7   2   4       1415.67       1360.85        14.61 o                         
  -6   2   4       3158.35       3101.03        40.75 o                         
  -5   2   4        121.48        130.72         2.12 o                         
  -4   2   4        321.48        306.06         2.94 o                         
  -3   2   4       1070.67       1156.36        10.34 o                         
  -2   2   4       2117.50       2079.06        56.80 o                         
  -1   2   4        364.46        391.84         3.82 o                         
   0   2   4        939.45        747.90         6.22 o                         
   1   2   4       2497.01       2708.04        49.89 o                         
   2   2   4       1075.68       1243.58        10.08 o                         
   3   2   4       2517.33       2737.29        33.27 o                         
   4   2   4        342.56        298.31         3.69 o                         
   5   2   4        529.13        534.13         5.93 o                         
   6   2   4         24.20         19.10         1.23 o                         
   7   2   4         25.86         21.23         1.41 o                         
   8   2   4        125.75        136.60         3.02 o                         
   9   2   4          8.71          6.93         1.30 o                         
  10   2   4        270.28        283.09         5.85 o                         
  11   2   4         95.97         96.30         3.72 o                         
  12   2   4          1.15          4.53         1.44 o                         
  13   2   4         76.95         67.89         4.63 o                         
 -15   3   4          5.72          3.70         2.06 o                         
 -14   3   4         32.94         26.80         3.47 o                         
 -13   3   4        138.36        139.62         4.07 o                         
 -12   3   4        681.04        658.84         9.65 o                         
 -11   3   4         59.09         67.92         3.36 o                         
 -10   3   4        109.62        100.48         3.53 o                         
  -9   3   4          0.29          0.08         0.85 o                         
  -8   3   4         72.73         72.40         2.52 o                         
  -7   3   4        553.22        596.99         8.55 o                         
  -6   3   4        627.53        585.80         6.77 o                         
  -5   3   4        603.55        689.28         9.73 o                         
  -4   3   4       1195.72       1285.48        10.77 o                         
  -3   3   4       1309.14       1431.11        12.69 o                         
  -2   3   4       1943.80       1923.71        37.73 o                         
  -1   3   4        392.02        418.43         4.13 o                         
   0   3   4       4185.29       4005.03        56.71 o                         
   1   3   4        278.31        256.00         3.24 o                         
   2   3   4        601.83        502.91         5.12 o                         
   3   3   4        153.05        137.54         3.02 o                         
   4   3   4       3462.44       3656.55        44.11 o                         
   5   3   4          2.30          3.53         0.66 o                         
   6   3   4         64.34         59.53         2.15 o                         
   7   3   4       2009.77       1939.32        16.14 o                         
   8   3   4       1733.93       1704.96        15.29 o                         
   9   3   4        944.45        942.74        10.06 o                         
  10   3   4          5.23          5.42         1.22 o                         
  11   3   4        160.42        174.36         4.65 o                         
  12   3   4         63.52         58.27         2.97 o                         
 -15   4   4          2.07          6.20         2.54 o                         
 -14   4   4         24.22         24.79         2.92 o                         
 -13   4   4         36.33         39.19         3.29 o                         
 -12   4   4         84.43         75.11         4.54 o                         
 -11   4   4        935.90        914.22        12.30 o                         
 -10   4   4        586.59        596.53         8.93 o                         
  -9   4   4        399.06        423.51         6.89 o                         
  -8   4   4         48.80         50.60         2.57 o                         
  -7   4   4        481.79        447.72         6.37 o                         
  -6   4   4       2179.43       2178.65        21.12 o                         
  -5   4   4        513.58        490.31         6.22 o                         
  -4   4   4      10487.20      10299.82       162.90 o                         
  -3   4   4          2.68          3.68         0.51 o                         
  -2   4   4       1031.02       1081.78         8.82 o                         
  -1   4   4        856.91        916.34         7.82 o                         
   0   4   4        820.31        801.38         7.40 o                         
   1   4   4       1763.17       1936.01        22.57 o                         
   2   4   4        709.32        688.36         7.25 o                         
   3   4   4       1396.75       1354.09        11.99 o                         
   4   4   4        517.45        515.30         5.95 o                         
   5   4   4          0.12          3.22         0.78 o                         
   6   4   4         81.45         68.90         2.55 o                         
   7   4   4        905.82        893.26         9.44 o                         
   8   4   4       3992.81       4075.99        32.12 o                         
   9   4   4          1.40          2.27         0.86 o                         
  10   4   4         21.97         22.77         1.65 o                         
  11   4   4          1.75          1.96         0.99 o                         
  12   4   4          0.33          0.80         0.87 o                         
 -15   5   4         65.15         59.00         5.38 o                         
 -14   5   4          1.83          1.48         2.28 o                         
 -13   5   4         32.72         30.57         3.61 o                         
 -12   5   4          5.29          5.63         1.82 o                         
 -11   5   4        156.85        161.46         4.87 o                         
 -10   5   4         68.93         68.70         3.31 o                         
  -9   5   4        388.12        376.36         7.32 o                         
  -8   5   4        241.17        229.55         6.98 o                         
  -7   5   4         45.44         42.92         1.70 o                         
  -6   5   4        421.16        421.26         5.75 o                         
  -5   5   4       2503.70       2447.22        20.85 o                         
  -4   5   4        400.10        478.74         5.50 o                         
  -3   5   4       1160.78       1042.19         9.50 o                         
  -2   5   4         24.23         27.37         1.16 o                         
  -1   5   4        326.31        317.75         4.13 o                         
   0   5   4          0.60         10.31         0.85 o                         
   1   5   4       7501.91       7551.41        95.66 o                         
   2   5   4        422.64        397.59         4.94 o                         
   3   5   4         82.43         75.86         2.24 o                         
   4   5   4        519.11        508.12         6.02 o                         
   5   5   4          1.53          1.16         0.72 o                         
   6   5   4         76.64         71.59         2.62 o                         
   7   5   4        890.78        914.80        10.64 o                         
   8   5   4          5.43          9.65         1.57 o                         
   9   5   4          4.36          8.77         1.55 o                         
  10   5   4         81.91         71.06         3.77 o                         
  11   5   4         33.39         38.40         3.32 o                         
  12   5   4         67.76         71.44         5.22 o                         
 -14   6   4          9.17         10.12         3.20 o                         
 -13   6   4        112.50        123.53         5.66 o                         
 -12   6   4          6.10          2.38         1.86 o                         
 -11   6   4         13.27         12.62         2.17 o                         
 -10   6   4        702.99        712.38        11.49 o                         
  -9   6   4        443.90        422.98         7.40 o                         
  -8   6   4        731.92        763.71        17.30 o                         
  -7   6   4        168.39        154.68         3.07 o                         
  -6   6   4         67.08         63.44         2.34 o                         
  -5   6   4        176.03        146.12         2.68 o                         
  -4   6   4         80.30         68.53         1.89 o                         
  -3   6   4        298.08        240.18         3.49 o                         
  -2   6   4        810.38        926.40         8.93 o                         
  -1   6   4       1568.15       1439.32        12.39 o                         
   0   6   4        452.20        430.08         5.69 o                         
   1   6   4        178.98        151.28         2.66 o                         
   2   6   4       1787.30       1782.92        13.80 o                         
   3   6   4        222.36        260.01         3.96 o                         
   4   6   4        551.36        539.90         6.42 o                         
   5   6   4         72.94         74.17         2.82 o                         
   6   6   4        653.31        656.76         8.30 o                         
   7   6   4         25.16         25.00         2.04 o                         
   8   6   4         10.51         11.03         1.98 o                         
   9   6   4         20.88         27.90         2.17 o                         
  10   6   4         59.29         59.92         3.40 o                         
  11   6   4        471.08        466.59         9.26 o                         
  12   6   4         30.96         31.40         3.76 o                         
 -14   7   4        536.97        532.67        11.63 o                         
 -13   7   4         88.04         92.05         6.38 o                         
 -12   7   4        173.48        196.93         7.85 o                         
 -11   7   4         12.78         14.01         2.39 o                         
 -10   7   4         14.25         23.55         2.36 o                         
  -9   7   4          1.61          1.62         1.71 o                         
  -8   7   4          2.02          4.60         1.02 o                         
  -7   7   4        184.20        183.78         3.48 o                         
  -6   7   4         35.08         30.08         1.18 o                         
  -5   7   4         72.74         57.74         2.05 o                         
  -4   7   4       1480.13       1473.87        13.94 o                         
  -3   7   4       1381.55       1353.37        12.39 o                         
  -2   7   4       1562.52       1530.19        13.75 o                         
  -1   7   4        337.42        389.17         5.05 o                         
   0   7   4        725.46        710.45         7.69 o                         
   1   7   4         83.09         71.56         2.05 o                         
   2   7   4         17.91         21.62         1.27 o                         
   3   7   4        463.80        461.05         5.84 o                         
   4   7   4        420.97        383.25         5.73 o                         
   5   7   4        587.19        570.12         7.32 o                         
   6   7   4         12.65         15.26         1.66 o                         
   7   7   4        165.06        159.77         4.51 o                         
   8   7   4        285.67        295.46         5.94 o                         
   9   7   4          7.74          8.60         1.73 o                         
  10   7   4          4.38          2.88         1.42 o                         
  11   7   4         51.57         63.24         4.43 o                         
  12   7   4          4.20         -0.46         1.70 o                         
 -14   8   4         19.74         23.14         3.40 o                         
 -13   8   4         41.34         45.04         3.86 o                         
 -12   8   4         20.01         29.11         3.68 o                         
 -11   8   4        362.51        371.15         9.02 o                         
 -10   8   4         64.69         57.25         3.59 o                         
  -9   8   4        275.21        249.54         6.28 o                         
  -8   8   4        137.67        117.47         3.04 o                         
  -7   8   4         11.74         19.00         2.06 o                         
  -6   8   4        370.03        364.45         4.70 o                         
  -5   8   4         64.64         69.19         2.58 o                         
  -4   8   4        298.47        319.53         5.00 o                         
  -3   8   4          4.51          2.77         0.80 o                         
  -2   8   4       4902.82       4781.71       127.39 o                         
  -1   8   4        844.68        869.81         8.78 o                         
   0   8   4          7.14         14.47         1.16 o                         
   1   8   4        308.16        347.91         4.73 o                         
   2   8   4        302.81        334.40         4.62 o                         
   3   8   4        862.34        836.00         9.89 o                         
   4   8   4        580.06        531.85         7.06 o                         
   5   8   4       2045.94       2018.06        18.78 o                         
   6   8   4          3.05          5.66         1.42 o                         
   7   8   4        126.47        114.11         4.29 o                         
   8   8   4        100.10         97.93         4.91 o                         
   9   8   4         45.08         46.89         3.16 o                         
  10   8   4        165.22        170.10         5.36 o                         
  11   8   4          0.29          0.42         1.65 o                         
 -13   9   4         28.73         18.87         3.02 o                         
 -12   9   4        142.66        149.37         6.20 o                         
 -11   9   4          3.39          3.34         2.13 o                         
 -10   9   4          6.77         14.41         3.51 o                         
  -9   9   4          5.59          3.54         1.04 o                         
  -8   9   4        353.25        357.38         7.24 o                         
  -7   9   4         13.34         15.14         1.06 o                         
  -6   9   4       1120.84       1134.88        11.16 o                         
  -5   9   4         30.03         27.92         1.67 o                         
  -4   9   4        363.45        355.43         4.94 o                         
  -3   9   4        174.49        160.11         3.32 o                         
  -2   9   4       1390.99       1412.09        13.51 o                         
  -1   9   4         93.03        107.71         2.65 o                         
   0   9   4        176.71        170.20         3.31 o                         
   1   9   4         67.83         54.74         2.47 o                         
   2   9   4         36.99         44.64         1.92 o                         
   3   9   4        252.37        257.72         4.42 o                         
   4   9   4        404.83        406.08         6.49 o                         
   5   9   4        320.50        342.58         7.10 o                         
   6   9   4        522.78        524.64        10.23 o                         
   7   9   4         20.72         25.56         2.93 o                         
   8   9   4         61.90         70.02         4.23 o                         
   9   9   4          7.17         11.77         2.49 o                         
  10   9   4          0.02          0.60         1.32 o                         
  11   9   4         52.12         54.53         5.27 o                         
 -13  10   4         14.54         17.63         2.77 o                         
 -12  10   4         96.07         91.58         5.54 o                         
 -11  10   4         85.96        103.53         4.97 o                         
 -10  10   4        449.39        480.16        10.78 o                         
  -9  10   4        258.24        255.60         5.36 o                         
  -8  10   4        101.06         89.02         4.05 o                         
  -7  10   4        148.04        144.13         3.05 o                         
  -6  10   4         33.09         32.15         1.66 o                         
  -5  10   4          2.25          1.52         0.93 o                         
  -4  10   4         16.91         19.20         1.62 o                         
  -3  10   4          2.02          2.94         0.91 o                         
  -2  10   4        575.39        500.40         6.43 o                         
  -1  10   4        292.75        280.29         4.52 o                         
   0  10   4          0.72          2.88         0.96 o                         
   1  10   4         96.20         75.32         3.09 o                         
   2  10   4        437.57        510.22         6.86 o                         
   3  10   4          0.31          1.34         0.86 o                         
   4  10   4       1049.18       1083.47        20.94 o                         
   5  10   4       1615.67       1624.06        22.33 o                         
   6  10   4        205.03        203.03         6.95 o                         
   7  10   4        496.92        510.41        11.20 o                         
   8  10   4        107.97         93.62         5.21 o                         
   9  10   4          2.34          2.87         1.81 o                         
  10  10   4        157.20        169.72         6.59 o                         
  11  10   4         22.13         19.58         2.32 o                         
 -13  11   4          0.29          3.67         2.02 o                         
 -12  11   4         80.37         86.76         6.17 o                         
 -11  11   4        171.60        183.76         7.85 o                         
 -10  11   4         10.26          9.58         1.44 o                         
  -9  11   4          6.60          6.54         1.38 o                         
  -8  11   4        148.91        156.01         3.30 o                         
  -7  11   4          0.10          1.45         0.97 o                         
  -6  11   4       1446.14       1459.99        15.59 o                         
  -5  11   4        243.44        224.55         4.40 o                         
  -4  11   4        903.93        893.11        10.57 o                         
  -3  11   4          5.46          2.97         1.13 o                         
  -2  11   4        700.41        680.28         8.07 o                         
  -1  11   4         52.79         49.95         2.33 o                         
   0  11   4        853.37        911.80         9.90 o                         
   1  11   4        180.56        161.25         3.58 o                         
   2  11   4         58.64         55.75         2.60 o                         
   3  11   4        827.53        755.84        10.12 o                         
   4  11   4         94.13         90.40         4.70 o                         
   5  11   4        334.26        337.90         8.17 o                         
   6  11   4        882.49        883.54        15.26 o                         
   7  11   4         11.90         11.06         2.41 o                         
   8  11   4        298.82        313.29         8.66 o                         
   9  11   4          7.08         10.23         2.59 o                         
  10  11   4          5.23          3.71         3.10 o                         
 -12  12   4          6.60          9.03         2.56 o                         
 -11  12   4          5.93          2.65         2.55 o                         
 -10  12   4        262.08        257.20         6.74 o                         
  -9  12   4        351.71        348.97         6.69 o                         
  -8  12   4        234.27        242.91         4.68 o                         
  -7  12   4         10.51          6.86         1.41 o                         
  -6  12   4        305.68        294.31         5.82 o                         
  -5  12   4          0.21          0.76         1.39 o                         
  -4  12   4        779.22        789.96        10.19 o                         
  -3  12   4        261.10        252.64         4.90 o                         
  -2  12   4        612.36        619.72         7.91 o                         
  -1  12   4         32.22         42.92         2.41 o                         
   0  12   4        354.03        347.80         6.09 o                         
   1  12   4        220.70        238.64         4.97 o                         
   2  12   4         67.60         57.35         3.45 o                         
   3  12   4         61.52         58.16         3.23 o                         
   4  12   4        245.97        305.23         7.66 o                         
   5  12   4         35.97         37.29         3.63 o                         
   6  12   4          0.08         -1.49         1.49 o                         
   7  12   4         21.15         16.64         3.35 o                         
   8  12   4          6.38          5.47         2.54 o                         
   9  12   4         52.64         58.28         6.57 o                         
  10  12   4          6.38          2.70         1.99 o                         
 -11  13   4          1.82          2.85         2.47 o                         
 -10  13   4         54.40         60.17         3.55 o                         
  -9  13   4         10.78          4.36         1.97 o                         
  -8  13   4        683.27        702.94         9.22 o                         
  -7  13   4         63.61         75.41         3.13 o                         
  -6  13   4          0.79          0.25         1.16 o                         
  -5  13   4        429.65        453.29         8.51 o                         
  -4  13   4        295.07        316.33         7.62 o                         
  -3  13   4        643.19        650.12         9.07 o                         
  -2  13   4        554.20        560.31         8.49 o                         
  -1  13   4         74.16         89.94         4.13 o                         
   0  13   4        173.56        161.61         4.78 o                         
   1  13   4         49.07         35.85         3.14 o                         
   2  13   4        521.04        409.47         9.22 o                         
   3  13   4         55.67         68.90         3.77 o                         
   4  13   4          3.29          3.18         1.32 o                         
   5  13   4        162.04        155.61         8.28 o                         
   6  13   4          4.98         17.80         3.60 o                         
   7  13   4         64.40         60.64         6.07 o                         
   8  13   4          0.61         -1.19         1.91 o                         
   9  13   4          0.32          1.83         1.91 o                         
 -11  14   4        184.77        185.89         8.87 o                         
 -10  14   4         13.06         11.87         2.06 o                         
  -9  14   4        131.51        135.97         4.88 o                         
  -8  14   4         12.71         17.50         1.82 o                         
  -7  14   4        118.25        118.31         4.04 o                         
  -6  14   4        132.56        150.94         4.59 o                         
  -5  14   4          0.18         -1.13         1.13 o                         
  -4  14   4         12.86          9.50         2.00 o                         
  -3  14   4        525.78        548.43        10.07 o                         
  -2  14   4        371.16        373.47         7.71 o                         
  -1  14   4        107.31        115.68         5.75 o                         
   0  14   4         34.28         29.63         3.08 o                         
   1  14   4         65.04         58.42         5.43 o                         
   2  14   4          5.50          6.01         1.96 o                         
   3  14   4        162.71        142.53         6.00 o                         
   4  14   4         14.00         17.41         2.23 o                         
   5  14   4          2.86         -0.74         2.03 o                         
   6  14   4         31.49         19.13         3.85 o                         
   7  14   4         24.58         19.82         3.67 o                         
   8  14   4        237.64        247.44         8.89 o                         
 -10  15   4         62.19         59.97         4.64 o                         
  -9  15   4         26.85         22.85         2.67 o                         
  -8  15   4         50.51         35.50         2.93 o                         
  -7  15   4        229.31        233.01         5.90 o                         
  -6  15   4         66.99         76.28         4.08 o                         
  -5  15   4          1.00         -1.47         1.47 o                         
  -4  15   4        301.06        325.88         8.38 o                         
  -3  15   4         75.97         73.83         4.82 o                         
  -2  15   4        234.57        224.10         7.25 o                         
  -1  15   4          0.41         -1.30         1.30 o                         
   0  15   4        249.13        254.54         8.53 o                         
   1  15   4         43.46         37.64         3.61 o                         
   2  15   4         20.47         20.08         2.79 o                         
   3  15   4        240.14        250.43         7.16 o                         
   4  15   4          0.84         -1.12         1.33 o                         
   5  15   4        475.60        502.08        17.23 o                         
   6  15   4          1.56          0.84         1.93 o                         
   7  15   4          2.72          7.54         3.18 o                         
  -9  16   4         54.19         49.58         3.64 o                         
  -8  16   4         10.88         12.80         2.14 o                         
  -7  16   4        167.07        184.54         5.52 o                         
  -6  16   4         85.69         78.53         4.74 o                         
  -5  16   4         79.41         69.43         4.64 o                         
  -4  16   4          5.14          6.73         2.18 o                         
  -3  16   4         20.73         22.84         3.05 o                         
  -2  16   4        115.97        106.70         6.19 o                         
  -1  16   4        121.34        112.65         6.68 o                         
   0  16   4          8.79         11.26         2.46 o                         
   1  16   4          1.02          2.28         1.97 o                         
   2  16   4          7.72          8.84         2.09 o                         
   3  16   4        207.98        241.87         6.73 o                         
   4  16   4        131.18        130.12         7.27 o                         
   5  16   4         50.30         54.46         4.78 o                         
   6  16   4        101.08         94.22         6.98 o                         
  -8  17   4         25.10         21.93         2.96 o                         
  -7  17   4         60.45         63.53         4.48 o                         
  -6  17   4         21.00         21.91         2.61 o                         
  -5  17   4         15.74         14.86         2.75 o                         
  -4  17   4        122.97        125.42         6.40 o                         
  -3  17   4         15.23         13.78         2.67 o                         
  -2  17   4        123.33        116.41         6.79 o                         
  -1  17   4         15.36         20.05         4.33 o                         
   0  17   4        297.89        296.54         9.68 o                         
   1  17   4        281.13        298.52         8.54 o                         
   2  17   4         26.99         26.20         3.27 o                         
   3  17   4        133.02        154.25         7.63 o                         
   4  17   4        114.77        124.18        10.28 o                         
   5  17   4          2.99          4.96         2.41 o                         
  -6  18   4         11.65         12.54         3.28 o                         
  -5  18   4        474.21        480.55        13.81 o                         
  -4  18   4        167.13        174.01         7.13 o                         
  -3  18   4         25.72         21.38         5.86 o                         
  -2  18   4          3.66          5.32         2.42 o                         
  -1  18   4        152.05        187.91         7.70 o                         
   0  18   4         30.14         28.85         4.29 o                         
   1  18   4          0.72         -1.79         1.79 o                         
   2  18   4         68.61         75.46         5.20 o                         
   3  18   4          2.58         -2.45         2.64 o                         
   4  18   4          2.06          0.03         2.85 o                         
  -4  19   4         14.83         11.92         2.94 o                         
  -3  19   4          5.32          7.49         2.49 o                         
  -2  19   4          3.62          3.24         2.43 o                         
  -1  19   4         57.53         48.76         4.86 o                         
   0  19   4          3.26          4.26         2.22 o                         
   1  19   4         14.23         15.28         3.69 o                         
 -15   0   5          4.06          1.91         2.01 o                         
 -13   0   5        505.29        495.66        12.38 o                         
 -11   0   5         16.37         18.53         2.60 o                         
  -9   0   5         21.70         26.97         2.86 o                         
  -7   0   5       6789.23       6696.45       125.04 o                         
  -5   0   5       1231.63       1330.77        14.98 o                         
  -3   0   5       2043.05       1791.64        25.03 o                         
  -1   0   5       4580.80       4314.87        84.28 o                         
   1   0   5      20863.22      21276.76       430.23 o                         
   3   0   5       2128.32       2630.69        35.73 o                         
   5   0   5         34.51         52.10         2.94 o                         
   7   0   5         21.05         18.87         2.03 o                         
   9   0   5        159.23        169.82         6.28 o                         
  11   0   5        105.08        126.77         6.05 o                         
 -15   1   5        137.41        133.87         5.66 o                         
 -14   1   5         19.73         14.86         2.48 o                         
 -13   1   5         46.96         34.88         2.19 o                         
 -12   1   5         66.67         63.78         3.04 o                         
 -11   1   5          1.18          1.25         0.74 o                         
 -10   1   5         87.12        107.46         2.40 o                         
  -9   1   5         72.23         64.66         1.52 o                         
  -8   1   5         22.09         24.24         1.11 o                         
  -7   1   5        935.94       1053.36         9.35 o                         
  -6   1   5         62.38         71.95         1.60 o                         
  -5   1   5         79.44         90.05         1.76 o                         
  -4   1   5        653.01        636.24         5.84 o                         
  -3   1   5        241.73        260.64         3.24 o                         
  -2   1   5       2050.85       1998.72        22.44 o                         
  -1   1   5       3778.19       3609.21        61.35 o                         
   0   1   5        229.93        179.74         3.08 o                         
   1   1   5       2629.53       2714.80        70.93 o                         
   2   1   5        150.21        153.76         2.37 o                         
   3   1   5         47.99         36.13         1.55 o                         
   4   1   5        352.58        366.70         4.24 o                         
   5   1   5          1.45          2.86         0.74 o                         
   6   1   5        614.65        662.19         7.37 o                         
   7   1   5         40.31         36.46         1.94 o                         
   8   1   5        131.27        132.27         3.36 o                         
   9   1   5        239.43        231.75         5.26 o                         
  10   1   5        636.01        634.32         9.80 o                         
  11   1   5          3.70          2.56         1.38 o                         
  12   1   5         45.90         46.90         3.52 o                         
 -15   2   5          0.23          1.14         2.07 o                         
 -14   2   5         35.00         37.24         3.37 o                         
 -13   2   5          0.20          0.67         2.15 o                         
 -12   2   5         88.90         90.80         3.12 o                         
 -11   2   5        512.55        505.09         7.97 o                         
 -10   2   5         11.29         17.51         1.58 o                         
  -9   2   5         72.38         75.42         3.11 o                         
  -8   2   5        303.23        284.49         4.06 o                         
  -7   2   5       1326.01       1489.10        14.77 o                         
  -6   2   5        106.50         91.34         2.27 o                         
  -5   2   5        347.61        353.12         4.19 o                         
  -4   2   5       2945.38       2835.03        43.95 o                         
  -3   2   5      11065.41      10806.35       168.81 o                         
  -2   2   5        260.98        242.54         2.72 o                         
  -1   2   5        236.74        314.83         3.36 o                         
   0   2   5       3196.43       3279.58        51.19 o                         
   1   2   5       1177.38       1394.93        11.24 o                         
   2   2   5        289.03        309.22         3.66 o                         
   3   2   5          6.88         15.19         1.00 o                         
   4   2   5         12.33         21.28         1.16 o                         
   5   2   5        236.67        244.73         3.99 o                         
   6   2   5        976.18        948.85         9.57 o                         
   7   2   5        187.20        164.59         3.35 o                         
   8   2   5         19.13         28.90         2.02 o                         
   9   2   5        325.75        339.33         7.26 o                         
  10   2   5          0.28         -0.65         1.28 o                         
  11   2   5        374.05        376.92         7.07 o                         
  12   2   5          3.05          4.89         1.59 o                         
 -15   3   5        104.32        110.56         6.37 o                         
 -14   3   5        301.57        295.22         6.51 o                         
 -13   3   5        222.01        208.21         5.00 o                         
 -12   3   5         43.96         49.57         2.69 o                         
 -11   3   5         83.59         75.86         3.99 o                         
 -10   3   5        337.18        351.62         6.10 o                         
  -9   3   5          0.44          0.59         1.09 o                         
  -8   3   5         31.33         42.78         1.90 o                         
  -7   3   5       1336.82       1327.60        14.43 o                         
  -6   3   5         18.85         23.66         1.32 o                         
  -5   3   5        312.47        281.82         2.95 o                         
  -4   3   5        183.68        153.58         2.40 o                         
  -3   3   5          1.92          1.73         0.42 o                         
  -2   3   5        984.49        974.17         8.12 o                         
  -1   3   5       2610.85       2476.34        39.41 o                         
   0   3   5        523.41        501.11         5.14 o                         
   1   3   5        496.47        530.25         5.96 o                         
   2   3   5        130.80        104.59         1.92 o                         
   3   3   5       1518.29       1412.78        11.32 o                         
   4   3   5          0.55          4.90         1.06 o                         
   5   3   5         74.35         65.39         1.97 o                         
   6   3   5         46.03         66.38         2.18 o                         
   7   3   5        425.31        398.49         5.43 o                         
   8   3   5          0.26          6.12         1.20 o                         
   9   3   5        136.60        122.08         3.70 o                         
  10   3   5          7.48         10.25         1.76 o                         
  11   3   5         68.23         67.09         2.88 o                         
  12   3   5          3.55         -0.66         1.22 o                         
 -15   4   5         29.10         28.77         3.95 o                         
 -14   4   5        106.58        101.82         4.60 o                         
 -13   4   5         13.29         22.34         3.04 o                         
 -12   4   5        170.15        157.96         7.01 o                         
 -11   4   5         24.38         24.69         2.20 o                         
 -10   4   5        115.88         96.03         4.35 o                         
  -9   4   5         18.89         16.58         1.72 o                         
  -8   4   5        396.49        374.11         6.82 o                         
  -7   4   5        659.85        661.52         8.10 o                         
  -6   4   5          1.58          0.71         0.57 o                         
  -5   4   5       4061.83       4376.40        62.01 o                         
  -4   4   5          6.88         12.26         0.78 o                         
  -3   4   5       3452.00       3349.33        90.09 o                         
  -2   4   5        418.16        398.14         4.39 o                         
  -1   4   5        126.01        132.33         2.13 o                         
   0   4   5       1804.35       1849.18        16.61 o                         
   1   4   5        142.66        156.76         2.64 o                         
   2   4   5       3492.24       3680.07        69.91 o                         
   3   4   5        472.18        456.44         5.56 o                         
   4   4   5        178.59        154.44         3.07 o                         
   5   4   5        332.84        317.12         4.82 o                         
   6   4   5         88.63        101.95         3.12 o                         
   7   4   5       3677.22       3840.68        33.99 o                         
   8   4   5         85.25        104.11         3.68 o                         
   9   4   5        534.43        525.04         8.85 o                         
  10   4   5        186.79        173.69         5.80 o                         
  11   4   5         79.45         87.44         6.03 o                         
  12   4   5         29.61         28.25         2.76 o                         
 -15   5   5         16.24         24.60         5.27 o                         
 -14   5   5         70.75         68.99         4.29 o                         
 -13   5   5         17.07         24.50         4.74 o                         
 -12   5   5        851.34        876.26        14.70 o                         
 -11   5   5         12.57         14.31         1.97 o                         
 -10   5   5         68.83         72.37         3.70 o                         
  -9   5   5         54.12         47.02         2.80 o                         
  -8   5   5         39.98         44.69         1.71 o                         
  -7   5   5         20.82         20.21         1.31 o                         
  -6   5   5        650.92        606.35         8.22 o                         
  -5   5   5       1248.33       1287.52        12.01 o                         
  -4   5   5        998.61        975.71         9.08 o                         
  -3   5   5         64.85         74.90         1.68 o                         
  -2   5   5       2880.45       2795.14        34.26 o                         
  -1   5   5       1211.08       1290.19        11.31 o                         
   0   5   5        280.82        245.38         3.79 o                         
   1   5   5       2781.28       3123.98        38.09 o                         
   2   5   5        274.08        269.94         3.61 o                         
   3   5   5       1553.98       1623.98        14.31 o                         
   4   5   5         89.19         86.62         2.51 o                         
   5   5   5         12.35         13.08         1.29 o                         
   6   5   5       1398.27       1357.86        14.29 o                         
   7   5   5         37.44         39.98         2.61 o                         
   8   5   5        573.30        577.48         9.81 o                         
   9   5   5         20.25         23.62         2.34 o                         
  10   5   5          0.00          2.88         2.00 o                         
  11   5   5         47.71         47.49         3.59 o                         
  12   5   5         23.47         23.68         2.63 o                         
 -14   6   5          2.80         -0.72         1.88 o                         
 -13   6   5          4.93          6.00         1.96 o                         
 -12   6   5         45.03         47.49         3.62 o                         
 -11   6   5         25.20         20.73         2.25 o                         
 -10   6   5         16.56         34.01         3.03 o                         
  -9   6   5         39.12         29.67         2.35 o                         
  -8   6   5         18.76          6.73         0.92 o                         
  -7   6   5        779.68        768.47         8.84 o                         
  -6   6   5         30.03         26.99         1.56 o                         
  -5   6   5        172.94        159.34         3.00 o                         
  -4   6   5        386.04        321.93         4.29 o                         
  -3   6   5        205.39        212.37         3.02 o                         
  -2   6   5       1765.98       1672.99        14.11 o                         
  -1   6   5       1127.61       1205.05        11.34 o                         
   0   6   5       5661.34       6289.73        95.24 o                         
   1   6   5        565.00        609.52         6.89 o                         
   2   6   5          6.33          8.91         0.72 o                         
   3   6   5         81.70         72.51         2.54 o                         
   4   6   5        195.92        184.30         3.62 o                         
   5   6   5        428.46        393.32         5.93 o                         
   6   6   5         44.12         27.78         2.65 o                         
   7   6   5       1705.73       1762.56        20.24 o                         
   8   6   5        440.57        439.95         8.38 o                         
   9   6   5        253.62        247.72         6.27 o                         
  10   6   5          1.55          4.91         1.84 o                         
  11   6   5          5.04          3.33         2.08 o                         
 -14   7   5         92.38         89.03         5.16 o                         
 -13   7   5         11.41         13.39         2.42 o                         
 -12   7   5         18.57         18.97         2.56 o                         
 -11   7   5          5.19          9.24         2.07 o                         
 -10   7   5        206.05        192.71         5.54 o                         
  -9   7   5       1688.93       1742.69        24.09 o                         
  -8   7   5        321.31        303.00         4.95 o                         
  -7   7   5         52.93         45.67         2.13 o                         
  -6   7   5        217.31        198.17         3.82 o                         
  -5   7   5         75.54         73.56         2.16 o                         
  -4   7   5        213.34        194.72         3.51 o                         
  -3   7   5        210.98        220.77         3.40 o                         
  -2   7   5       1997.45       2144.18        18.50 o                         
  -1   7   5        110.79        160.11         2.95 o                         
   0   7   5         81.74         76.63         2.28 o                         
   1   7   5        305.46        317.90         4.26 o                         
   2   7   5       1326.45       1317.13        11.04 o                         
   3   7   5        167.92        168.84         3.43 o                         
   4   7   5        125.18        128.94         3.33 o                         
   5   7   5       4357.68       4466.32        38.86 o                         
   6   7   5          2.06          5.14         1.42 o                         
   7   7   5          5.54          6.94         1.83 o                         
   8   7   5          1.48          2.58         1.55 o                         
   9   7   5          0.12         -1.53         1.53 o                         
  10   7   5         92.25         80.97         6.34 o                         
  11   7   5         27.68         25.38         2.58 o                         
 -14   8   5        118.60        112.29         6.12 o                         
 -13   8   5         81.44         81.63         5.04 o                         
 -12   8   5         94.51         95.68         5.37 o                         
 -11   8   5         49.70         47.16         3.33 o                         
 -10   8   5        261.59        241.76         6.15 o                         
  -9   8   5         31.71         40.22         1.98 o                         
  -8   8   5         77.37         65.94         2.50 o                         
  -7   8   5        954.39        977.18        11.74 o                         
  -6   8   5         12.48         11.57         1.18 o                         
  -5   8   5        977.84        963.72        10.39 o                         
  -4   8   5        169.60        170.98         3.68 o                         
  -3   8   5        115.38        137.98         2.86 o                         
  -2   8   5        362.12        380.54         5.22 o                         
  -1   8   5         17.30         21.86         1.57 o                         
   0   8   5        530.77        487.35         6.01 o                         
   1   8   5        764.21        759.01         7.84 o                         
   2   8   5       1046.46       1036.83         9.37 o                         
   3   8   5        418.87        422.09         6.64 o                         
   4   8   5        795.86        821.62         9.26 o                         
   5   8   5       1344.16       1419.85        16.01 o                         
   6   8   5       1080.32       1150.86        18.46 o                         
   7   8   5         12.49          9.62         2.05 o                         
   8   8   5         87.68         91.40         9.94 o                         
   9   8   5         88.89        101.29         4.89 o                         
  10   8   5          2.42          5.29         1.73 o                         
  11   8   5        187.97        186.10         5.74 o                         
 -13   9   5         38.58         43.19         3.90 o                         
 -12   9   5         47.48         39.14         3.86 o                         
 -11   9   5         28.25         27.32         2.89 o                         
 -10   9   5        153.00        158.75         8.77 o                         
  -9   9   5          5.31          7.87         1.40 o                         
  -8   9   5          7.23         13.91         1.69 o                         
  -7   9   5         62.33         58.85         2.10 o                         
  -6   9   5          0.35          1.76         0.92 o                         
  -5   9   5         76.07         71.11         2.53 o                         
  -4   9   5        247.59        232.80         4.26 o                         
  -3   9   5        104.58        107.44         2.69 o                         
  -2   9   5        169.08        170.49         3.35 o                         
  -1   9   5        467.61        408.98         5.53 o                         
   0   9   5        297.19        346.93         4.97 o                         
   1   9   5          2.88          2.88         0.91 o                         
   2   9   5        217.63        170.51         3.41 o                         
   3   9   5        322.87        271.26         4.97 o                         
   4   9   5        435.63        404.83         6.93 o                         
   5   9   5        276.68        282.98         6.56 o                         
   6   9   5         15.80         12.54         2.32 o                         
   7   9   5        410.06        417.82        10.09 o                         
   8   9   5         16.17         21.32         2.89 o                         
   9   9   5         26.89         29.01         3.03 o                         
  10   9   5         91.61         89.85         4.96 o                         
 -13  10   5         42.25         52.19         4.22 o                         
 -12  10   5          3.17          0.07         1.60 o                         
 -11  10   5          5.15          4.05         1.81 o                         
 -10  10   5        154.26        166.58         3.93 o                         
  -9  10   5        250.97        253.28         5.43 o                         
  -8  10   5          5.31          2.86         1.37 o                         
  -7  10   5         50.53         56.47         1.99 o                         
  -6  10   5        361.24        326.68         5.15 o                         
  -5  10   5         16.95         19.46         1.55 o                         
  -4  10   5         66.45         70.59         2.73 o                         
  -3  10   5         59.15         50.47         2.74 o                         
  -2  10   5        519.86        516.72         6.88 o                         
  -1  10   5         88.00         76.91         3.64 o                         
   0  10   5        352.97        319.40         5.22 o                         
   1  10   5        145.02        164.89         3.66 o                         
   2  10   5        507.12        535.58         6.91 o                         
   3  10   5        935.13        995.34        12.66 o                         
   4  10   5        150.18        169.92         5.57 o                         
   5  10   5         66.73         54.79         4.50 o                         
   6  10   5          1.95          2.27         1.74 o                         
   7  10   5        430.16        437.58        11.83 o                         
   8  10   5        225.45        244.06         8.65 o                         
   9  10   5         10.14         12.50         2.69 o                         
  10  10   5          0.76         -0.20         1.87 o                         
 -13  11   5          0.07          0.30         2.17 o                         
 -12  11   5         99.56        123.96         9.32 o                         
 -11  11   5          5.83          9.22         2.42 o                         
 -10  11   5         43.77         55.72         2.77 o                         
  -9  11   5         32.20         30.78         2.44 o                         
  -8  11   5         24.63         27.50         2.43 o                         
  -7  11   5         10.16          4.84         1.09 o                         
  -6  11   5        258.67        252.24         5.08 o                         
  -5  11   5        737.17        728.18         9.95 o                         
  -4  11   5        452.41        452.52         6.62 o                         
  -3  11   5         32.62         31.91         1.97 o                         
  -2  11   5        186.22        193.20         3.91 o                         
  -1  11   5        389.88        375.49         5.67 o                         
   0  11   5        291.25        269.45         4.72 o                         
   1  11   5        427.10        410.80         6.59 o                         
   2  11   5          1.59          4.70         1.32 o                         
   3  11   5       2947.13       2890.55        31.99 o                         
   4  11   5        192.29        182.09         6.93 o                         
   5  11   5        100.83        102.88         5.32 o                         
   6  11   5         68.66         65.15         6.73 o                         
   7  11   5         52.02         41.30         4.46 o                         
   8  11   5          6.08          4.72         2.35 o                         
   9  11   5         20.97         29.88         3.99 o                         
  10  11   5         22.43         23.47         2.91 o                         
 -12  12   5         33.47         32.34         3.71 o                         
 -11  12   5        102.30        123.84         8.15 o                         
 -10  12   5          0.95          0.43         1.29 o                         
  -9  12   5         38.83         44.52         3.06 o                         
  -8  12   5         16.85         18.67         1.51 o                         
  -7  12   5        169.92        174.80         5.46 o                         
  -6  12   5         71.51         66.14         3.21 o                         
  -5  12   5        578.10        629.92        10.30 o                         
  -4  12   5         55.83         53.70         2.83 o                         
  -3  12   5        170.10        185.41         4.21 o                         
  -2  12   5       2029.15       2030.87        19.47 o                         
  -1  12   5        128.70        109.59         4.05 o                         
   0  12   5         20.56         20.84         2.15 o                         
   1  12   5        110.46        117.84         5.34 o                         
   2  12   5         17.19         27.48         3.39 o                         
   3  12   5         60.27         59.57         3.25 o                         
   4  12   5        795.72        794.89        15.87 o                         
   5  12   5        331.86        317.39         9.52 o                         
   6  12   5          6.42          7.21         2.41 o                         
   7  12   5        214.68        236.58         8.91 o                         
   8  12   5          6.61          4.41         2.78 o                         
   9  12   5          2.57          2.08         2.02 o                         
 -11  13   5        112.31        113.38         7.52 o                         
 -10  13   5        138.72        144.04         5.71 o                         
  -9  13   5        120.71        121.85         4.94 o                         
  -8  13   5        208.27        220.80         4.64 o                         
  -7  13   5         35.97         32.05         2.25 o                         
  -6  13   5        148.55        147.83         5.32 o                         
  -5  13   5         95.67         86.28         3.99 o                         
  -4  13   5       1368.52       1402.99        18.71 o                         
  -3  13   5       1374.74       1382.53        17.54 o                         
  -2  13   5        571.73        562.69        10.82 o                         
  -1  13   5       2742.38       2882.15        35.11 o                         
   0  13   5         18.00         13.31         2.38 o                         
   1  13   5        162.26        146.22         5.64 o                         
   2  13   5         12.88         16.44         2.56 o                         
   3  13   5        263.87        231.75         6.16 o                         
   4  13   5         67.42         60.64         4.69 o                         
   5  13   5         17.37         12.31         2.86 o                         
   6  13   5        112.24         88.26         6.57 o                         
   7  13   5          1.77          0.62         2.38 o                         
   8  13   5         23.37         32.09         4.10 o                         
 -11  14   5          1.09         -1.25         1.34 o                         
 -10  14   5        313.45        316.29         7.95 o                         
  -9  14   5        339.75        348.56         8.77 o                         
  -8  14   5        268.41        291.96         7.24 o                         
  -7  14   5         43.81         49.81         3.12 o                         
  -6  14   5          1.37          2.91         1.57 o                         
  -5  14   5         26.14         22.35         2.65 o                         
  -4  14   5         18.47         18.22         2.35 o                         
  -3  14   5        212.27        205.88         5.86 o                         
  -2  14   5          4.68          4.53         1.84 o                         
  -1  14   5          5.57          6.39         2.56 o                         
   0  14   5         24.60         30.00         3.14 o                         
   1  14   5         75.04         75.55         4.65 o                         
   2  14   5        275.27        310.72         7.90 o                         
   3  14   5         78.00         79.33         4.13 o                         
   4  14   5        178.99        161.10         7.70 o                         
   5  14   5        353.26        357.51        11.60 o                         
   6  14   5         37.00         51.06         5.32 o                         
   7  14   5         65.30         67.39         6.85 o                         
   8  14   5          0.00         -0.49         1.78 o                         
 -10  15   5         20.04         18.88         3.06 o                         
  -9  15   5         10.67          7.78         2.11 o                         
  -8  15   5          5.97          3.13         1.53 o                         
  -7  15   5         71.08         77.24         3.95 o                         
  -6  15   5        303.97        301.12         8.35 o                         
  -5  15   5          6.15          2.90         1.80 o                         
  -4  15   5          0.27          1.37         1.68 o                         
  -3  15   5        395.04        413.58         9.01 o                         
  -2  15   5          0.42          0.33         1.49 o                         
  -1  15   5         34.49         21.15         3.03 o                         
   0  15   5          0.53         -1.14         1.64 o                         
   1  15   5         27.25         21.73         2.95 o                         
   2  15   5         63.63         65.33         4.36 o                         
   3  15   5         16.70         16.86         2.68 o                         
   4  15   5          1.56          2.59         2.31 o                         
   5  15   5         79.70         80.16         6.39 o                         
   6  15   5         60.49         60.76         6.48 o                         
   7  15   5         22.73         22.78         3.79 o                         
  -9  16   5         47.72         44.19         4.24 o                         
  -8  16   5          1.80          0.31         1.65 o                         
  -7  16   5          2.86          1.17         1.47 o                         
  -6  16   5          1.88          3.00         1.61 o                         
  -5  16   5         15.20         13.46         2.55 o                         
  -4  16   5          8.23          3.95         2.05 o                         
  -3  16   5        323.03        343.41         8.97 o                         
  -2  16   5        825.40        860.96        17.16 o                         
  -1  16   5        250.65        262.46         7.89 o                         
   0  16   5          0.40         -0.06         1.73 o                         
   1  16   5        151.80        146.16         7.09 o                         
   2  16   5        266.43        282.34         7.99 o                         
   3  16   5         55.96         62.39         5.35 o                         
   4  16   5          5.20         12.67         3.29 o                         
   5  16   5          0.03         -2.58         2.58 o                         
   6  16   5          0.29          0.48         2.11 o                         
  -8  17   5          7.36          7.10         2.01 o                         
  -7  17   5         69.81         68.70         4.99 o                         
  -6  17   5          3.94          2.44         1.57 o                         
  -5  17   5          7.53          9.03         2.34 o                         
  -4  17   5         15.96         16.90         2.78 o                         
  -3  17   5         13.43         18.65         3.70 o                         
  -2  17   5         17.36         21.95         3.40 o                         
  -1  17   5          2.79          1.40         2.21 o                         
   0  17   5        112.72        111.97         5.78 o                         
   1  17   5         23.10         22.98         3.12 o                         
   2  17   5         18.69         21.00         2.95 o                         
   3  17   5         86.05         61.88         5.73 o                         
   4  17   5         52.89         56.05         6.44 o                         
   5  17   5          1.74          1.47         2.19 o                         
  -6  18   5         66.86         64.52         5.12 o                         
  -5  18   5        236.36        232.40         8.32 o                         
  -4  18   5        414.58        421.87        13.28 o                         
  -3  18   5          3.59          2.33         2.59 o                         
  -2  18   5         98.08         97.06         6.80 o                         
  -1  18   5         96.31        100.59         6.47 o                         
   0  18   5         42.97         41.26         5.36 o                         
   1  18   5         28.59         28.23         3.55 o                         
   2  18   5         75.68         76.30         5.87 o                         
   3  18   5         96.54         96.38         7.98 o                         
  -3  19   5         76.40         69.80         6.37 o                         
  -2  19   5          0.45         -1.64         1.64 o                         
  -1  19   5          0.78         -0.39         1.79 o                         
   0  19   5         13.67         10.23         3.03 o                         
 -14   0   6          2.98          0.16         2.56 o                         
 -12   0   6       1008.85       1011.74        16.52 o                         
 -10   0   6       1111.34       1210.82        16.19 o                         
  -8   0   6       5252.22       5317.32       142.95 o                         
  -6   0   6       3137.42       3406.89        52.41 o                         
  -4   0   6       3116.22       3011.10        57.51 o                         
  -2   0   6         80.76         84.93         2.63 o                         
   0   0   6       3635.94       4614.90        95.11 o                         
   2   0   6       6196.27       7206.21       133.37 o                         
   4   0   6       2313.54       2376.45        25.52 o                         
   6   0   6        652.91        653.40        10.68 o                         
   8   0   6          0.00         -0.86         1.59 o                         
  10   0   6        781.34        830.09        22.86 o                         
  12   0   6         14.42         17.16         3.16 o                         
 -15   1   6         11.02         12.68         3.01 o                         
 -14   1   6        162.69        148.19         5.47 o                         
 -13   1   6        395.79        376.16         7.46 o                         
 -12   1   6          3.45          3.33         0.93 o                         
 -11   1   6        902.46        894.20         9.27 o                         
 -10   1   6         47.82         51.62         1.49 o                         
  -9   1   6        702.52        675.36         7.05 o                         
  -8   1   6       1682.76       1644.41        13.97 o                         
  -7   1   6        238.24        234.25         3.10 o                         
  -6   1   6      27869.62      28317.38       385.51 o                         
  -5   1   6       1313.52       1350.85        11.21 o                         
  -4   1   6       2435.47       2670.58        36.80 o                         
  -3   1   6          0.26          0.91         0.41 o                         
  -2   1   6       2267.45       2236.26        27.71 o                         
  -1   1   6         12.67         26.00         1.19 o                         
   0   1   6       3573.05       3692.52        88.12 o                         
   1   1   6       5048.60       5598.41        77.93 o                         
   2   1   6          6.06         11.30         0.90 o                         
   3   1   6        732.01        724.80         7.19 o                         
   4   1   6         75.73         65.12         2.48 o                         
   5   1   6        305.82        303.64         4.50 o                         
   6   1   6         21.41         20.03         1.53 o                         
   7   1   6          0.32          2.96         1.11 o                         
   8   1   6         52.45         39.55         2.60 o                         
   9   1   6        181.44        178.26         4.80 o                         
  10   1   6         34.55         36.49         2.73 o                         
  11   1   6         35.07         31.75         2.59 o                         
  12   1   6          0.29         -1.27         1.27 o                         
 -15   2   6          2.73          4.58         2.06 o                         
 -14   2   6          0.01         -1.54         1.54 o                         
 -13   2   6          0.60         -0.55         1.11 o                         
 -12   2   6         35.03         43.66         2.56 o                         
 -11   2   6         28.69         23.15         1.88 o                         
 -10   2   6          3.89          5.79         1.31 o                         
  -9   2   6         80.82         66.83         1.83 o                         
  -8   2   6        269.65        264.02         3.74 o                         
  -7   2   6       1308.18       1305.80        12.06 o                         
  -6   2   6       2831.12       2951.10        25.06 o                         
  -5   2   6        188.38        164.80         2.77 o                         
  -4   2   6        887.15        897.83         8.84 o                         
  -3   2   6       1253.29       1275.56        10.36 o                         
  -2   2   6       1589.83       1505.05        12.55 o                         
  -1   2   6        248.75        245.78         3.48 o                         
   0   2   6       4967.15       5423.71        76.07 o                         
   1   2   6        120.75        107.92         2.12 o                         
   2   2   6        119.02        195.97         2.86 o                         
   3   2   6       3217.98       3189.66        27.39 o                         
   4   2   6        392.06        383.63         4.75 o                         
   5   2   6        377.12        410.23         5.40 o                         
   6   2   6        503.41        464.94         6.06 o                         
   7   2   6        649.47        619.30         8.25 o                         
   8   2   6         33.23         31.41         2.40 o                         
   9   2   6          9.89          4.57         1.71 o                         
  10   2   6          5.42          4.23         1.49 o                         
  11   2   6         12.74         14.09         1.97 o                         
 -15   3   6          2.96         -0.26         1.99 o                         
 -14   3   6         89.23         78.23         4.01 o                         
 -13   3   6          0.12         -0.90         0.90 o                         
 -12   3   6        593.95        576.29         8.43 o                         
 -11   3   6        109.65         95.92         3.64 o                         
 -10   3   6         10.53          6.03         1.20 o                         
  -9   3   6        567.55        554.18         7.22 o                         
  -8   3   6        256.59        270.20         3.97 o                         
  -7   3   6        655.43        639.15         7.65 o                         
  -6   3   6        813.00        858.58         8.64 o                         
  -5   3   6       1613.88       1635.81        13.46 o                         
  -4   3   6         10.74          4.64         0.71 o                         
  -3   3   6          1.80          1.47         0.53 o                         
  -2   3   6         98.83         87.02         1.71 o                         
  -1   3   6         94.86        121.64         2.17 o                         
   0   3   6       1049.41       1081.36         9.79 o                         
   1   3   6         75.79         75.68         1.81 o                         
   2   3   6        208.07        186.18         3.91 o                         
   3   3   6       1703.51       1773.64        13.94 o                         
   4   3   6        450.79        397.73         5.16 o                         
   5   3   6          1.23          1.73         0.75 o                         
   6   3   6        215.20        249.97         4.14 o                         
   7   3   6         22.46         30.11         2.00 o                         
   8   3   6        140.44        104.88         4.19 o                         
   9   3   6          3.69          4.06         1.30 o                         
  10   3   6         66.76         64.81         2.64 o                         
  11   3   6         70.85         79.72         4.99 o                         
 -15   4   6          2.74          2.44         2.06 o                         
 -14   4   6         57.69         50.58         4.05 o                         
 -13   4   6          0.16          2.44         1.56 o                         
 -12   4   6          0.41         -1.03         1.41 o                         
 -11   4   6         68.58         65.90         3.10 o                         
 -10   4   6         63.11         52.54         2.53 o                         
  -9   4   6         36.53         41.98         2.22 o                         
  -8   4   6         89.92         76.29         2.33 o                         
  -7   4   6         27.76         20.46         1.15 o                         
  -6   4   6        301.11        250.95         3.11 o                         
  -5   4   6          0.42          4.76         0.71 o                         
  -4   4   6         51.68         48.73         1.50 o                         
  -3   4   6       4324.43       4401.70       116.73 o                         
  -2   4   6       1238.13       1303.16        10.94 o                         
  -1   4   6       2695.49       2555.68        28.86 o                         
   0   4   6       1431.00       1450.68        12.56 o                         
   1   4   6        389.00        408.09         4.77 o                         
   2   4   6          5.49          1.56         0.64 o                         
   3   4   6         17.98         17.89         1.32 o                         
   4   4   6         91.71         98.33         2.62 o                         
   5   4   6        475.92        467.43         6.02 o                         
   6   4   6          2.34          2.29         1.09 o                         
   7   4   6       1726.19       1763.43        20.52 o                         
   8   4   6          0.11          1.71         1.40 o                         
   9   4   6         98.96         94.14         4.71 o                         
  10   4   6        111.69        109.54         5.13 o                         
  11   4   6         29.79         26.75         3.21 o                         
 -15   5   6         84.77         82.42         5.62 o                         
 -14   5   6         20.27         16.97         2.51 o                         
 -13   5   6         54.92         59.28         4.19 o                         
 -12   5   6        481.13        456.50         8.73 o                         
 -11   5   6         21.31         24.23         2.72 o                         
 -10   5   6        128.88        132.22         4.02 o                         
  -9   5   6        657.11        633.63         8.75 o                         
  -8   5   6          2.00          1.26         0.68 o                         
  -7   5   6          3.58          5.59         0.93 o                         
  -6   5   6        490.28        435.97         5.04 o                         
  -5   5   6         19.19         30.39         1.33 o                         
  -4   5   6       3629.47       3749.07        50.11 o                         
  -3   5   6         68.16         53.51         1.66 o                         
  -2   5   6       1678.54       1902.70        15.72 o                         
  -1   5   6       1023.83       1043.64         8.94 o                         
   0   5   6        246.30        239.33         3.58 o                         
   1   5   6        362.98        339.40         4.59 o                         
   2   5   6         74.69         79.22         2.30 o                         
   3   5   6        915.06        915.98         9.46 o                         
   4   5   6          7.62          3.55         0.99 o                         
   5   5   6       2190.22       2158.75        18.99 o                         
   6   5   6        100.59         84.78         3.35 o                         
   7   5   6       1472.12       1468.35        18.80 o                         
   8   5   6          8.22          4.09         1.70 o                         
   9   5   6         26.37         25.05         2.73 o                         
  10   5   6         87.67         96.61         4.80 o                         
  11   5   6         14.06         12.62         2.41 o                         
 -14   6   6          0.22          0.10         2.04 o                         
 -13   6   6          2.86          4.71         2.04 o                         
 -12   6   6        484.41        507.63        12.02 o                         
 -11   6   6         87.40        100.89         4.28 o                         
 -10   6   6        791.50        807.77        13.13 o                         
  -9   6   6         32.68         33.76         1.64 o                         
  -8   6   6         14.52         14.25         1.28 o                         
  -7   6   6         55.78         45.57         2.02 o                         
  -6   6   6        243.47        240.89         3.55 o                         
  -5   6   6       3951.82       3994.84        43.88 o                         
  -4   6   6        357.00        325.52         4.12 o                         
  -3   6   6        194.81        273.70         3.80 o                         
  -2   6   6       1296.55       1409.48        12.46 o                         
  -1   6   6        174.03        151.54         3.01 o                         
   0   6   6        732.67        854.36         7.91 o                         
   1   6   6        385.68        370.09         4.71 o                         
   2   6   6        158.53        138.31         3.05 o                         
   3   6   6       1043.76       1104.44        11.01 o                         
   4   6   6        780.41        713.17         8.31 o                         
   5   6   6        422.40        405.68         7.66 o                         
   6   6   6         23.60         37.43         2.70 o                         
   7   6   6          3.53          5.29         1.61 o                         
   8   6   6         13.90         12.24         2.34 o                         
   9   6   6        254.74        247.82         7.00 o                         
  10   6   6         62.96         65.35         4.14 o                         
  11   6   6          4.16          2.30         1.91 o                         
 -14   7   6         71.18         86.37         5.00 o                         
 -13   7   6          1.29          0.37         1.64 o                         
 -12   7   6         58.58         55.70         3.49 o                         
 -11   7   6         27.90         24.40         2.40 o                         
 -10   7   6          3.65          2.24         1.33 o                         
  -9   7   6        243.56        218.06         4.25 o                         
  -8   7   6        122.97        114.57         2.96 o                         
  -7   7   6         35.08         31.17         1.84 o                         
  -6   7   6          2.10          2.65         0.76 o                         
  -5   7   6         41.81         56.12         2.01 o                         
  -4   7   6        124.24         91.33         2.32 o                         
  -3   7   6        387.02        394.03         4.95 o                         
  -2   7   6       1199.81       1300.61        11.91 o                         
  -1   7   6        202.97        199.32         3.49 o                         
   0   7   6       1574.77       1535.21        13.23 o                         
   1   7   6          1.11          1.61         0.71 o                         
   2   7   6        254.22        283.55         3.73 o                         
   3   7   6        844.05        776.15         9.15 o                         
   4   7   6       2055.23       2176.34        19.36 o                         
   5   7   6        749.58        766.84        10.40 o                         
   6   7   6         18.82         13.41         2.27 o                         
   7   7   6        728.92        735.38        12.99 o                         
   8   7   6         16.50         17.47         2.85 o                         
   9   7   6         19.69         13.50         2.55 o                         
  10   7   6         82.78         81.92         4.70 o                         
  11   7   6         14.91         15.17         2.44 o                         
 -14   8   6        269.92        281.76         8.38 o                         
 -13   8   6         43.40         39.02         3.27 o                         
 -12   8   6         77.31         81.28         5.23 o                         
 -11   8   6          0.20         -1.20         1.20 o                         
 -10   8   6          6.58          7.56         1.65 o                         
  -9   8   6         13.09         16.02         1.45 o                         
  -8   8   6         12.73         10.49         1.73 o                         
  -7   8   6        143.85        135.94         3.38 o                         
  -6   8   6        476.93        463.46         6.15 o                         
  -5   8   6         45.10         36.90         1.86 o                         
  -4   8   6        305.76        278.55         4.16 o                         
  -3   8   6        533.24        520.54         6.79 o                         
  -2   8   6        754.67        723.30         8.37 o                         
  -1   8   6        267.31        254.30         4.15 o                         
   0   8   6        817.02        853.87         9.07 o                         
   1   8   6          0.00         -0.17         0.63 o                         
   2   8   6       1030.56       1023.92         9.43 o                         
   3   8   6          1.52          6.01         1.26 o                         
   4   8   6          0.99          0.22         1.08 o                         
   5   8   6       2034.23       2030.99        24.45 o                         
   6   8   6        154.09        152.54         4.95 o                         
   7   8   6          0.78         -1.16         1.51 o                         
   8   8   6         18.96         25.90         2.82 o                         
   9   8   6         10.80          6.08         2.04 o                         
  10   8   6        156.01        140.14         6.09 o                         
 -13   9   6          1.08          1.09         1.63 o                         
 -12   9   6         48.23         43.65         3.77 o                         
 -11   9   6         52.62         69.28         4.10 o                         
 -10   9   6          7.02          6.55         1.14 o                         
  -9   9   6         28.17         39.51         2.41 o                         
  -8   9   6         26.44         30.31         2.07 o                         
  -7   9   6        413.10        406.52         5.03 o                         
  -6   9   6        820.07        864.61        10.43 o                         
  -5   9   6        121.16        123.05         2.99 o                         
  -4   9   6        214.29        196.93         3.60 o                         
  -3   9   6         72.01         68.72         2.66 o                         
  -2   9   6          8.57          4.24         1.09 o                         
  -1   9   6         18.09         20.00         1.60 o                         
   0   9   6        539.67        556.07         7.55 o                         
   1   9   6        898.28        870.92         8.94 o                         
   2   9   6        119.45        127.58         2.72 o                         
   3   9   6        135.14        156.53         4.23 o                         
   4   9   6        334.12        342.43         7.39 o                         
   5   9   6         83.53         84.84         4.66 o                         
   6   9   6        134.64        134.67         5.78 o                         
   7   9   6        167.91        169.28         9.22 o                         
   8   9   6         54.87         57.86         4.63 o                         
   9   9   6        146.90        160.49         6.14 o                         
  10   9   6          2.00          1.61         1.55 o                         
 -13  10   6          7.26          7.14         2.36 o                         
 -12  10   6         43.16         45.17         4.02 o                         
 -11  10   6        106.85        105.97         5.10 o                         
 -10  10   6          0.00         -0.42         1.05 o                         
  -9  10   6         63.93         61.29         3.17 o                         
  -8  10   6        368.38        379.08         6.76 o                         
  -7  10   6       1053.72       1095.91        11.90 o                         
  -6  10   6        308.61        301.78         5.15 o                         
  -5  10   6        152.24        136.06         3.36 o                         
  -4  10   6         94.30         96.40         2.94 o                         
  -3  10   6          1.63          1.61         0.98 o                         
  -2  10   6         38.30         43.40         2.16 o                         
  -1  10   6         83.23         93.66         3.02 o                         
   0  10   6        180.63        148.88         3.42 o                         
   1  10   6        142.34        137.46         3.48 o                         
   2  10   6         41.92         39.70         2.03 o                         
   3  10   6        294.70        258.50         7.51 o                         
   4  10   6          3.76          5.85         2.20 o                         
   5  10   6        278.32        261.89         8.30 o                         
   6  10   6         25.65         28.55         3.42 o                         
   7  10   6         50.95         45.82         4.25 o                         
   8  10   6         24.56         29.26         3.44 o                         
   9  10   6         63.09         69.57         5.04 o                         
 -13  11   6         72.73         76.51         5.03 o                         
 -12  11   6          0.22         -0.90         1.60 o                         
 -11  11   6        341.19        315.95         9.56 o                         
 -10  11   6         12.51          8.14         1.71 o                         
  -9  11   6        925.84        924.60        15.76 o                         
  -8  11   6         34.28         41.33         3.21 o                         
  -7  11   6         24.46         20.22         1.86 o                         
  -6  11   6        770.73        765.81        10.14 o                         
  -5  11   6        317.70        289.08         5.57 o                         
  -4  11   6       2167.94       2229.35        19.63 o                         
  -3  11   6       1063.82       1053.50        11.57 o                         
  -2  11   6        549.74        588.18         7.57 o                         
  -1  11   6         74.99         88.56         3.59 o                         
   0  11   6        223.86        215.04         5.25 o                         
   1  11   6        656.51        613.92         9.03 o                         
   2  11   6          7.78         18.65         1.75 o                         
   3  11   6         11.33         34.31         4.14 o                         
   4  11   6         42.12         30.67         3.55 o                         
   5  11   6         22.54         24.26         3.34 o                         
   6  11   6        137.79        118.81         7.26 o                         
   7  11   6          1.86         -0.49         1.91 o                         
   8  11   6        343.40        331.55        10.68 o                         
   9  11   6         88.12         82.51         5.81 o                         
 -12  12   6         79.14         79.35         5.25 o                         
 -11  12   6          9.02          9.69         2.92 o                         
 -10  12   6        153.09        151.74         8.86 o                         
  -9  12   6         18.86         19.14         2.45 o                         
  -8  12   6       1532.54       1606.16        18.70 o                         
  -7  12   6          7.17          9.00         1.42 o                         
  -6  12   6        122.09        130.52         4.27 o                         
  -5  12   6       3284.79       3333.87        34.12 o                         
  -4  12   6        639.09        655.34         8.64 o                         
  -3  12   6       2681.72       2702.93        28.75 o                         
  -2  12   6         57.60         55.46         3.21 o                         
  -1  12   6       3388.85       3276.02        33.82 o                         
   0  12   6         44.93         42.82         2.93 o                         
   1  12   6          6.22          9.02         2.01 o                         
   2  12   6         22.32         17.89         2.53 o                         
   3  12   6        790.12        711.59        14.94 o                         
   4  12   6         98.56         70.80         5.39 o                         
   5  12   6         44.80         43.97         4.38 o                         
   6  12   6         65.84         42.62         5.65 o                         
   7  12   6         70.99         55.63         5.38 o                         
   8  12   6          1.07          0.78         1.95 o                         
 -11  13   6        195.10        192.57         5.51 o                         
 -10  13   6         31.57         29.95         3.48 o                         
  -9  13   6       1373.51       1431.73        20.37 o                         
  -8  13   6        154.91        163.10         3.95 o                         
  -7  13   6          2.21          2.20         1.35 o                         
  -6  13   6        115.79        103.73         4.66 o                         
  -5  13   6        177.01        191.33         7.98 o                         
  -4  13   6          8.91          5.86         1.67 o                         
  -3  13   6        510.05        495.85         8.30 o                         
  -2  13   6         34.03         19.46         2.72 o                         
  -1  13   6        437.10        405.75         9.59 o                         
   0  13   6          7.94          3.73         1.65 o                         
   1  13   6        100.06        101.84         5.40 o                         
   2  13   6        197.42        191.64         6.03 o                         
   3  13   6        216.58        216.04         7.85 o                         
   4  13   6          6.23          6.41         2.40 o                         
   5  13   6        130.09        147.64         7.80 o                         
   6  13   6         56.82         53.74         4.79 o                         
   7  13   6         32.22         20.84         5.67 o                         
   8  13   6         74.62         70.69         6.28 o                         
 -11  14   6         13.90         16.14         2.11 o                         
 -10  14   6         73.86         65.21         4.26 o                         
  -9  14   6          4.82          2.62         2.01 o                         
  -8  14   6        229.89        234.62         5.07 o                         
  -7  14   6         50.37         49.36         2.96 o                         
  -6  14   6         31.91         27.09         3.80 o                         
  -5  14   6          9.59         16.59         2.29 o                         
  -4  14   6         69.09         88.44         4.60 o                         
  -3  14   6        332.21        329.57         7.64 o                         
  -2  14   6        395.68        387.59         8.60 o                         
  -1  14   6        219.17        187.38         6.54 o                         
   0  14   6          1.70          2.44         1.59 o                         
   1  14   6          5.29          4.64         1.74 o                         
   2  14   6        327.98        302.77         8.79 o                         
   3  14   6         46.39         42.98         4.14 o                         
   4  14   6        155.93        162.58         7.33 o                         
   5  14   6         99.13        120.27         7.04 o                         
   6  14   6        152.14        157.54         8.05 o                         
   7  14   6          4.80          7.28         2.69 o                         
 -10  15   6          0.02          2.90         1.97 o                         
  -9  15   6          6.13          2.37         2.02 o                         
  -8  15   6          7.92          6.60         1.62 o                         
  -7  15   6         17.95         19.87         2.31 o                         
  -6  15   6         28.67         27.63         3.12 o                         
  -5  15   6        594.73        637.71        12.45 o                         
  -4  15   6        273.93        269.08         7.88 o                         
  -3  15   6        191.16        192.92         6.77 o                         
  -2  15   6         18.75         11.69         2.30 o                         
  -1  15   6         66.40         64.61         4.58 o                         
   0  15   6        146.87        155.15         7.14 o                         
   1  15   6         14.64         13.37         2.53 o                         
   2  15   6         13.12         11.19         2.38 o                         
   3  15   6         21.09         17.05         1.81 o                         
   4  15   6          8.64          4.97         2.35 o                         
   5  15   6          1.19          2.16         2.27 o                         
   6  15   6         16.83         19.17         3.71 o                         
  -9  16   6          1.26         -1.36         1.98 o                         
  -8  16   6         19.87         21.02         2.96 o                         
  -7  16   6         89.35         96.57         4.25 o                         
  -6  16   6          5.22          8.77         2.32 o                         
  -5  16   6         66.72         56.88         4.37 o                         
  -4  16   6        100.66        111.50         6.64 o                         
  -3  16   6        415.12        405.32        10.06 o                         
  -2  16   6         36.45         33.61         4.15 o                         
  -1  16   6        206.95        192.01         7.04 o                         
   0  16   6         22.31         29.13         3.50 o                         
   1  16   6        311.44        314.16         8.61 o                         
   2  16   6        138.59        151.46         8.01 o                         
   3  16   6          1.14          2.56         1.20 o                         
   4  16   6          6.18          3.44         2.72 o                         
   5  16   6         41.54         42.14         4.84 o                         
  -7  17   6         30.80         26.60         3.53 o                         
  -6  17   6          5.72          6.19         2.28 o                         
  -5  17   6          4.33          5.44         2.18 o                         
  -4  17   6         84.62         93.14         6.23 o                         
  -3  17   6        218.88        199.88         7.89 o                         
  -2  17   6         35.95         38.28         4.19 o                         
  -1  17   6         11.51         17.56         3.24 o                         
   0  17   6         44.61         40.49         3.97 o                         
   1  17   6        336.13        367.91         9.22 o                         
   2  17   6          0.98          0.24         2.33 o                         
   3  17   6         53.74         59.96         5.61 o                         
   4  17   6        161.91        154.46         9.64 o                         
  -5  18   6         13.89         17.53         3.36 o                         
  -4  18   6         26.82         28.73         5.41 o                         
  -3  18   6         59.52         58.94         5.91 o                         
  -2  18   6         93.66         86.44         6.96 o                         
  -1  18   6         10.30          9.53         2.93 o                         
   0  18   6        116.00        121.78         7.20 o                         
   1  18   6          0.11          1.11         1.96 o                         
   2  18   6         22.43         14.82         3.96 o                         
 -15   0   7         59.96         54.67         7.38 o                         
 -13   0   7        111.92        124.61         4.33 o                         
 -11   0   7        373.74        357.22         6.54 o                         
  -9   0   7         68.18         91.28         4.79 o                         
  -7   0   7       1966.60       1936.31        21.65 o                         
  -5   0   7       1431.12       1454.89        19.17 o                         
  -3   0   7       1647.63       1639.01        19.72 o                         
  -1   0   7         32.44         44.36         2.16 o                         
   1   0   7        306.54        366.10         6.63 o                         
   3   0   7        428.83        424.51         7.75 o                         
   5   0   7          0.10          0.25         1.06 o                         
   7   0   7          0.80         -1.23         1.48 o                         
   9   0   7         85.13         87.98         5.25 o                         
  11   0   7          4.17          8.44         2.83 o                         
 -15   1   7        153.15        165.41         6.35 o                         
 -14   1   7          0.46          2.72         1.42 o                         
 -13   1   7         77.82         81.56         3.59 o                         
 -12   1   7         47.99         47.96         2.24 o                         
 -11   1   7        159.41        153.64         2.81 o                         
 -10   1   7         38.24         37.08         1.49 o                         
  -9   1   7       1606.17       1655.21        14.26 o                         
  -8   1   7        926.47        857.17         8.16 o                         
  -7   1   7         16.57         22.22         1.27 o                         
  -6   1   7        519.39        503.31         5.73 o                         
  -5   1   7         78.54         77.46         3.13 o                         
  -4   1   7          3.06          7.07         0.76 o                         
  -3   1   7        101.86        109.08         1.99 o                         
  -2   1   7         28.07         36.86         1.45 o                         
  -1   1   7        740.63        777.07         7.70 o                         
   0   1   7         71.85         80.48         1.95 o                         
   1   1   7       1200.75       1182.15        10.07 o                         
   2   1   7        366.39        361.25         4.39 o                         
   3   1   7         68.96         48.61         1.83 o                         
   4   1   7         20.33         11.00         1.15 o                         
   5   1   7        103.15        100.47         2.75 o                         
   6   1   7        464.83        435.14         7.59 o                         
   7   1   7        310.11        261.32         6.26 o                         
   8   1   7        330.18        315.77         6.49 o                         
   9   1   7          0.31         -0.06         1.26 o                         
  10   1   7        458.49        455.82         8.76 o                         
  11   1   7        223.70        225.01         7.24 o                         
 -15   2   7          3.07          1.74         1.94 o                         
 -14   2   7         10.07         11.82         2.00 o                         
 -13   2   7         78.79         78.46         3.66 o                         
 -12   2   7        107.57        105.96         3.80 o                         
 -11   2   7          5.30          0.95         1.04 o                         
 -10   2   7        420.09        433.56         5.38 o                         
  -9   2   7        716.09        645.34         7.24 o                         
  -8   2   7         87.06         97.71         2.93 o                         
  -7   2   7       2824.35       2807.69        24.00 o                         
  -6   2   7         61.60         78.16         1.82 o                         
  -5   2   7        602.75        594.38         6.42 o                         
  -4   2   7         23.42         28.85         1.62 o                         
  -3   2   7         30.34         39.86         1.36 o                         
  -2   2   7       1509.15       1441.87        12.46 o                         
  -1   2   7        783.28        779.19         7.40 o                         
   0   2   7       1373.99       1508.80        12.55 o                         
   1   2   7         56.65         76.38         2.94 o                         
   2   2   7       1117.72       1139.92        10.22 o                         
   3   2   7        111.43        104.83         2.30 o                         
   4   2   7        428.93        399.91         4.95 o                         
   5   2   7          2.73         11.89         1.25 o                         
   6   2   7        684.23        667.39         8.63 o                         
   7   2   7        100.42         95.20         3.91 o                         
   8   2   7         30.94         24.20         2.34 o                         
   9   2   7        471.00        458.85         8.04 o                         
  10   2   7         19.45         16.38         2.33 o                         
  11   2   7         96.80         91.36         5.13 o                         
 -15   3   7        120.40        108.43         5.43 o                         
 -14   3   7          0.50          0.69         1.22 o                         
 -13   3   7         10.49         14.13         1.69 o                         
 -12   3   7         81.47         91.42         3.56 o                         
 -11   3   7         10.86          7.35         1.25 o                         
 -10   3   7          9.03          4.94         0.86 o                         
  -9   3   7        270.16        248.24         3.78 o                         
  -8   3   7        190.56        205.11         4.51 o                         
  -7   3   7       2155.21       2158.54        18.36 o                         
  -6   3   7        126.26        103.08         2.08 o                         
  -5   3   7         18.88         17.15         1.13 o                         
  -4   3   7        491.90        524.04         5.98 o                         
  -3   3   7       1659.76       1616.27        13.13 o                         
  -2   3   7       1902.72       1900.67        15.13 o                         
  -1   3   7        168.22        159.81         2.82 o                         
   0   3   7        334.47        332.00         4.04 o                         
   1   3   7         17.93         17.68         1.10 o                         
   2   3   7         34.57         34.26         1.49 o                         
   3   3   7        448.54        465.20         5.26 o                         
   4   3   7        619.83        612.22         6.36 o                         
   5   3   7       5068.25       5124.79        48.48 o                         
   6   3   7        533.77        554.18         7.56 o                         
   7   3   7        321.54        317.02         6.06 o                         
   8   3   7          8.57         14.53         1.73 o                         
   9   3   7        104.14         92.67         3.40 o                         
  10   3   7          4.31          4.87         1.87 o                         
  11   3   7        410.65        401.31         9.29 o                         
 -15   4   7        142.52        147.62         6.69 o                         
 -14   4   7          8.52         10.05         1.79 o                         
 -13   4   7         14.29         12.61         1.94 o                         
 -12   4   7          2.00          2.46         1.19 o                         
 -11   4   7         22.63         21.98         1.86 o                         
 -10   4   7         58.23         52.00         2.51 o                         
  -9   4   7        561.24        530.97         6.10 o                         
  -8   4   7         43.12         43.20         2.62 o                         
  -7   4   7        442.64        422.34         5.50 o                         
  -6   4   7        577.81        670.19         6.86 o                         
  -5   4   7        279.35        252.91         3.57 o                         
  -4   4   7         46.44         28.95         1.08 o                         
  -3   4   7        373.93        358.18         4.24 o                         
  -2   4   7       2309.61       2187.95        17.28 o                         
  -1   4   7       1429.86       1385.34        11.79 o                         
   0   4   7         70.40         67.99         2.06 o                         
   1   4   7        220.21        200.38         3.28 o                         
   2   4   7         41.16         38.49         1.70 o                         
   3   4   7         32.70         44.85         1.92 o                         
   4   4   7        287.14        252.36         4.62 o                         
   5   4   7          2.37          0.44         1.01 o                         
   6   4   7        163.33        170.76         4.81 o                         
   7   4   7         88.12         80.53         6.17 o                         
   8   4   7         71.10         76.45         4.48 o                         
   9   4   7          0.81         -0.42         1.55 o                         
  10   4   7         96.77         94.28         5.00 o                         
  11   4   7         53.36         48.59         4.01 o                         
 -15   5   7         20.73         13.34         2.72 o                         
 -14   5   7        183.15        190.82         6.67 o                         
 -13   5   7        163.35        165.38         5.26 o                         
 -12   5   7          0.10          0.27         1.24 o                         
 -11   5   7        114.08        124.39         5.66 o                         
 -10   5   7         13.32          8.68         1.25 o                         
  -9   5   7          9.56          6.20         0.86 o                         
  -8   5   7          0.03          0.86         0.69 o                         
  -7   5   7        161.99        157.31         3.68 o                         
  -6   5   7        194.05        188.98         3.23 o                         
  -5   5   7         95.85         86.23         1.90 o                         
  -4   5   7       1170.84       1164.66        10.02 o                         
  -3   5   7        675.75        672.21         6.68 o                         
  -2   5   7       1778.66       1789.25        14.03 o                         
  -1   5   7        127.14        108.49         2.30 o                         
   0   5   7         62.03         50.82         2.07 o                         
   1   5   7         49.82         49.54         1.93 o                         
   2   5   7          3.21          8.70         0.97 o                         
   3   5   7        253.53        255.57         4.39 o                         
   4   5   7       3037.03       2969.15        24.85 o                         
   5   5   7        169.12        172.01         4.68 o                         
   6   5   7         70.54         69.97         4.05 o                         
   7   5   7        275.08        285.58         6.95 o                         
   8   5   7        415.39        418.27         9.61 o                         
   9   5   7         15.80          9.02         2.31 o                         
  10   5   7         48.02         54.51         3.94 o                         
 -14   6   7         18.89         20.63         2.66 o                         
 -13   6   7          2.41          2.86         1.71 o                         
 -12   6   7         85.43         76.11         3.75 o                         
 -11   6   7          2.18          1.42         1.45 o                         
 -10   6   7        104.75         92.67         2.67 o                         
  -9   6   7         34.87         36.75         1.71 o                         
  -8   6   7        625.93        630.08         7.67 o                         
  -7   6   7        119.86        109.67         3.59 o                         
  -6   6   7         74.24         72.84         2.02 o                         
  -5   6   7          0.65          0.69         0.72 o                         
  -4   6   7       1350.55       1435.68        12.55 o                         
  -3   6   7        339.95        332.89         4.42 o                         
  -2   6   7         10.61         17.21         1.29 o                         
  -1   6   7         48.18         44.37         1.90 o                         
   0   6   7        864.13        819.59         8.24 o                         
   1   6   7        453.40        429.02         5.36 o                         
   2   6   7         99.34         94.06         2.64 o                         
   3   6   7        385.52        421.95         6.40 o                         
   4   6   7        474.55        480.27         7.02 o                         
   5   6   7       1379.88       1428.73        17.29 o                         
   6   6   7          0.17          1.00         1.44 o                         
   7   6   7         32.27         37.99         3.38 o                         
   8   6   7          9.61         11.26         2.31 o                         
   9   6   7        160.53        167.30         6.09 o                         
  10   6   7         32.65         31.61         3.26 o                         
 -14   7   7         90.57        104.09         5.22 o                         
 -13   7   7        104.10        103.60         4.44 o                         
 -12   7   7          2.48          3.45         1.61 o                         
 -11   7   7          3.10          1.93         1.25 o                         
 -10   7   7          3.69          2.11         0.88 o                         
  -9   7   7        449.94        431.57         5.83 o                         
  -8   7   7        184.46        191.63         3.79 o                         
  -7   7   7        204.60        200.80         3.92 o                         
  -6   7   7        113.44        112.64         2.60 o                         
  -5   7   7        604.90        645.87         7.36 o                         
  -4   7   7         43.44         29.07         1.51 o                         
  -3   7   7          3.68          1.83         0.74 o                         
  -2   7   7         26.18         19.91         1.44 o                         
  -1   7   7       1281.57       1304.42        11.77 o                         
   0   7   7         56.81         52.69         1.99 o                         
   1   7   7       1096.06       1069.74        10.70 o                         
   2   7   7        406.12        367.53         4.63 o                         
   3   7   7       1810.36       1880.05        17.22 o                         
   4   7   7        235.46        243.90         5.40 o                         
   5   7   7         33.89         44.47         3.67 o                         
   6   7   7         89.37         89.25         4.83 o                         
   7   7   7        120.85        124.76         5.39 o                         
   8   7   7         65.82         49.62         3.84 o                         
   9   7   7         85.20         93.36         5.07 o                         
  10   7   7          3.30          2.27         2.16 o                         
 -14   8   7         11.15         18.30         2.72 o                         
 -13   8   7         69.46         76.24         5.39 o                         
 -12   8   7         32.03         33.13         2.83 o                         
 -11   8   7         11.36          9.97         2.08 o                         
 -10   8   7        114.44        109.66         3.05 o                         
  -9   8   7         74.88         89.48         2.69 o                         
  -8   8   7         99.52        103.34         3.23 o                         
  -7   8   7         30.14         27.77         1.58 o                         
  -6   8   7         70.99         55.57         2.60 o                         
  -5   8   7       3712.01       3772.85        32.60 o                         
  -4   8   7         29.40         37.59         1.93 o                         
  -3   8   7        783.02        806.49         8.78 o                         
  -2   8   7        163.96        156.30         3.59 o                         
  -1   8   7         79.57         77.30         2.65 o                         
   0   8   7          0.07          0.35         0.77 o                         
   1   8   7          9.89         15.70         1.19 o                         
   2   8   7       3180.08       3223.27        25.26 o                         
   3   8   7        562.82        555.95         8.56 o                         
   4   8   7        185.35        182.80         5.88 o                         
   5   8   7          5.18          8.36         2.25 o                         
   6   8   7        230.13        223.88         6.80 o                         
   7   8   7         89.36         81.65         5.42 o                         
   8   8   7         36.14         38.87         3.45 o                         
   9   8   7        102.37        113.17         5.21 o                         
  10   8   7          1.63          2.29         1.60 o                         
 -13   9   7         41.07         29.33         3.04 o                         
 -12   9   7        115.52        124.35         4.79 o                         
 -11   9   7        105.64        110.74         6.87 o                         
 -10   9   7          1.69          0.84         1.01 o                         
  -9   9   7        265.35        261.10         5.26 o                         
  -8   9   7         18.11         18.46         1.94 o                         
  -7   9   7        113.43        103.54         3.17 o                         
  -6   9   7        109.81         98.26         4.40 o                         
  -5   9   7         36.06         39.24         2.07 o                         
  -4   9   7        291.29        300.28         5.11 o                         
  -3   9   7          5.58          5.03         1.20 o                         
  -2   9   7         88.48         80.86         3.10 o                         
  -1   9   7        179.14        204.86         3.95 o                         
   0   9   7         34.65         39.61         2.08 o                         
   1   9   7       1610.53       1580.77        13.64 o                         
   2   9   7        532.85        513.61         6.63 o                         
   3   9   7         52.77         55.46         3.59 o                         
   4   9   7          2.98          0.51         1.73 o                         
   5   9   7         85.03         92.60         5.15 o                         
   6   9   7          5.38          6.71         2.20 o                         
   7   9   7          8.62          6.30         2.23 o                         
   8   9   7          1.12          2.39         1.87 o                         
   9   9   7          9.71         11.91         2.65 o                         
 -13  10   7          1.97         -0.46         1.86 o                         
 -12  10   7         33.55         40.47         3.16 o                         
 -11  10   7        119.07        140.13         5.38 o                         
 -10  10   7         28.30         31.17         2.43 o                         
  -9  10   7        719.41        704.12        10.96 o                         
  -8  10   7         47.79         48.81         3.31 o                         
  -7  10   7         87.84         78.01         3.31 o                         
  -6  10   7         17.23         16.99         1.61 o                         
  -5  10   7        392.42        378.87         7.26 o                         
  -4  10   7         35.38         32.74         2.04 o                         
  -3  10   7         57.36         54.10         2.51 o                         
  -2  10   7        732.90        708.64         8.77 o                         
  -1  10   7         21.40         19.16         1.60 o                         
   0  10   7        149.04        135.72         3.89 o                         
   1  10   7         71.23         81.44         3.83 o                         
   2  10   7        716.27        704.05         9.55 o                         
   3  10   7        472.52        476.32        12.06 o                         
   4  10   7         80.24         77.47         5.35 o                         
   5  10   7         44.24         42.02         4.02 o                         
   6  10   7         27.66         33.94         3.37 o                         
   7  10   7          3.95          2.50         2.00 o                         
   8  10   7         18.59         17.77         3.02 o                         
   9  10   7        219.16        225.56         7.08 o                         
 -12  11   7          3.85          0.43         1.63 o                         
 -11  11   7        120.50        135.39         3.74 o                         
 -10  11   7         80.77         85.32         3.86 o                         
  -9  11   7         26.70         28.04         2.97 o                         
  -8  11   7         34.90         40.97         2.95 o                         
  -7  11   7          1.58          2.37         1.35 o                         
  -6  11   7          3.00          2.48         1.39 o                         
  -5  11   7        369.98        363.62         6.85 o                         
  -4  11   7          6.06          5.03         1.46 o                         
  -3  11   7        167.46        166.93         4.31 o                         
  -2  11   7        465.56        456.21         7.90 o                         
  -1  11   7          6.08         -1.17         1.17 o                         
   0  11   7         19.10         22.02         2.19 o                         
   1  11   7          3.71         13.76         1.81 o                         
   2  11   7        113.62        110.85         3.67 o                         
   3  11   7        119.99        106.93         7.16 o                         
   4  11   7        246.83        239.12         8.06 o                         
   5  11   7        281.41        260.12         8.74 o                         
   6  11   7         42.02         38.75         4.29 o                         
   7  11   7         78.45         77.16         6.37 o                         
   8  11   7        125.34        126.75         7.55 o                         
 -12  12   7         42.61         31.70         3.83 o                         
 -11  12   7        384.30        377.51         7.45 o                         
 -10  12   7         36.28         38.58         3.00 o                         
  -9  12   7        464.69        495.54         9.60 o                         
  -8  12   7          3.57          1.80         1.16 o                         
  -7  12   7        325.74        370.75         6.91 o                         
  -6  12   7         26.12         27.12         2.89 o                         
  -5  12   7         55.72         43.40         3.29 o                         
  -4  12   7          0.96          2.05         1.34 o                         
  -3  12   7         64.25         81.76         3.84 o                         
  -2  12   7        116.39        104.33         4.85 o                         
  -1  12   7        273.52        272.68         6.91 o                         
   0  12   7        126.07        123.96         4.45 o                         
   1  12   7          0.57          1.21         1.51 o                         
   2  12   7         13.73         17.99         1.95 o                         
   3  12   7         22.54         12.96         2.83 o                         
   4  12   7        167.19        192.22         7.70 o                         
   5  12   7          1.14          3.87         2.27 o                         
   6  12   7         16.76         23.71         3.42 o                         
   7  12   7         10.16         10.85         3.98 o                         
   8  12   7         18.07         23.26         3.75 o                         
 -11  13   7         88.57         91.75         4.01 o                         
 -10  13   7          0.00          3.24         1.68 o                         
  -9  13   7         43.85         42.14         3.40 o                         
  -8  13   7          3.62          2.23         1.12 o                         
  -7  13   7         35.79         39.03         2.85 o                         
  -6  13   7         30.09         33.24         3.49 o                         
  -5  13   7         34.29         40.21         3.14 o                         
  -4  13   7         37.85         45.09         3.74 o                         
  -3  13   7         40.06         50.81         3.18 o                         
  -2  13   7         13.34         18.92         2.23 o                         
  -1  13   7         32.21         27.13         2.60 o                         
   0  13   7          9.55          4.32         1.94 o                         
   1  13   7         35.35         42.86         3.92 o                         
   2  13   7         30.59         26.46         2.22 o                         
   3  13   7         15.67         24.28         3.62 o                         
   4  13   7         77.46         70.43         5.49 o                         
   5  13   7          2.63          5.09         3.56 o                         
   6  13   7         21.91         27.72         3.98 o                         
   7  13   7        149.27        165.78         7.02 o                         
 -10  14   7         65.34         66.10         4.80 o                         
  -9  14   7         17.30         23.86         2.66 o                         
  -8  14   7        201.50        191.26         4.71 o                         
  -7  14   7        145.12        174.04         5.38 o                         
  -6  14   7         33.06         39.07         3.15 o                         
  -5  14   7        805.61        805.22        13.01 o                         
  -4  14   7        327.87        302.02         8.34 o                         
  -3  14   7          0.80          1.68         1.52 o                         
  -2  14   7          7.19          3.68         1.85 o                         
  -1  14   7         19.85         22.08         3.11 o                         
   0  14   7         58.50         51.71         4.31 o                         
   1  14   7          1.36         -0.65         1.55 o                         
   2  14   7        348.37        350.09         7.17 o                         
   3  14   7          9.22         13.87         3.02 o                         
   4  14   7        173.66        171.04         7.77 o                         
   5  14   7        222.88        230.02         8.46 o                         
   6  14   7          0.21          0.33         1.88 o                         
  -9  15   7          1.43          0.40         2.10 o                         
  -8  15   7         37.37         37.55         2.63 o                         
  -7  15   7         33.58         28.98         3.07 o                         
  -6  15   7          3.98          4.66         2.03 o                         
  -5  15   7          3.00         -1.47         1.79 o                         
  -4  15   7         42.37         37.71         3.89 o                         
  -3  15   7          0.09          0.75         1.88 o                         
  -2  15   7         98.43        105.68         6.65 o                         
  -1  15   7          5.66          1.65         1.87 o                         
   0  15   7         73.96         83.83         4.79 o                         
   1  15   7        217.47        228.14         6.62 o                         
   2  15   7        417.45        421.56         8.03 o                         
   3  15   7          4.11         -1.22         1.74 o                         
   4  15   7          0.27          5.41         2.27 o                         
   5  15   7        144.97        142.80         9.18 o                         
  -8  16   7          6.74          6.93         2.35 o                         
  -7  16   7          9.82         12.59         2.48 o                         
  -6  16   7         89.76        106.36         5.61 o                         
  -5  16   7         83.58         82.29         5.77 o                         
  -4  16   7          0.07         -1.71         1.71 o                         
  -3  16   7        129.21        143.93         8.54 o                         
  -2  16   7          2.20          0.12         2.03 o                         
  -1  16   7          3.59          3.18         2.30 o                         
   0  16   7          0.47          2.57         1.93 o                         
   1  16   7         13.73         15.49         2.55 o                         
   2  16   7         77.13         90.12         5.25 o                         
   3  16   7         18.92          3.87         2.98 o                         
   4  16   7         63.19         50.18         5.76 o                         
  -7  17   7         23.71         19.88         3.17 o                         
  -6  17   7          0.82          2.14         4.16 o                         
  -5  17   7         57.79         55.14         5.11 o                         
  -4  17   7          2.61          5.17         3.05 o                         
  -3  17   7        157.51        151.27         7.32 o                         
  -2  17   7         65.36         64.71         5.35 o                         
  -1  17   7          5.09          9.82         2.72 o                         
   0  17   7         13.21         13.04         2.84 o                         
   1  17   7        130.69        130.04         8.56 o                         
   2  17   7         41.09         42.34         3.70 o                         
   3  17   7         15.20         16.91         2.99 o                         
  -5  18   7         45.25         37.31         6.87 o                         
  -4  18   7          6.27          1.15         2.33 o                         
  -3  18   7          0.02          0.60         1.89 o                         
  -2  18   7        137.55        145.17         7.43 o                         
  -1  18   7          9.08         11.81         3.15 o                         
   0  18   7          5.24          3.79         2.24 o                         
 -14   0   8         58.69         57.46         6.27 o                         
 -12   0   8        165.17        155.15         3.99 o                         
 -10   0   8         30.52         40.43         3.85 o                         
  -8   0   8        972.81       1039.61        14.39 o                         
  -6   0   8         76.43         98.18         4.80 o                         
  -4   0   8       6476.52       6422.02       179.30 o                         
  -2   0   8       8117.01       8474.28       154.79 o                         
   0   0   8       1940.34       1908.42        21.20 o                         
   2   0   8         30.21         17.43         1.76 o                         
   4   0   8         28.91         28.81         2.56 o                         
   6   0   8         48.98         59.33         8.78 o                         
   8   0   8          5.98         16.49         2.80 o                         
  10   0   8          0.01          4.84         2.11 o                         
 -15   1   8         14.05         17.05         2.39 o                         
 -14   1   8         54.40         49.77         3.41 o                         
 -13   1   8          0.10         -0.87         0.94 o                         
 -12   1   8         35.75         48.97         1.84 o                         
 -11   1   8        683.44        638.29         6.79 o                         
 -10   1   8       1999.91       2019.25        18.07 o                         
  -9   1   8         99.56         99.80         2.90 o                         
  -8   1   8        905.38        884.71         9.09 o                         
  -7   1   8        818.39        792.41         8.93 o                         
  -6   1   8          2.95          1.10         0.64 o                         
  -5   1   8          1.97          1.31         0.61 o                         
  -4   1   8          0.63          2.61         0.54 o                         
  -3   1   8         78.41         64.06         2.81 o                         
  -2   1   8       1727.51       1625.58        14.18 o                         
  -1   1   8          0.08          4.22         0.75 o                         
   0   1   8        286.71        347.78         4.53 o                         
   1   1   8        382.55        348.74         4.47 o                         
   2   1   8         74.29         67.56         2.49 o                         
   3   1   8        479.66        440.50         5.64 o                         
   4   1   8         74.85         73.29         2.43 o                         
   5   1   8         29.82         16.66         1.60 o                         
   6   1   8        104.50         91.38         3.69 o                         
   7   1   8         11.89          5.54         1.50 o                         
   8   1   8         10.98          9.33         1.75 o                         
   9   1   8        264.27        261.74         6.00 o                         
  10   1   8        216.09        216.35         6.34 o                         
 -15   2   8        136.88        144.53         5.51 o                         
 -14   2   8          0.05          1.41         1.15 o                         
 -13   2   8         42.07         40.63         2.48 o                         
 -12   2   8          2.87          4.25         1.19 o                         
 -11   2   8        111.96        105.86         2.49 o                         
 -10   2   8        480.41        446.40         5.80 o                         
  -9   2   8         78.38         81.83         2.59 o                         
  -8   2   8         15.85         24.55         1.40 o                         
  -7   2   8         44.59         39.86         1.68 o                         
  -6   2   8        119.40        130.26         2.60 o                         
  -5   2   8         82.08         86.98         2.24 o                         
  -4   2   8         16.55         21.06         1.04 o                         
  -3   2   8        369.00        334.58         4.17 o                         
  -2   2   8        460.53        487.51         5.45 o                         
  -1   2   8        710.69        740.11         7.38 o                         
   0   2   8          0.28          0.26         0.63 o                         
   1   2   8        129.04        114.90         2.53 o                         
   2   2   8         14.03         11.79         1.08 o                         
   3   2   8       1304.63       1304.26        11.45 o                         
   4   2   8        306.69        318.47         4.51 o                         
   5   2   8        626.60        751.85         9.16 o                         
   6   2   8        167.45        147.45         4.38 o                         
   7   2   8         10.75          7.88         1.58 o                         
   8   2   8        193.78        167.21         6.14 o                         
   9   2   8         58.61         68.51         3.30 o                         
  10   2   8         21.37         25.56         3.13 o                         
 -15   3   8         36.34         47.52         4.91 o                         
 -14   3   8         56.84         52.93         2.95 o                         
 -13   3   8         43.44         46.28         2.55 o                         
 -12   3   8         26.02         28.08         2.01 o                         
 -11   3   8        142.30        139.99         2.74 o                         
 -10   3   8         41.07         47.42         2.16 o                         
  -9   3   8        207.36        180.01         4.67 o                         
  -8   3   8        213.82        211.31         3.56 o                         
  -7   3   8         43.80         50.12         1.86 o                         
  -6   3   8        957.33        898.72         9.10 o                         
  -5   3   8        603.72        548.18         6.45 o                         
  -4   3   8        504.09        498.42         5.34 o                         
  -3   3   8        508.16        509.61         5.74 o                         
  -2   3   8        169.28        158.45         2.94 o                         
  -1   3   8        265.29        246.70         3.84 o                         
   0   3   8        192.46        173.26         3.08 o                         
   1   3   8        163.45        144.80         2.83 o                         
   2   3   8        502.57        473.56         5.76 o                         
   3   3   8        692.34        646.06         6.91 o                         
   4   3   8         62.72        125.33         2.77 o                         
   5   3   8        245.79        252.11         5.00 o                         
   6   3   8         20.25         22.23         1.99 o                         
   7   3   8        185.91        182.09         4.58 o                         
   8   3   8         28.07         26.83         2.72 o                         
   9   3   8          2.54         -0.68         1.59 o                         
  10   3   8        114.62        106.96         5.53 o                         
 -15   4   8        190.85        193.45         7.09 o                         
 -14   4   8         64.84         63.37         3.40 o                         
 -13   4   8         99.60         96.65         3.93 o                         
 -12   4   8         44.86         46.10         2.70 o                         
 -11   4   8          9.47          5.88         1.39 o                         
 -10   4   8          2.89          1.06         1.02 o                         
  -9   4   8         36.05         32.02         2.96 o                         
  -8   4   8       1457.86       1518.71        14.93 o                         
  -7   4   8        492.79        481.19         6.32 o                         
  -6   4   8        203.79        203.59         3.69 o                         
  -5   4   8        253.75        231.07         4.13 o                         
  -4   4   8         11.79          9.21         0.94 o                         
  -3   4   8        398.93        369.78         4.66 o                         
  -2   4   8          0.85          1.85         0.82 o                         
  -1   4   8          3.17          6.32         0.88 o                         
   0   4   8        131.09         97.35         2.58 o                         
   1   4   8        430.46        406.67         5.25 o                         
   2   4   8         59.74         54.49         2.26 o                         
   3   4   8       1096.80       1120.53        10.96 o                         
   4   4   8       1036.75       1045.86        11.22 o                         
   5   4   8        387.06        378.78         7.44 o                         
   6   4   8        999.41        994.88        13.66 o                         
   7   4   8          0.67          1.98         1.48 o                         
   8   4   8        137.27        138.14         7.77 o                         
   9   4   8         13.86         15.02         2.55 o                         
  10   4   8          0.12          0.71         1.57 o                         
 -15   5   8         89.78         99.29         5.19 o                         
 -14   5   8         13.13          8.44         2.43 o                         
 -13   5   8         51.61         67.71         3.19 o                         
 -12   5   8         47.98         50.35         2.48 o                         
 -11   5   8        103.27        109.00         4.42 o                         
 -10   5   8        195.81        207.89         4.12 o                         
  -9   5   8          0.26         -0.13         0.84 o                         
  -8   5   8          0.11          1.89         1.01 o                         
  -7   5   8          3.32          4.75         0.84 o                         
  -6   5   8        842.31        858.96         8.60 o                         
  -5   5   8        285.69        258.30         4.18 o                         
  -4   5   8        770.83        735.36         7.19 o                         
  -3   5   8       2797.48       2840.87        21.94 o                         
  -2   5   8         40.72         37.68         1.61 o                         
  -1   5   8       1734.44       1740.70        14.65 o                         
   0   5   8         16.27         11.97         1.13 o                         
   1   5   8        479.27        471.22         5.88 o                         
   2   5   8        186.75        145.92         3.05 o                         
   3   5   8       1060.00       1031.43        10.28 o                         
   4   5   8       1378.38       1399.49        16.02 o                         
   5   5   8        122.52        145.55         5.35 o                         
   6   5   8        107.54         96.13         4.43 o                         
   7   5   8         29.93         44.34         4.96 o                         
   8   5   8        280.14        292.95         7.84 o                         
   9   5   8          0.76         -0.07         1.72 o                         
  10   5   8         53.29         47.98         6.01 o                         
 -14   6   8          0.23          1.58         1.75 o                         
 -13   6   8          2.58          2.63         1.62 o                         
 -12   6   8        112.50        114.44         3.42 o                         
 -11   6   8        323.93        298.13         5.75 o                         
 -10   6   8        182.51        175.05         3.45 o                         
  -9   6   8         91.53         94.79         3.64 o                         
  -8   6   8         31.35         29.60         1.98 o                         
  -7   6   8         57.48         70.53         2.43 o                         
  -6   6   8        323.57        338.97         4.84 o                         
  -5   6   8        692.99        689.03         7.36 o                         
  -4   6   8        735.65        795.54         7.85 o                         
  -3   6   8        831.05        860.35         8.37 o                         
  -2   6   8        643.38        669.31         7.53 o                         
  -1   6   8        425.95        402.53         5.02 o                         
   0   6   8          6.41         10.27         1.14 o                         
   1   6   8        407.84        375.02         5.22 o                         
   2   6   8       1405.47       1368.76        12.63 o                         
   3   6   8          7.70          8.64         1.52 o                         
   4   6   8        483.76        497.08         9.20 o                         
   5   6   8         56.24         45.86         3.91 o                         
   6   6   8          1.57          0.81         1.68 o                         
   7   6   8         45.07         43.16         3.60 o                         
   8   6   8          7.36          8.51         2.19 o                         
   9   6   8          0.34         -0.76         1.59 o                         
  10   6   8         23.63         24.98         3.01 o                         
 -14   7   8          8.07          7.78         2.51 o                         
 -13   7   8          0.58          0.74         1.88 o                         
 -12   7   8        248.39        231.43         5.46 o                         
 -11   7   8          1.52          4.37         1.28 o                         
 -10   7   8        576.09        550.71         6.79 o                         
  -9   7   8          4.98          6.73         1.13 o                         
  -8   7   8         19.15          9.20         0.99 o                         
  -7   7   8        175.84        171.23         3.13 o                         
  -6   7   8        145.98        135.93         2.88 o                         
  -5   7   8       1566.31       1578.02        15.47 o                         
  -4   7   8        721.00        792.62         8.60 o                         
  -3   7   8          8.44          7.06         1.08 o                         
  -2   7   8          2.49          1.75         0.83 o                         
  -1   7   8        121.87        107.81         2.65 o                         
   0   7   8        127.45        124.82         2.78 o                         
   1   7   8        146.43        164.78         3.32 o                         
   2   7   8       4222.15       4404.93        33.80 o                         
   3   7   8        966.33        995.59        12.77 o                         
   4   7   8       1026.32       1048.91        18.76 o                         
   5   7   8         58.04         52.66         3.90 o                         
   6   7   8         71.57         68.81         4.44 o                         
   7   7   8          4.52          6.40         3.12 o                         
   8   7   8         70.66         68.38         4.80 o                         
   9   7   8        122.71        142.57         6.37 o                         
 -14   8   8         51.20         49.18         5.11 o                         
 -13   8   8          0.14          0.64         1.37 o                         
 -12   8   8         44.06         36.39         3.17 o                         
 -11   8   8          0.03          0.92         1.26 o                         
 -10   8   8         27.61         33.04         1.84 o                         
  -9   8   8          0.14          0.79         0.93 o                         
  -8   8   8         60.86         65.10         4.49 o                         
  -7   8   8         54.57         58.11         2.11 o                         
  -6   8   8         14.36         15.35         1.52 o                         
  -5   8   8        247.96        271.57         4.74 o                         
  -4   8   8         13.24         24.52         1.57 o                         
  -3   8   8        751.85        753.85         8.34 o                         
  -2   8   8        626.16        637.45         7.28 o                         
  -1   8   8         91.36         77.50         2.59 o                         
   0   8   8         12.68         10.16         1.17 o                         
   1   8   8        674.36        632.90         7.22 o                         
   2   8   8         18.11         23.87         1.54 o                         
   3   8   8        984.45       1054.99        16.39 o                         
   4   8   8        157.73        158.38         5.83 o                         
   5   8   8        152.24        156.61         6.77 o                         
   6   8   8        145.95        152.27         6.03 o                         
   7   8   8         26.64         30.74         3.19 o                         
   8   8   8         25.60         28.56         3.20 o                         
   9   8   8         90.10         95.86         5.06 o                         
 -13   9   8         41.11         40.71         5.14 o                         
 -12   9   8          0.45          1.13         1.84 o                         
 -11   9   8          6.66          2.94         1.13 o                         
 -10   9   8        131.41        138.62         4.01 o                         
  -9   9   8        209.86        214.23         4.75 o                         
  -8   9   8        172.24        164.12         4.15 o                         
  -7   9   8         24.29         18.60         1.69 o                         
  -6   9   8         51.00         45.50         2.28 o                         
  -5   9   8        865.16        850.54        11.98 o                         
  -4   9   8          1.69          4.06         1.10 o                         
  -3   9   8        423.93        374.90         5.80 o                         
  -2   9   8        175.02        166.08         3.49 o                         
  -1   9   8          6.21          4.19         1.17 o                         
   0   9   8         78.21         99.75         3.37 o                         
   1   9   8         60.27         68.43         3.38 o                         
   2   9   8        556.08        561.56         7.59 o                         
   3   9   8          1.56          3.53         1.95 o                         
   4   9   8         72.34         62.94         4.81 o                         
   5   9   8          6.34          5.18         2.03 o                         
   6   9   8        338.46        364.26         9.09 o                         
   7   9   8         11.30         12.00         2.64 o                         
   8   9   8         20.52         22.56         3.75 o                         
 -13  10   8         55.45         50.44         4.15 o                         
 -12  10   8          2.19          2.20         1.76 o                         
 -11  10   8          2.33          3.36         1.19 o                         
 -10  10   8          8.73          6.65         1.41 o                         
  -9  10   8          4.92          7.32         1.75 o                         
  -8  10   8         69.84         57.08         5.03 o                         
  -7  10   8          4.13          6.49         1.26 o                         
  -6  10   8        240.35        243.90         4.94 o                         
  -5  10   8          4.94          3.28         1.44 o                         
  -4  10   8         75.65         85.99         3.20 o                         
  -3  10   8        587.99        556.71         8.30 o                         
  -2  10   8        108.22        110.07         3.89 o                         
  -1  10   8         54.50         67.69         4.62 o                         
   0  10   8        869.48        840.72        10.50 o                         
   1  10   8         87.17         73.94         3.19 o                         
   2  10   8        409.92        346.45         9.77 o                         
   3  10   8         59.34         53.94         5.05 o                         
   4  10   8        128.83        108.39         5.81 o                         
   5  10   8        115.74        133.33         5.93 o                         
   6  10   8         17.83         20.89         2.95 o                         
   7  10   8         12.04         18.12         3.00 o                         
   8  10   8        414.61        416.94         9.79 o                         
 -12  11   8         95.65         95.98         5.24 o                         
 -11  11   8         38.32         35.89         2.36 o                         
 -10  11   8        177.88        180.16         5.59 o                         
  -9  11   8         57.90         68.44         3.62 o                         
  -8  11   8         58.98         54.77         3.24 o                         
  -7  11   8        138.53        145.74         4.60 o                         
  -6  11   8          1.81          0.59         1.84 o                         
  -5  11   8        454.99        449.45         8.45 o                         
  -4  11   8        952.02        943.19        13.34 o                         
  -3  11   8         13.25         16.76         2.64 o                         
  -2  11   8        467.40        456.82         8.07 o                         
  -1  11   8        124.94        127.22         5.05 o                         
   0  11   8        258.70        254.01         5.36 o                         
   1  11   8        179.01        174.93         5.04 o                         
   2  11   8         63.14         48.43         5.64 o                         
   3  11   8         81.52         71.81         5.39 o                         
   4  11   8       1697.19       1855.24        28.81 o                         
   5  11   8         99.89        104.47         6.40 o                         
   6  11   8        233.74        253.45         8.65 o                         
   7  11   8          1.95          7.54         2.96 o                         
   8  11   8          1.96         -3.12         3.12 o                         
 -12  12   8        129.35        130.51         6.17 o                         
 -11  12   8          0.93         -0.02         1.16 o                         
 -10  12   8         62.75         69.55         4.46 o                         
  -9  12   8         25.12         22.72         2.63 o                         
  -8  12   8         68.15         59.41         3.06 o                         
  -7  12   8        693.89        703.53        10.33 o                         
  -6  12   8        493.14        494.71         8.93 o                         
  -5  12   8         46.90         54.67         4.35 o                         
  -4  12   8        571.76        569.08         9.25 o                         
  -3  12   8          3.85          7.20         1.81 o                         
  -2  12   8        121.24        121.15         4.50 o                         
  -1  12   8         72.86         75.91         3.88 o                         
   0  12   8        805.39        753.76        12.34 o                         
   1  12   8        605.62        542.28        10.19 o                         
   2  12   8         67.25         80.53         5.47 o                         
   3  12   8        387.81        390.68        10.79 o                         
   4  12   8         28.09         33.03         4.51 o                         
   5  12   8          8.28         12.25         3.06 o                         
   6  12   8         97.75        100.34         9.22 o                         
   7  12   8        291.82        290.68        10.00 o                         
 -11  13   8         36.31         36.99         3.26 o                         
 -10  13   8         85.63         86.25         4.31 o                         
  -9  13   8         77.95         77.34         4.40 o                         
  -8  13   8        730.28        793.71        11.23 o                         
  -7  13   8        390.64        391.40         9.26 o                         
  -6  13   8          5.72         11.54         2.04 o                         
  -5  13   8        849.77        853.02        14.28 o                         
  -4  13   8        389.20        390.62         9.11 o                         
  -3  13   8          0.50         -0.66         1.42 o                         
  -2  13   8         28.29         29.92         2.90 o                         
  -1  13   8         31.67         33.80         3.31 o                         
   0  13   8        408.40        399.91         8.83 o                         
   1  13   8        340.20        341.28         7.30 o                         
   2  13   8         28.14         30.33         2.08 o                         
   3  13   8         23.92         24.35         3.67 o                         
   4  13   8        425.56        418.46        11.67 o                         
   5  13   8         39.91         32.85         4.04 o                         
   6  13   8        364.43        369.88        11.72 o                         
 -10  14   8         51.91         55.16         4.99 o                         
  -9  14   8         12.77          9.91         2.56 o                         
  -8  14   8         99.88         92.42         4.40 o                         
  -7  14   8         51.22         46.45         3.39 o                         
  -6  14   8        152.99        171.66        10.10 o                         
  -5  14   8         53.05         51.15         3.66 o                         
  -4  14   8        188.64        202.95         6.12 o                         
  -3  14   8          8.64          6.04         1.93 o                         
  -2  14   8        101.38         96.62         5.51 o                         
  -1  14   8          1.12         -0.41         2.85 o                         
   0  14   8        140.12        142.63         5.98 o                         
   1  14   8          0.02          1.37         1.38 o                         
   2  14   8         55.25         57.81         2.62 o                         
   3  14   8         97.76        119.59         7.13 o                         
   4  14   8         63.92         71.48         5.40 o                         
   5  14   8         87.35         91.94         7.32 o                         
  -9  15   8          0.97          1.49         2.20 o                         
  -8  15   8         54.48         66.65         3.61 o                         
  -7  15   8         13.72         14.41         2.63 o                         
  -6  15   8         15.12         12.19         2.39 o                         
  -5  15   8         32.09         36.93         3.98 o                         
  -4  15   8         33.65         25.88         3.17 o                         
  -3  15   8         14.48         14.20         2.85 o                         
  -2  15   8         41.51         45.65         3.89 o                         
  -1  15   8         38.95         43.00         3.86 o                         
   0  15   8         48.44         53.62         4.13 o                         
   1  15   8         19.35         10.17         2.31 o                         
   2  15   8        527.24        519.31        10.27 o                         
   3  15   8         17.66         14.68         3.73 o                         
   4  15   8          6.65          8.71         2.72 o                         
  -8  16   8         11.88         10.94         2.65 o                         
  -7  16   8          2.33          0.15         1.94 o                         
  -6  16   8          0.30          0.19         2.06 o                         
  -5  16   8         60.63         59.92         4.94 o                         
  -4  16   8         10.31          7.06         2.89 o                         
  -3  16   8         17.11         18.64         3.26 o                         
  -2  16   8        149.96        141.19         7.25 o                         
  -1  16   8        215.51        221.73         7.30 o                         
   0  16   8         41.32         26.80         3.12 o                         
   1  16   8         41.37         42.53         3.48 o                         
   2  16   8         97.41         93.78         5.80 o                         
   3  16   8         43.67         43.29         4.65 o                         
  -6  17   8        241.40        245.78         9.46 o                         
  -5  17   8        101.99        105.73         8.44 o                         
  -4  17   8         39.51         34.67         4.85 o                         
  -3  17   8         15.11         13.39         3.04 o                         
  -2  17   8         44.68         43.06         4.98 o                         
  -1  17   8         12.17         13.85         3.18 o                         
   0  17   8        134.56        130.03         7.56 o                         
   1  17   8          0.73          2.82         1.71 o                         
 -15   0   9         33.14         39.03         5.39 o                         
 -13   0   9         78.05         69.56         2.41 o                         
 -11   0   9       4456.25       4474.57        68.40 o                         
  -7   0   9        973.92       1027.32        17.35 o                         
  -5   0   9         59.76         45.25         1.71 o                         
  -3   0   9       4061.76       4023.79        54.59 o                         
  -1   0   9       2313.05       2334.50        25.45 o                         
   1   0   9        185.66        177.87         4.60 o                         
   3   0   9       1965.75       1952.84        22.80 o                         
   5   0   9        709.99        617.12        14.13 o                         
   7   0   9         98.34        120.44         6.18 o                         
   9   0   9          2.23          2.77         2.26 o                         
 -15   1   9        100.11        112.06         4.31 o                         
 -14   1   9         47.11         50.96         2.73 o                         
 -13   1   9        260.14        244.15         6.18 o                         
 -12   1   9         25.57         27.76         1.52 o                         
 -11   1   9        331.13        308.83         5.86 o                         
 -10   1   9          1.33          0.88         0.91 o                         
  -9   1   9        509.82        489.43         7.06 o                         
  -8   1   9        295.40        250.79         4.19 o                         
  -7   1   9        527.35        534.38         7.07 o                         
  -6   1   9       1191.21       1188.14        11.43 o                         
  -5   1   9        457.99        478.94         5.66 o                         
  -4   1   9         18.48         23.12         1.25 o                         
  -3   1   9        336.41        420.95         5.31 o                         
  -2   1   9         22.53         17.78         1.26 o                         
  -1   1   9        656.35        773.33         7.59 o                         
   0   1   9        782.05        785.06         7.81 o                         
   1   1   9       1334.67       1320.81        12.04 o                         
   2   1   9         13.63         25.77         1.54 o                         
   3   1   9        356.23        352.85         4.91 o                         
   4   1   9         45.88         25.91         1.95 o                         
   5   1   9          3.66         -1.04         1.04 o                         
   6   1   9         11.84          7.81         1.51 o                         
   7   1   9        131.62        153.14         4.53 o                         
   8   1   9         35.92         31.02         2.63 o                         
   9   1   9         39.36         46.47         3.03 o                         
  10   1   9          0.00         -0.89         1.58 o                         
 -15   2   9         11.46          6.18         2.35 o                         
 -14   2   9         16.69         16.53         1.76 o                         
 -13   2   9         24.55         23.88         1.96 o                         
 -12   2   9         54.76         54.00         2.75 o                         
 -11   2   9        118.97        112.74         3.47 o                         
 -10   2   9        110.86        109.64         2.76 o                         
  -9   2   9        347.86        373.72         5.10 o                         
  -8   2   9        204.83        202.29         3.82 o                         
  -7   2   9        102.65         84.04         2.56 o                         
  -6   2   9          4.87          8.78         1.01 o                         
  -5   2   9         18.50         29.56         1.56 o                         
  -4   2   9       1195.89       1209.61        11.09 o                         
  -3   2   9       2307.87       2381.87        20.54 o                         
  -2   2   9         83.21         67.82         2.18 o                         
  -1   2   9         14.83         27.88         1.54 o                         
   0   2   9        607.79        573.47         6.56 o                         
   1   2   9        378.53        335.63         5.29 o                         
   2   2   9        292.72        253.95         4.00 o                         
   3   2   9        511.25        545.83         6.50 o                         
   4   2   9        339.07        315.71         5.92 o                         
   5   2   9        124.59        141.85         4.04 o                         
   6   2   9         33.13         16.06         2.12 o                         
   7   2   9         34.40         36.58         2.81 o                         
   8   2   9         49.18         69.14         4.24 o                         
   9   2   9         51.94         54.45         3.13 o                         
 -15   3   9         11.59         11.74         2.27 o                         
 -14   3   9         12.11         13.10         1.74 o                         
 -13   3   9         96.04         87.19         4.02 o                         
 -12   3   9         28.30         27.70         2.08 o                         
 -11   3   9          8.54         11.30         1.41 o                         
 -10   3   9          3.72          4.03         1.21 o                         
  -9   3   9        109.81        216.81         7.54 o                         
  -8   3   9         23.91         24.21         1.52 o                         
  -7   3   9        193.03        183.82         3.36 o                         
  -6   3   9        259.13        264.12         4.29 o                         
  -5   3   9        716.16        732.11         8.14 o                         
  -4   3   9         36.15         26.28         1.40 o                         
  -3   3   9         52.47         63.62         2.20 o                         
  -2   3   9          8.59          4.44         0.91 o                         
  -1   3   9         73.46         82.42         2.66 o                         
   0   3   9       2399.70       2437.27        19.64 o                         
   1   3   9         78.32        104.83         2.90 o                         
   2   3   9        132.51        119.24         2.74 o                         
   3   3   9         58.64         61.15         3.04 o                         
   4   3   9       1676.17       1738.54        17.29 o                         
   5   3   9        111.45         98.53         3.95 o                         
   6   3   9        147.99        135.02         4.02 o                         
   7   3   9          8.09         10.61         1.60 o                         
   8   3   9         37.76         42.73         3.72 o                         
   9   3   9         10.60         10.32         2.79 o                         
 -15   4   9         27.43         25.49         2.81 o                         
 -14   4   9         17.09         15.82         1.60 o                         
 -13   4   9         63.31         68.04         3.93 o                         
 -12   4   9          0.00          1.79         1.36 o                         
 -11   4   9         10.10          9.71         1.32 o                         
 -10   4   9        310.73        314.90         5.49 o                         
  -9   4   9       1459.99       1424.67        15.11 o                         
  -8   4   9         22.38         25.39         1.57 o                         
  -7   4   9         10.25         11.76         1.16 o                         
  -6   4   9        198.02        172.94         4.51 o                         
  -5   4   9        393.56        408.09         5.63 o                         
  -4   4   9        242.08        193.25         3.21 o                         
  -3   4   9        422.58        410.74         5.13 o                         
  -2   4   9        648.90        587.05         7.29 o                         
  -1   4   9        409.92        383.95         5.35 o                         
   0   4   9       3188.97       3201.16        25.17 o                         
   1   4   9        274.17        264.63         4.28 o                         
   2   4   9        476.83        457.06         6.26 o                         
   3   4   9        189.55        182.23         4.56 o                         
   4   4   9        497.06        481.86         7.69 o                         
   5   4   9       1212.85       1166.58        15.91 o                         
   6   4   9         22.04         27.96         2.59 o                         
   7   4   9        129.27        123.13         6.83 o                         
   8   4   9        211.43        239.04         7.24 o                         
   9   4   9        242.09        245.91         7.44 o                         
 -14   5   9         79.07         74.84         4.30 o                         
 -13   5   9        147.55        134.64         4.67 o                         
 -12   5   9         14.75         16.86         2.09 o                         
 -11   5   9         34.18         35.57         2.07 o                         
 -10   5   9          3.12          3.37         1.48 o                         
  -9   5   9        199.87        191.25         4.73 o                         
  -8   5   9        437.38        417.56         6.30 o                         
  -7   5   9          2.99          6.53         1.07 o                         
  -6   5   9        902.50        933.91        10.19 o                         
  -5   5   9       1236.92       1339.93        13.11 o                         
  -4   5   9        151.16        144.24         3.02 o                         
  -3   5   9       1422.71       1415.24        11.98 o                         
  -2   5   9         25.54         33.45         1.71 o                         
  -1   5   9          0.10          1.93         0.86 o                         
   0   5   9          1.20          0.95         0.83 o                         
   1   5   9          0.81          0.02         0.84 o                         
   2   5   9        534.39        519.31         7.17 o                         
   3   5   9         89.49        101.38         3.44 o                         
   4   5   9          5.29          5.05         1.84 o                         
   5   5   9         63.05         66.97         4.01 o                         
   6   5   9          9.77          9.15         2.02 o                         
   7   5   9         66.75         85.84         4.95 o                         
   8   5   9          0.25         -0.54         1.66 o                         
   9   5   9         34.25         30.10         3.62 o                         
 -14   6   9         67.54         71.04         5.20 o                         
 -13   6   9         73.67         68.94         4.30 o                         
 -12   6   9        169.03        168.61         7.40 o                         
 -11   6   9         11.20         14.52         1.82 o                         
 -10   6   9          8.87         11.06         1.91 o                         
  -9   6   9        154.77        168.73         4.02 o                         
  -8   6   9         46.78         60.58         2.79 o                         
  -7   6   9        640.36        655.35         7.36 o                         
  -6   6   9          6.84         21.33         1.73 o                         
  -5   6   9         31.16         41.20         1.85 o                         
  -4   6   9       1376.08       1449.65        12.74 o                         
  -3   6   9        459.69        473.46         5.86 o                         
  -2   6   9         26.97         24.99         1.48 o                         
  -1   6   9        227.79        219.89         3.68 o                         
   0   6   9         59.89         46.31         2.18 o                         
   1   6   9        508.37        488.16         6.29 o                         
   2   6   9        167.41        158.44         3.99 o                         
   3   6   9          4.42         13.74         1.95 o                         
   4   6   9       1362.86       1367.72        20.24 o                         
   5   6   9        264.90        279.90         7.00 o                         
   6   6   9        139.74        128.20         5.64 o                         
   7   6   9         90.80        100.81         5.44 o                         
   8   6   9         10.81         11.39         2.41 o                         
   9   6   9          6.16          3.92         2.23 o                         
 -14   7   9         33.25         36.69         3.95 o                         
 -13   7   9         21.33          9.88         3.38 o                         
 -12   7   9         11.92         15.35         2.64 o                         
 -11   7   9        102.95        102.60         3.48 o                         
 -10   7   9         62.36         65.40         3.58 o                         
  -9   7   9         90.43         96.81         3.57 o                         
  -8   7   9        950.50        982.19        13.67 o                         
  -7   7   9        678.09        698.71         8.72 o                         
  -6   7   9          0.96          4.52         0.98 o                         
  -5   7   9        701.45        738.05         7.69 o                         
  -4   7   9          7.66          7.01         1.17 o                         
  -3   7   9        103.32         79.02         2.85 o                         
  -2   7   9         59.91         49.37         2.14 o                         
  -1   7   9       1080.00       1087.27        10.83 o                         
   0   7   9         82.15         65.21         2.40 o                         
   1   7   9        392.88        391.84         6.04 o                         
   2   7   9       1575.71       1570.13        18.12 o                         
   3   7   9          2.76         -1.10         1.67 o                         
   4   7   9        126.00        133.24         5.69 o                         
   5   7   9         83.12         81.06         4.93 o                         
   6   7   9          1.40         -0.79         1.50 o                         
   7   7   9        101.02         86.72         5.13 o                         
   8   7   9         75.17         87.76         6.71 o                         
 -14   8   9        177.41        193.69         9.38 o                         
 -13   8   9         68.04         64.98         5.91 o                         
 -12   8   9         36.69         32.60         4.05 o                         
 -11   8   9          7.78          6.42         1.59 o                         
 -10   8   9        144.33        173.91         5.30 o                         
  -9   8   9        760.05        737.53        11.43 o                         
  -8   8   9          2.62          3.45         1.15 o                         
  -7   8   9         14.21         11.51         1.66 o                         
  -6   8   9          0.76          1.34         1.20 o                         
  -5   8   9         99.88        120.50         3.03 o                         
  -4   8   9        533.69        526.75         6.61 o                         
  -3   8   9         21.78         24.55         1.63 o                         
  -2   8   9          8.40          9.89         1.23 o                         
  -1   8   9        118.96        108.00         3.38 o                         
   0   8   9          3.10          6.86         1.31 o                         
   1   8   9       1313.62       1389.18        17.09 o                         
   2   8   9         39.04         34.61         2.12 o                         
   3   8   9        665.85        658.90        13.76 o                         
   4   8   9         37.15         32.19         3.27 o                         
   5   8   9          0.73          0.93         1.67 o                         
   6   8   9          0.24          3.39         2.00 o                         
   7   8   9          0.04         -0.92         1.69 o                         
   8   8   9         16.82         17.98         2.75 o                         
 -13   9   9         39.41         43.36         4.74 o                         
 -12   9   9        101.15         97.47         8.12 o                         
 -11   9   9         14.18         13.90         1.97 o                         
 -10   9   9         38.10         49.27         5.23 o                         
  -9   9   9          0.98         -0.89         0.89 o                         
  -8   9   9        127.94        122.79         3.82 o                         
  -7   9   9          7.26          5.81         1.20 o                         
  -6   9   9         17.01         21.50         2.06 o                         
  -5   9   9          0.03          1.20         1.06 o                         
  -4   9   9          2.48          5.13         1.14 o                         
  -3   9   9        317.64        296.82         5.11 o                         
  -2   9   9        904.52        888.04        10.92 o                         
  -1   9   9       1724.10       1745.12        17.92 o                         
   0   9   9         97.02         87.62         4.33 o                         
   1   9   9         47.77         47.80         2.63 o                         
   2   9   9        774.52        747.57        14.80 o                         
   3   9   9          5.04          4.48         2.19 o                         
   4   9   9         12.62         12.05         2.50 o                         
   5   9   9          9.37          9.85         2.47 o                         
   6   9   9        302.47        333.72         8.88 o                         
   7   9   9         32.12         37.98         3.78 o                         
   8   9   9        219.02        214.72         6.98 o                         
 -13  10   9         89.34         91.28         4.87 o                         
 -12  10   9          5.00          4.66         1.94 o                         
 -11  10   9         86.14         83.06         2.78 o                         
 -10  10   9        338.85        340.38         6.44 o                         
  -9  10   9         19.27         10.98         1.75 o                         
  -8  10   9        205.37        197.66         4.33 o                         
  -7  10   9        136.73        139.49         3.92 o                         
  -6  10   9        164.57        145.54         4.60 o                         
  -5  10   9         80.73         82.33         3.19 o                         
  -4  10   9         22.79         22.77         2.03 o                         
  -3  10   9         25.70         30.94         2.44 o                         
  -2  10   9       1840.14       1874.52        21.41 o                         
  -1  10   9        132.17        121.70         4.16 o                         
   0  10   9          2.02          6.02         1.50 o                         
   1  10   9        142.78        128.85         6.28 o                         
   2  10   9         51.23         53.23         4.55 o                         
   3  10   9        227.61        225.00         7.21 o                         
   4  10   9         88.36         86.46         5.28 o                         
   5  10   9         47.47         58.31         4.45 o                         
   6  10   9        364.88        377.60         9.59 o                         
   7  10   9         29.66         30.31         3.80 o                         
 -12  11   9        118.85        120.95         5.72 o                         
 -11  11   9        131.43        119.76         3.75 o                         
 -10  11   9         39.33         36.50         2.81 o                         
  -9  11   9        120.38        130.24         6.24 o                         
  -8  11   9        273.09        267.88         5.71 o                         
  -7  11   9        286.77        273.86         6.02 o                         
  -6  11   9         87.82         88.48         5.09 o                         
  -5  11   9          8.30          8.73         1.72 o                         
  -4  11   9        410.70        413.65         7.93 o                         
  -3  11   9          6.66          8.03         1.82 o                         
  -2  11   9        582.16        570.52         9.43 o                         
  -1  11   9        709.44        698.13        10.01 o                         
   0  11   9        350.34        321.57         6.94 o                         
   1  11   9         46.47         55.42         3.13 o                         
   2  11   9          0.10          0.35         1.87 o                         
   3  11   9          5.36          2.20         2.39 o                         
   4  11   9         15.89         12.90         2.93 o                         
   5  11   9         53.50         58.77         4.92 o                         
   6  11   9         13.74         18.85         5.21 o                         
   7  11   9         14.34         14.12         3.34 o                         
 -11  12   9        392.60        398.80         9.27 o                         
 -10  12   9         21.00         18.93         3.06 o                         
  -9  12   9        509.19        526.98        10.12 o                         
  -8  12   9        363.47        361.78         6.63 o                         
  -7  12   9         15.80         14.05         3.46 o                         
  -6  12   9        793.81        805.24        13.52 o                         
  -5  12   9         57.61         64.94         4.09 o                         
  -4  12   9        839.93        836.69        12.21 o                         
  -3  12   9        202.49        205.38         5.42 o                         
  -2  12   9         84.14        100.22         3.94 o                         
  -1  12   9        112.37        118.31         4.30 o                         
   0  12   9         52.48         53.55         3.72 o                         
   1  12   9        133.37        133.76         4.60 o                         
   2  12   9          3.60          3.59         2.36 o                         
   3  12   9         30.87         31.34         3.88 o                         
   4  12   9        105.63        112.98         6.85 o                         
   5  12   9        104.57         97.78         6.60 o                         
   6  12   9          1.45          1.91         2.64 o                         
 -11  13   9         59.83         49.83         4.63 o                         
 -10  13   9          1.97          1.55         2.02 o                         
  -9  13   9          3.95          4.30         1.84 o                         
  -8  13   9        259.78        242.86         5.84 o                         
  -7  13   9        126.24        141.89         5.14 o                         
  -6  13   9         20.22         24.31         2.76 o                         
  -5  13   9        140.23        131.05         5.55 o                         
  -4  13   9        395.49        390.31         9.99 o                         
  -3  13   9         24.16         27.17         2.54 o                         
  -2  13   9        128.61        130.93         6.46 o                         
  -1  13   9        401.46        403.60         8.66 o                         
   0  13   9        245.99        231.00         6.45 o                         
   1  13   9         44.84         46.60         3.60 o                         
   2  13   9         19.81         10.48         2.84 o                         
   3  13   9         24.12         17.85         3.66 o                         
   4  13   9         29.43         20.47         4.82 o                         
   5  13   9        104.02         98.95         6.67 o                         
 -10  14   9          7.49          8.22         2.84 o                         
  -9  14   9          9.21          4.89         2.77 o                         
  -8  14   9        351.92        358.61         7.42 o                         
  -7  14   9          3.55          3.29         2.48 o                         
  -6  14   9        759.64        785.25        14.24 o                         
  -5  14   9          4.04          7.63         2.76 o                         
  -4  14   9        146.33        129.69         5.32 o                         
  -3  14   9        126.01        132.66         6.35 o                         
  -2  14   9         69.54         63.76         4.50 o                         
  -1  14   9          8.73          5.82         1.85 o                         
   0  14   9          2.03         -1.27         1.27 o                         
   1  14   9          2.56          1.68         1.64 o                         
   2  14   9        113.94        119.69         7.14 o                         
   3  14   9        370.17        373.02        10.92 o                         
   4  14   9         88.28         87.41         6.54 o                         
  -9  15   9          0.04          2.38         2.20 o                         
  -8  15   9        161.39        166.78         8.40 o                         
  -7  15   9         13.97         14.64         2.49 o                         
  -6  15   9        222.46        228.28         6.89 o                         
  -5  15   9         62.07         54.72         4.34 o                         
  -4  15   9          0.00          0.23         1.69 o                         
  -3  15   9          6.96         10.65         2.74 o                         
  -2  15   9         40.81         45.87         3.94 o                         
  -1  15   9         10.31          6.33         2.08 o                         
   0  15   9          8.12          8.22         1.89 o                         
   1  15   9        238.87        241.16         7.56 o                         
   2  15   9        121.31        139.92         7.86 o                         
   3  15   9        103.80        103.32         7.53 o                         
  -7  16   9          7.40          8.74         3.32 o                         
  -6  16   9         22.15         14.72         4.05 o                         
  -5  16   9          5.92          4.04         2.61 o                         
  -4  16   9         72.30         64.67         5.52 o                         
  -3  16   9          6.90          4.26         2.23 o                         
  -2  16   9          8.28          3.63         2.58 o                         
  -1  16   9         98.80        101.94         5.88 o                         
   0  16   9        107.14        102.50         5.45 o                         
   1  16   9        223.89        217.00         6.67 o                         
   2  16   9        114.17        113.91         7.53 o                         
  -5  17   9         57.83         54.37         6.61 o                         
  -4  17   9         50.29         47.78         4.54 o                         
  -3  17   9         43.55         44.07         4.73 o                         
  -2  17   9        164.10        165.13         7.49 o                         
  -1  17   9        200.99        195.08         7.85 o                         
 -14   0  10         59.28         55.36         6.84 o                         
 -12   0  10        832.35        815.29        14.52 o                         
 -10   0  10         13.31         52.58         5.13 o                         
  -8   0  10         11.40         17.86         2.50 o                         
  -6   0  10         54.99         60.21         3.57 o                         
  -4   0  10          3.58          6.55         1.24 o                         
  -2   0  10        407.12        405.43         7.13 o                         
   0   0  10        477.42        481.32         9.75 o                         
   2   0  10         56.13         73.77         4.25 o                         
   4   0  10        282.90        260.57         7.26 o                         
   6   0  10        272.64        231.92        10.67 o                         
   8   0  10        130.87        130.69         6.40 o                         
 -15   1  10         75.51         75.11         3.44 o                         
 -14   1  10         93.86         93.83         5.40 o                         
 -13   1  10          4.46          4.87         1.11 o                         
 -12   1  10          0.32         -0.39         0.80 o                         
 -11   1  10         27.25         24.18         1.92 o                         
 -10   1  10         15.34         14.60         1.63 o                         
  -9   1  10          7.33          8.67         1.46 o                         
  -8   1  10          0.05         -0.31         1.02 o                         
  -7   1  10        688.04        689.75         8.13 o                         
  -6   1  10          3.03          4.24         0.89 o                         
  -5   1  10        203.62        185.62         3.31 o                         
  -4   1  10        344.55        334.88         4.32 o                         
  -3   1  10        367.21        367.03         4.67 o                         
  -2   1  10          0.17          6.03         0.98 o                         
  -1   1  10        199.29        218.61         3.67 o                         
   0   1  10        102.97         86.46         3.22 o                         
   1   1  10        578.81        542.53         6.42 o                         
   2   1  10        104.72        108.53         4.18 o                         
   3   1  10         52.26         59.24         2.90 o                         
   4   1  10         77.94         75.65         3.25 o                         
   5   1  10          2.83         -0.02         1.04 o                         
   6   1  10         17.69         14.62         1.88 o                         
   7   1  10          2.96          0.09         1.34 o                         
   8   1  10          2.99          1.63         1.45 o                         
   9   1  10          0.15         -1.80         1.80 o                         
 -15   2  10          3.49          4.21         2.23 o                         
 -14   2  10          2.35          4.93         1.59 o                         
 -13   2  10        117.28        113.70         4.47 o                         
 -12   2  10         49.88         40.22         2.44 o                         
 -11   2  10        507.52        467.25         7.59 o                         
 -10   2  10         13.70         13.22         1.36 o                         
  -9   2  10        202.86        196.97         3.96 o                         
  -8   2  10          0.99          0.99         1.15 o                         
  -7   2  10         99.49         98.05         2.58 o                         
  -6   2  10         50.38         74.82         2.82 o                         
  -5   2  10        154.27        150.28         3.08 o                         
  -4   2  10         85.47         93.94         2.39 o                         
  -3   2  10         20.53         20.14         1.43 o                         
  -2   2  10         85.20         74.51         2.45 o                         
  -1   2  10          0.03          0.64         0.82 o                         
   0   2  10        439.31        404.34         5.70 o                         
   1   2  10          2.14          1.02         0.82 o                         
   2   2  10        882.16        862.72        10.97 o                         
   3   2  10       1213.71       1151.09        12.87 o                         
   4   2  10         14.87          7.33         1.46 o                         
   5   2  10         67.33         71.46         3.17 o                         
   6   2  10         61.97         59.21         3.22 o                         
   7   2  10         41.63         43.34         3.43 o                         
   8   2  10        257.81        262.69         6.41 o                         
   9   2  10         76.34         73.96         5.70 o                         
 -15   3  10         24.96         25.84         3.60 o                         
 -14   3  10          0.01         -0.93         1.38 o                         
 -13   3  10         23.80         26.79         2.39 o                         
 -12   3  10          0.72          0.42         1.02 o                         
 -11   3  10          1.74          1.26         1.42 o                         
 -10   3  10        851.97        825.78         9.21 o                         
  -9   3  10         45.18         41.20         2.15 o                         
  -8   3  10          0.65          3.34         1.05 o                         
  -7   3  10         23.66         15.52         1.32 o                         
  -6   3  10         93.07         94.73         3.28 o                         
  -5   3  10          0.00          1.87         0.85 o                         
  -4   3  10        448.72        417.30         5.22 o                         
  -3   3  10        344.77        370.30         4.94 o                         
  -2   3  10        433.97        443.78         6.17 o                         
  -1   3  10         22.15         22.27         1.90 o                         
   0   3  10        367.88        335.76         4.95 o                         
   1   3  10          0.82          0.27         0.84 o                         
   2   3  10        131.34        161.65         3.84 o                         
   3   3  10         20.48         18.48         1.95 o                         
   4   3  10        234.75        216.94         4.64 o                         
   5   3  10        283.80        262.72         5.61 o                         
   6   3  10        114.45        109.53         3.86 o                         
   7   3  10        200.15        194.15         5.18 o                         
   8   3  10         39.18         40.22         3.72 o                         
   9   3  10        332.04        334.09         9.71 o                         
 -14   4  10         49.42         53.92         3.54 o                         
 -13   4  10         14.60         22.85         2.16 o                         
 -12   4  10         36.60         41.14         2.22 o                         
 -11   4  10          1.86          5.56         1.26 o                         
 -10   4  10          3.69          1.73         1.20 o                         
  -9   4  10          2.40          4.03         1.12 o                         
  -8   4  10        164.34        158.47         3.70 o                         
  -7   4  10         44.02         38.79         2.09 o                         
  -6   4  10        218.74        211.29         3.94 o                         
  -5   4  10         17.43         12.89         1.36 o                         
  -4   4  10        195.74        220.24         3.60 o                         
  -3   4  10         31.06         29.45         1.66 o                         
  -2   4  10         92.57         93.31         3.45 o                         
  -1   4  10          0.59          4.18         1.20 o                         
   0   4  10         75.67         78.62         2.94 o                         
   1   4  10       2010.89       1998.76        19.73 o                         
   2   4  10        230.32        224.68         5.27 o                         
   3   4  10         82.14        101.85         4.10 o                         
   4   4  10          1.63          1.57         1.29 o                         
   5   4  10        280.23        274.09         7.05 o                         
   6   4  10         30.12         23.08         2.74 o                         
   7   4  10         84.28         89.41         5.26 o                         
   8   4  10        813.99        812.08        16.51 o                         
 -14   5  10         52.60         58.04         4.43 o                         
 -13   5  10         12.41          9.26         1.86 o                         
 -12   5  10          0.60         -0.31         1.12 o                         
 -11   5  10        342.72        337.58         5.82 o                         
 -10   5  10          6.68          7.92         1.39 o                         
  -9   5  10        667.97        652.11         8.35 o                         
  -8   5  10         26.99         26.29         1.70 o                         
  -7   5  10         48.04         59.49         2.65 o                         
  -6   5  10         23.47         25.28         1.72 o                         
  -5   5  10         10.84         10.46         1.30 o                         
  -4   5  10        810.42        802.73         8.66 o                         
  -3   5  10        568.30        556.38         6.61 o                         
  -2   5  10        175.86        161.95         3.37 o                         
  -1   5  10        783.24        758.39         8.31 o                         
   0   5  10        568.83        555.09         6.91 o                         
   1   5  10        189.08        197.39         4.40 o                         
   2   5  10       1348.07       1356.47        16.43 o                         
   3   5  10          2.01          4.69         1.43 o                         
   4   5  10          4.20          1.71         1.64 o                         
   5   5  10        104.30        111.00         5.13 o                         
   6   5  10         12.40         19.34         2.72 o                         
   7   5  10        343.62        384.69         9.42 o                         
   8   5  10         64.22         61.80         4.98 o                         
 -14   6  10          0.26         -1.74         1.74 o                         
 -13   6  10          1.66         -0.33         1.66 o                         
 -12   6  10          0.16          2.25         1.19 o                         
 -11   6  10        115.77        123.01         3.87 o                         
 -10   6  10          3.83          4.42         1.34 o                         
  -9   6  10          0.62         -0.26         1.04 o                         
  -8   6  10         54.10         55.11         2.55 o                         
  -7   6  10          7.78          7.23         1.28 o                         
  -6   6  10        158.76        166.97         3.83 o                         
  -5   6  10          5.33          6.86         1.15 o                         
  -4   6  10        166.02        173.45         3.25 o                         
  -3   6  10         21.01         20.39         1.45 o                         
  -2   6  10         55.81         51.96         2.36 o                         
  -1   6  10        444.72        468.36         7.90 o                         
   0   6  10         12.23         14.99         1.61 o                         
   1   6  10       2901.60       2966.73        34.07 o                         
   2   6  10        193.02        189.37         5.08 o                         
   3   6  10          0.01          2.81         2.05 o                         
   4   6  10         78.00         73.28         4.63 o                         
   5   6  10         77.22         64.60         4.11 o                         
   6   6  10         98.32        106.94         5.17 o                         
   7   6  10         50.61         57.38         4.28 o                         
   8   6  10         17.28         14.94         2.83 o                         
 -14   7  10         30.15         42.94         4.94 o                         
 -13   7  10         23.22         25.51         3.90 o                         
 -12   7  10          0.51          2.08         1.14 o                         
 -11   7  10         88.83         92.89         3.64 o                         
 -10   7  10         92.97         72.87         3.49 o                         
  -9   7  10         52.36         44.97         2.83 o                         
  -8   7  10        453.86        432.94         7.44 o                         
  -7   7  10        132.50        114.59         3.93 o                         
  -6   7  10         20.43         26.43         2.35 o                         
  -5   7  10        121.37        114.35         2.77 o                         
  -4   7  10         37.37         34.22         1.83 o                         
  -3   7  10         19.92         21.33         1.67 o                         
  -2   7  10        558.91        564.61         7.24 o                         
  -1   7  10        814.52        829.19         9.73 o                         
   0   7  10         27.43         19.39         1.97 o                         
   1   7  10         47.06         53.89         4.20 o                         
   2   7  10         97.35        102.77         4.16 o                         
   3   7  10         11.96         11.48         2.44 o                         
   4   7  10         39.22         35.06         3.48 o                         
   5   7  10        144.89        153.63         7.69 o                         
   6   7  10        145.27        169.64         5.93 o                         
   7   7  10         34.74         33.74         3.85 o                         
   8   7  10          1.96          2.67         2.21 o                         
 -13   8  10          0.56         -2.23         2.64 o                         
 -12   8  10        406.99        429.01         7.76 o                         
 -11   8  10         34.11         38.83         2.65 o                         
 -10   8  10         23.99         16.78         2.04 o                         
  -9   8  10         39.57         31.31         2.54 o                         
  -8   8  10          8.38          9.98         1.78 o                         
  -7   8  10         77.72         88.39         4.15 o                         
  -6   8  10          0.49         -0.11         0.91 o                         
  -5   8  10          1.72          3.20         1.31 o                         
  -4   8  10        329.13        339.21         5.78 o                         
  -3   8  10          3.75          0.71         1.08 o                         
  -2   8  10        634.82        636.62         8.63 o                         
  -1   8  10         21.14         23.80         1.97 o                         
   0   8  10        266.26        281.11         6.56 o                         
   1   8  10         49.87         48.18         3.24 o                         
   2   8  10        458.49        477.54         8.51 o                         
   3   8  10        311.62        339.61         8.64 o                         
   4   8  10        111.33        108.65         5.74 o                         
   5   8  10          4.52          3.18         1.92 o                         
   6   8  10        389.14        422.47         9.41 o                         
   7   8  10        128.80        121.34         6.88 o                         
 -13   9  10        261.59        274.07        10.25 o                         
 -12   9  10          9.81         13.65         1.87 o                         
 -11   9  10         35.76         37.07         2.70 o                         
 -10   9  10         24.69         21.78         2.62 o                         
  -9   9  10         70.51         65.03         3.73 o                         
  -8   9  10         61.31         56.06         2.90 o                         
  -7   9  10        101.21        106.75         3.89 o                         
  -6   9  10          0.39          0.48         1.07 o                         
  -5   9  10        457.98        442.58         6.40 o                         
  -4   9  10          3.23          2.83         1.13 o                         
  -3   9  10        486.43        510.71         7.61 o                         
  -2   9  10        631.58        653.27         9.43 o                         
  -1   9  10       2544.89       2552.79        29.06 o                         
   0   9  10         27.43         28.27         2.55 o                         
   1   9  10        379.06        369.99         7.50 o                         
   2   9  10        267.68        264.79         7.68 o                         
   3   9  10        106.64        114.44         5.81 o                         
   4   9  10        282.17        285.89         8.25 o                         
   5   9  10        128.04        135.11         6.93 o                         
   6   9  10        449.84        467.41        11.90 o                         
   7   9  10          3.28          3.00         1.99 o                         
 -12  10  10        116.81        115.49         8.73 o                         
 -11  10  10          9.40          9.83         2.06 o                         
 -10  10  10         41.09         52.49         4.57 o                         
  -9  10  10         19.84         21.11         2.74 o                         
  -8  10  10         85.66         84.17         3.92 o                         
  -7  10  10         89.69         81.07         3.75 o                         
  -6  10  10         34.52         34.97         2.71 o                         
  -5  10  10        299.77        306.35         6.04 o                         
  -4  10  10        113.18         98.29         4.58 o                         
  -3  10  10        100.45         91.49         3.95 o                         
  -2  10  10         26.72         28.05         2.36 o                         
  -1  10  10          8.40         12.87         2.02 o                         
   0  10  10        151.45        144.79         5.04 o                         
   1  10  10         49.78         53.09         2.99 o                         
   2  10  10          7.39          7.69         3.59 o                         
   3  10  10         10.99          4.95         2.13 o                         
   4  10  10          0.02          2.35         1.90 o                         
   5  10  10          5.55          4.42         2.16 o                         
   6  10  10         81.00         83.20         5.35 o                         
 -12  11  10        408.30        398.46         8.77 o                         
 -11  11  10         16.56         12.88         2.41 o                         
 -10  11  10         45.01         42.62         3.65 o                         
  -9  11  10         16.45         19.13         2.54 o                         
  -8  11  10          0.02         -1.07         1.07 o                         
  -7  11  10          8.72         11.10         2.29 o                         
  -6  11  10          1.80          1.75         1.56 o                         
  -5  11  10         49.27         48.61         3.10 o                         
  -4  11  10         98.75        107.86         4.12 o                         
  -3  11  10          3.95          5.60         1.68 o                         
  -2  11  10         40.60         30.82         2.93 o                         
  -1  11  10         63.57         64.19         3.71 o                         
   0  11  10         68.10         66.93         3.97 o                         
   1  11  10         25.52         35.10         2.66 o                         
   2  11  10        207.13        189.92         7.54 o                         
   3  11  10          1.15         -0.49         1.95 o                         
   4  11  10         83.74         83.77         5.98 o                         
   5  11  10        101.23        102.71         7.13 o                         
   6  11  10          1.31          1.14         2.33 o                         
 -11  12  10          5.60          5.36         2.90 o                         
 -10  12  10        148.48        159.60         4.22 o                         
  -9  12  10          1.16          2.88         1.72 o                         
  -8  12  10          1.33          0.43         1.81 o                         
  -7  12  10        167.09        168.24         5.29 o                         
  -6  12  10          3.25          7.15         1.95 o                         
  -5  12  10         32.49         24.71         2.54 o                         
  -4  12  10          2.32          0.91         1.37 o                         
  -3  12  10         20.06         20.41         2.33 o                         
  -2  12  10          0.91          0.46         1.41 o                         
  -1  12  10          2.09          4.11         1.70 o                         
   0  12  10          0.02          1.64         1.43 o                         
   1  12  10         20.69         19.19         2.03 o                         
   2  12  10          3.17          2.46         2.14 o                         
   3  12  10          0.90          0.60         2.02 o                         
   4  12  10         16.52         18.85         3.28 o                         
   5  12  10        101.96         99.42         6.45 o                         
 -10  13  10         77.74         79.54         6.11 o                         
  -9  13  10         60.09         71.14         4.13 o                         
  -8  13  10         28.27         30.52         2.75 o                         
  -7  13  10        119.09        111.53         4.72 o                         
  -6  13  10        102.86        109.29         5.80 o                         
  -5  13  10         13.58          9.38         1.90 o                         
  -4  13  10         29.10         29.66         2.96 o                         
  -3  13  10         13.21         11.90         1.98 o                         
  -2  13  10          9.24          1.79         1.71 o                         
  -1  13  10          4.52          3.77         1.85 o                         
   0  13  10          3.78          3.48         1.59 o                         
   1  13  10          3.36          2.66         1.30 o                         
   2  13  10         87.25         97.57         6.44 o                         
   3  13  10         11.06         15.56         3.23 o                         
   4  13  10        104.97        104.55         6.91 o                         
  -9  14  10         43.06         41.97         5.84 o                         
  -8  14  10          0.00          1.69         2.19 o                         
  -7  14  10         70.14         73.68         4.00 o                         
  -6  14  10          7.62          6.93         2.17 o                         
  -5  14  10          1.86          0.40         1.77 o                         
  -4  14  10          0.41          0.36         1.57 o                         
  -3  14  10          0.03         -1.48         1.66 o                         
  -2  14  10          8.16          6.27         2.02 o                         
  -1  14  10          6.40          5.85         1.85 o                         
   0  14  10          4.77         12.00         2.11 o                         
   1  14  10         11.37         12.99         1.77 o                         
   2  14  10         34.95         35.90         4.38 o                         
   3  14  10         19.57         21.19         3.59 o                         
  -8  15  10        316.85        292.43        14.28 o                         
  -7  15  10         49.28         44.43         5.00 o                         
  -6  15  10         78.19         82.79         4.52 o                         
  -5  15  10          5.37         10.13         2.71 o                         
  -4  15  10         12.59         13.35         3.27 o                         
  -3  15  10         28.88         29.83         3.65 o                         
  -2  15  10          9.59          7.13         2.07 o                         
  -1  15  10          6.55          6.67         2.15 o                         
   0  15  10          0.03         -0.10         1.57 o                         
   1  15  10          1.43         -1.33         1.38 o                         
   2  15  10         26.97         31.65         4.16 o                         
  -6  16  10          1.65         -0.03         2.16 o                         
  -5  16  10         25.18         23.96         4.60 o                         
  -4  16  10         11.78          9.31         2.42 o                         
  -3  16  10         53.63         55.05         4.48 o                         
  -2  16  10        457.93        450.79        10.35 o                         
  -1  16  10        583.22        575.72        11.62 o                         
   0  16  10          1.50          3.50         1.62 o                         
 -15   0  11         70.83        106.93        16.71 o                         
 -13   0  11         91.05         59.26         3.17 o                         
 -11   0  11         98.80         95.74         5.78 o                         
  -9   0  11         24.90         27.42         3.96 o                         
  -7   0  11       1613.73       1713.42        30.79 o                         
  -5   0  11        329.61        369.59         5.86 o                         
  -3   0  11        271.98        281.67         6.74 o                         
  -1   0  11        390.98        393.58         7.49 o                         
   1   0  11         35.94         36.21         3.23 o                         
   3   0  11         64.06         53.38         4.04 o                         
   5   0  11         24.84         19.00         3.01 o                         
   7   0  11         22.56         36.91         3.96 o                         
 -14   1  11         75.23         71.05         3.47 o                         
 -13   1  11        706.46        675.79        12.39 o                         
 -12   1  11        111.77        120.70         3.80 o                         
 -11   1  11        835.70        801.57        11.44 o                         
 -10   1  11          5.96          7.44         1.48 o                         
  -9   1  11         21.62         20.86         1.97 o                         
  -8   1  11        195.82        194.89         4.69 o                         
  -7   1  11        154.30        170.61         4.09 o                         
  -6   1  11         38.50         32.07         1.78 o                         
  -5   1  11        947.70        956.31         8.36 o                         
  -4   1  11         98.53         69.98         2.12 o                         
  -3   1  11        230.30        223.40         4.46 o                         
  -2   1  11       1896.58       1891.46        16.41 o                         
  -1   1  11          1.51          2.79         0.96 o                         
   0   1  11        603.27        560.65         6.94 o                         
   1   1  11        106.69        117.22         3.45 o                         
   2   1  11         27.40         32.96         2.49 o                         
   3   1  11         74.68         85.37         3.43 o                         
   4   1  11         44.99         40.71         2.57 o                         
   5   1  11          0.02          0.50         1.14 o                         
   6   1  11          1.09         -0.41         1.19 o                         
   7   1  11        104.77        118.45         6.26 o                         
   8   1  11         46.25         41.88         4.35 o                         
 -14   2  11        250.07        247.87         5.65 o                         
 -13   2  11        510.28        482.08         8.20 o                         
 -12   2  11         29.80         20.39         2.02 o                         
 -11   2  11         26.50         25.60         2.05 o                         
 -10   2  11          5.38          5.45         1.11 o                         
  -9   2  11          1.48          1.48         0.95 o                         
  -8   2  11         18.21         17.15         1.71 o                         
  -7   2  11        196.94        223.03         4.18 o                         
  -6   2  11         51.08         54.30         2.22 o                         
  -5   2  11          3.68          6.05         1.12 o                         
  -4   2  11          8.16          8.36         1.10 o                         
  -3   2  11         63.08         62.97         2.47 o                         
  -2   2  11        335.33        303.80         4.87 o                         
  -1   2  11        336.95        338.62         5.06 o                         
   0   2  11        160.37        150.58         3.43 o                         
   1   2  11        801.20        758.79         9.87 o                         
   2   2  11         27.33         30.75         2.79 o                         
   3   2  11          6.05          5.10         1.43 o                         
   4   2  11         75.56         60.82         3.06 o                         
   5   2  11        154.11        137.82         4.58 o                         
   6   2  11        213.78        225.13         5.32 o                         
   7   2  11        316.39        319.24         7.30 o                         
   8   2  11         13.83         13.44         2.77 o                         
 -14   3  11          9.06         10.81         2.49 o                         
 -13   3  11         34.17         23.44         1.92 o                         
 -12   3  11         11.61          7.35         1.61 o                         
 -11   3  11        314.39        310.39         5.86 o                         
 -10   3  11         32.36         28.00         1.87 o                         
  -9   3  11          2.92          4.20         1.12 o                         
  -8   3  11         22.33         26.33         1.82 o                         
  -7   3  11        322.67        314.60         5.45 o                         
  -6   3  11          6.78          9.88         1.35 o                         
  -5   3  11         69.05         85.32         2.85 o                         
  -4   3  11        600.67        634.91         7.24 o                         
  -3   3  11          3.09          3.51         0.99 o                         
  -2   3  11        704.15        709.16         8.42 o                         
  -1   3  11        452.04        446.41         6.33 o                         
   0   3  11          0.79          0.51         1.24 o                         
   1   3  11        125.85        139.88         3.71 o                         
   2   3  11          0.03          3.41         1.30 o                         
   3   3  11        277.78        259.06         5.26 o                         
   4   3  11         33.66         28.80         2.20 o                         
   5   3  11        242.88        251.33         6.85 o                         
   6   3  11         32.46         40.17         2.73 o                         
   7   3  11         94.06         89.49         5.31 o                         
   8   3  11        180.04        192.84         6.69 o                         
 -14   4  11         24.90         32.03         3.39 o                         
 -13   4  11         27.91         36.87         2.11 o                         
 -12   4  11          4.26          5.17         1.32 o                         
 -11   4  11          6.43         10.52         1.65 o                         
 -10   4  11        165.62        144.42         3.65 o                         
  -9   4  11        243.36        240.56         4.96 o                         
  -8   4  11         26.28         20.75         1.94 o                         
  -7   4  11        193.99        173.61         4.09 o                         
  -6   4  11         81.57         73.18         2.90 o                         
  -5   4  11         60.99         52.96         2.58 o                         
  -4   4  11         11.11         15.17         1.31 o                         
  -3   4  11        211.40        190.59         3.65 o                         
  -2   4  11        823.51        848.20        10.12 o                         
  -1   4  11        445.44        468.39         6.83 o                         
   0   4  11       1786.23       1830.99        19.58 o                         
   1   4  11        240.20        241.63         5.76 o                         
   2   4  11        100.13        108.68         4.03 o                         
   3   4  11        423.78        413.51         7.81 o                         
   4   4  11          5.45          7.40         1.81 o                         
   5   4  11         30.09         32.52         3.61 o                         
   6   4  11         20.13         21.13         2.97 o                         
   7   4  11          4.99          4.18         2.43 o                         
   8   4  11         91.08         88.75         5.55 o                         
 -14   5  11          8.24         15.86         3.00 o                         
 -13   5  11         12.64         10.92         2.37 o                         
 -12   5  11         77.24         62.75         3.18 o                         
 -11   5  11         69.75         63.12         3.23 o                         
 -10   5  11        195.71        191.59         5.44 o                         
  -9   5  11         62.01         64.37         2.71 o                         
  -8   5  11         76.13         78.66         3.05 o                         
  -7   5  11          9.63          9.32         1.57 o                         
  -6   5  11        177.71        175.29         4.05 o                         
  -5   5  11          2.28          4.33         1.21 o                         
  -4   5  11        284.27        283.99         4.76 o                         
  -3   5  11        135.44        134.03         3.38 o                         
  -2   5  11         72.33         70.66         2.94 o                         
  -1   5  11         72.91         68.68         3.16 o                         
   0   5  11         18.04         14.43         2.06 o                         
   1   5  11        922.39        969.02        15.38 o                         
   2   5  11        137.73        150.02         4.90 o                         
   3   5  11        230.19        228.86         5.94 o                         
   4   5  11          0.72          0.59         1.17 o                         
   5   5  11          6.50          4.78         1.93 o                         
   6   5  11         43.74         54.31         3.91 o                         
   7   5  11         57.29         48.90         4.46 o                         
 -14   6  11         75.58         78.00         7.42 o                         
 -13   6  11          0.01         -1.24         1.70 o                         
 -12   6  11          0.05          0.01         1.20 o                         
 -11   6  11         56.84         58.45         3.67 o                         
 -10   6  11          9.94          8.81         1.76 o                         
  -9   6  11        103.76        107.45         4.45 o                         
  -8   6  11        263.98        231.92         5.15 o                         
  -7   6  11        201.69        206.55         5.03 o                         
  -6   6  11        173.87        170.19         4.48 o                         
  -5   6  11         91.92        107.39         3.11 o                         
  -4   6  11        141.97        139.54         3.57 o                         
  -3   6  11         31.06         30.06         2.04 o                         
  -2   6  11        150.58        128.56         3.77 o                         
  -1   6  11        989.75        982.93        12.38 o                         
   0   6  11        780.67        788.06        11.76 o                         
   1   6  11          2.96          5.17         1.78 o                         
   2   6  11        311.06        302.68         6.91 o                         
   3   6  11         46.44         43.21         2.92 o                         
   4   6  11        106.43        118.56         5.55 o                         
   5   6  11        142.00        139.67         5.97 o                         
   6   6  11          4.66         10.23         2.39 o                         
   7   6  11          2.46         -1.92         1.92 o                         
 -13   7  11        292.32        311.36        10.60 o                         
 -12   7  11          6.73          6.33         1.52 o                         
 -11   7  11          6.99          1.14         1.72 o                         
 -10   7  11          0.39          1.66         1.49 o                         
  -9   7  11        519.55        499.88         9.27 o                         
  -8   7  11         27.22         30.41         2.16 o                         
  -7   7  11        329.23        337.93         6.71 o                         
  -6   7  11        624.80        656.50         9.32 o                         
  -5   7  11         97.44        108.91         3.28 o                         
  -4   7  11        142.53        152.26         3.53 o                         
  -3   7  11        184.96        182.78         4.10 o                         
  -2   7  11        926.85        905.00        10.57 o                         
  -1   7  11        236.90        229.48         4.98 o                         
   0   7  11       1375.81       1485.19        19.34 o                         
   1   7  11       1300.82       1302.55        16.44 o                         
   2   7  11         33.60         36.37         2.78 o                         
   3   7  11         23.61         25.90         3.01 o                         
   4   7  11          1.28          0.64         1.69 o                         
   5   7  11         15.32          9.19         2.23 o                         
   6   7  11          1.01          0.96         1.93 o                         
   7   7  11         47.34         46.98         3.87 o                         
 -13   8  11        381.12        409.57        12.26 o                         
 -12   8  11         54.26         51.65         3.32 o                         
 -11   8  11         36.51         46.17         3.72 o                         
 -10   8  11         30.36         29.68         2.75 o                         
  -9   8  11         52.13         57.30         3.63 o                         
  -8   8  11          0.06          3.07         1.33 o                         
  -7   8  11        275.14        276.30         5.64 o                         
  -6   8  11        167.65        162.45         4.36 o                         
  -5   8  11          4.86         11.28         1.31 o                         
  -4   8  11         13.06         11.27         1.53 o                         
  -3   8  11        348.75        332.86         6.56 o                         
  -2   8  11        133.85        114.43         4.10 o                         
  -1   8  11       1684.21       1702.83        19.84 o                         
   0   8  11        103.51        107.28         4.75 o                         
   1   8  11        212.26        202.60         8.21 o                         
   2   8  11          5.03          4.66         1.65 o                         
   3   8  11         27.28         29.00         4.24 o                         
   4   8  11         31.28         38.58         3.67 o                         
   5   8  11         67.46         80.02         4.71 o                         
   6   8  11       1099.77       1130.81        18.44 o                         
 -12   9  11          2.38          2.92         1.80 o                         
 -11   9  11         25.65         30.55         3.86 o                         
 -10   9  11          2.13          2.05         1.81 o                         
  -9   9  11        176.48        190.62         6.11 o                         
  -8   9  11          2.64         -1.07         1.25 o                         
  -7   9  11        175.29        182.42         5.24 o                         
  -6   9  11          6.22         10.18         2.05 o                         
  -5   9  11         55.97         47.51         2.47 o                         
  -4   9  11        285.93        287.01         5.90 o                         
  -3   9  11         43.62         40.84         2.78 o                         
  -2   9  11         63.49         69.11         3.50 o                         
  -1   9  11          0.47          0.71         1.45 o                         
   0   9  11         43.07         54.68         3.68 o                         
   1   9  11        144.81        163.66         5.12 o                         
   2   9  11         30.18         27.76         3.27 o                         
   3   9  11        317.12        336.33         9.76 o                         
   4   9  11          1.59          6.30         2.19 o                         
   5   9  11        579.17        587.37        12.88 o                         
   6   9  11          0.82         -0.40         1.55 o                         
 -12  10  11         29.28         32.48         3.22 o                         
 -11  10  11          0.05          2.24         1.97 o                         
 -10  10  11          0.86         -0.54         1.64 o                         
  -9  10  11         21.73         27.38         3.29 o                         
  -8  10  11        153.75        136.35         5.16 o                         
  -7  10  11        377.21        415.18         7.63 o                         
  -6  10  11         44.79         33.94         2.99 o                         
  -5  10  11        170.02        181.05         6.26 o                         
  -4  10  11        142.78        143.39         4.90 o                         
  -3  10  11        514.23        520.97         8.85 o                         
  -2  10  11          7.68          9.49         1.95 o                         
  -1  10  11          6.19          8.63         1.97 o                         
   0  10  11         33.91         29.03         4.73 o                         
   1  10  11        285.39        289.77         6.84 o                         
   2  10  11         18.27         11.95         2.51 o                         
   3  10  11         11.80         18.60         2.90 o                         
   4  10  11        139.00        144.18         6.71 o                         
   5  10  11        134.21        131.59         6.94 o                         
 -11  11  11         46.30         55.29         4.65 o                         
 -10  11  11         11.67         11.11         2.67 o                         
  -9  11  11        106.04        106.02         6.27 o                         
  -8  11  11          4.74          4.89         1.86 o                         
  -7  11  11         69.85         79.10         3.56 o                         
  -6  11  11         18.41         24.20         2.47 o                         
  -5  11  11          2.49          1.26         1.38 o                         
  -4  11  11         51.72         49.05         3.03 o                         
  -3  11  11         38.37         34.12         2.81 o                         
  -2  11  11        152.75        149.99         6.26 o                         
  -1  11  11        270.90        271.27         6.80 o                         
   0  11  11          0.01         -0.99         1.39 o                         
   1  11  11         84.93         85.86         3.54 o                         
   2  11  11          3.10          3.18         2.43 o                         
   3  11  11        125.51        113.49         8.03 o                         
   4  11  11        194.61        184.86        10.80 o                         
   5  11  11         59.21         61.14         5.63 o                         
 -10  12  11        627.15        627.40        15.30 o                         
  -9  12  11         57.97         55.12         4.79 o                         
  -8  12  11         92.04         79.92         4.39 o                         
  -7  12  11        389.34        378.22         9.28 o                         
  -6  12  11         98.10         97.29         5.79 o                         
  -5  12  11        230.67        244.78         5.82 o                         
  -4  12  11         46.36         46.28         3.10 o                         
  -3  12  11        292.73        287.30         8.60 o                         
  -2  12  11         96.01         84.42         4.32 o                         
  -1  12  11          2.65          4.19         1.99 o                         
   0  12  11         32.08         31.21         2.95 o                         
   1  12  11         10.19          8.97         1.60 o                         
   2  12  11          0.36         -0.85         1.92 o                         
   3  12  11          3.37          6.29         2.69 o                         
   4  12  11          5.42          9.06         2.69 o                         
 -10  13  11          1.73         -0.12         2.64 o                         
  -9  13  11        136.40        138.04         9.01 o                         
  -8  13  11        236.59        234.88         6.11 o                         
  -7  13  11          9.91         12.42         2.21 o                         
  -6  13  11         12.93         14.78         2.35 o                         
  -5  13  11         48.25         46.11         3.15 o                         
  -4  13  11         95.38         90.91         4.48 o                         
  -3  13  11         30.45         32.32         3.87 o                         
  -2  13  11        100.65         88.50         4.76 o                         
  -1  13  11         19.23         21.88         3.07 o                         
   0  13  11          3.20         -0.47         1.53 o                         
   1  13  11          5.63         -1.02         1.03 o                         
   2  13  11          0.17         -1.86         1.86 o                         
   3  13  11         72.01         76.70         5.81 o                         
  -8  14  11        386.77        389.20        11.02 o                         
  -7  14  11        198.34        200.06         8.56 o                         
  -6  14  11        196.88        202.52         6.13 o                         
  -5  14  11          4.69          7.90         1.86 o                         
  -4  14  11          0.00          2.03         1.89 o                         
  -3  14  11          2.47          2.05         1.87 o                         
  -2  14  11         69.27         63.90         4.13 o                         
  -1  14  11         73.11         73.54         4.31 o                         
   0  14  11          6.24          8.08         2.19 o                         
   1  14  11        164.96        163.92         8.01 o                         
   2  14  11         23.50         27.03         4.17 o                         
  -7  15  11          1.15         -0.38         1.88 o                         
  -6  15  11          0.03         -1.45         2.07 o                         
  -5  15  11         48.16         30.26         3.91 o                         
  -4  15  11         29.15         27.36         3.35 o                         
  -3  15  11         42.31         41.89         5.90 o                         
  -2  15  11          5.59          1.74         1.93 o                         
  -1  15  11          0.01          2.09         1.71 o                         
   0  15  11         72.58         74.99         4.07 o                         
 -14   0  12         12.20         19.43         5.52 o                         
 -12   0  12        839.44        789.21        21.01 o                         
 -10   0  12          6.84          5.53         2.10 o                         
  -8   0  12         43.65         58.41         4.56 o                         
  -6   0  12        210.51        224.58         4.51 o                         
  -4   0  12         56.92         61.22         3.46 o                         
  -2   0  12       1039.96       1005.95        14.16 o                         
   0   0  12        121.08        124.74         5.41 o                         
   2   0  12          0.20          2.09         1.70 o                         
   4   0  12         96.82         89.82         5.36 o                         
   6   0  12         10.85         17.40         3.34 o                         
 -14   1  12       1030.01       1013.03        21.65 o                         
 -13   1  12         53.23         58.38         3.39 o                         
 -12   1  12        538.72        508.34         9.05 o                         
 -11   1  12          1.59          3.38         1.38 o                         
 -10   1  12          9.34          9.08         1.64 o                         
  -9   1  12        164.45        165.57         4.53 o                         
  -8   1  12         73.97         78.95         3.69 o                         
  -7   1  12       1229.59       1203.73        13.35 o                         
  -6   1  12        734.82        730.31         8.41 o                         
  -5   1  12         63.88         60.92         1.86 o                         
  -4   1  12        686.52        704.10         7.24 o                         
  -3   1  12        751.99        790.19         8.60 o                         
  -2   1  12        166.98        169.86         3.73 o                         
  -1   1  12          1.48          0.94         1.06 o                         
   0   1  12        149.37        132.61         3.87 o                         
   1   1  12        343.32        319.78         5.96 o                         
   2   1  12          1.48          0.30         1.18 o                         
   3   1  12         16.71          8.23         1.57 o                         
   4   1  12         42.29         58.63         3.04 o                         
   5   1  12        384.28        420.48         7.12 o                         
   6   1  12          2.24          3.32         1.41 o                         
   7   1  12        143.34        135.53         6.65 o                         
 -14   2  12         29.28         31.61         5.68 o                         
 -13   2  12         17.23         14.49         2.03 o                         
 -12   2  12        384.40        382.14         6.67 o                         
 -11   2  12          3.31          1.33         1.30 o                         
 -10   2  12         91.25         95.54         3.76 o                         
  -9   2  12          0.02          3.00         1.34 o                         
  -8   2  12        312.91        293.29         5.00 o                         
  -7   2  12        343.01        343.39         5.69 o                         
  -6   2  12        290.02        275.28         4.82 o                         
  -5   2  12        119.37        104.30         2.48 o                         
  -4   2  12          1.41          1.36         0.93 o                         
  -3   2  12        115.29        117.63         3.21 o                         
  -2   2  12         89.35         86.02         2.92 o                         
  -1   2  12         20.86         20.70         1.83 o                         
   0   2  12          1.42          1.77         1.23 o                         
   1   2  12        124.33        123.83         3.99 o                         
   2   2  12        338.95        285.38         8.75 o                         
   3   2  12        135.16        150.01         4.15 o                         
   4   2  12        171.14        185.42         4.55 o                         
   5   2  12          2.00          6.18         1.60 o                         
   6   2  12          2.93          1.34         1.54 o                         
   7   2  12         23.51         18.89         3.21 o                         
 -14   3  12         45.98         56.76         4.85 o                         
 -13   3  12         38.97         43.75         4.07 o                         
 -12   3  12        119.01        112.40         5.01 o                         
 -11   3  12          0.67          0.23         1.00 o                         
 -10   3  12          1.08         -0.44         1.05 o                         
  -9   3  12         64.58         66.71         2.89 o                         
  -8   3  12        100.66        103.08         3.18 o                         
  -7   3  12          8.22          7.66         1.43 o                         
  -6   3  12        899.38        882.66        10.62 o                         
  -5   3  12          2.20          2.13         0.89 o                         
  -4   3  12        276.92        268.04         4.54 o                         
  -3   3  12         52.69         47.66         2.52 o                         
  -2   3  12        140.66        141.48         3.71 o                         
  -1   3  12        102.93         98.84         3.71 o                         
   0   3  12         44.27         41.57         2.58 o                         
   1   3  12        803.26        787.53        10.31 o                         
   2   3  12        252.23        239.29         5.53 o                         
   3   3  12         68.24         70.30         3.41 o                         
   4   3  12        129.19        132.24         4.93 o                         
   5   3  12          4.20         14.36         2.31 o                         
   6   3  12        193.00        194.21         6.90 o                         
   7   3  12          6.31          6.52         2.29 o                         
 -14   4  12          0.95         -3.91         3.91 o                         
 -13   4  12         20.72         19.26         2.00 o                         
 -12   4  12          0.27          6.16         2.35 o                         
 -11   4  12        188.37        185.39         5.51 o                         
 -10   4  12          0.03         -1.11         1.11 o                         
  -9   4  12         22.20         21.05         1.93 o                         
  -8   4  12         76.12         72.09         3.34 o                         
  -7   4  12        100.50        106.34         3.50 o                         
  -6   4  12          3.29          7.48         1.44 o                         
  -5   4  12        347.62        305.32         4.96 o                         
  -4   4  12        360.16        332.67         5.40 o                         
  -3   4  12       1630.94       1718.92        18.48 o                         
  -2   4  12         75.42         76.66         3.45 o                         
  -1   4  12        597.88        608.55        11.01 o                         
   0   4  12        589.90        590.65        11.00 o                         
   1   4  12          2.10          6.09         1.68 o                         
   2   4  12         89.44         80.45         3.88 o                         
   3   4  12         30.06         30.61         2.59 o                         
   4   4  12        103.77         91.54         4.32 o                         
   5   4  12          3.82          1.02         1.86 o                         
   6   4  12         67.11         59.56         5.05 o                         
   7   4  12         29.52         29.20         3.45 o                         
 -14   5  12         26.03          6.72        10.32 o                         
 -13   5  12         87.05         90.62         5.32 o                         
 -12   5  12         10.31          9.54         2.08 o                         
 -11   5  12         18.75         20.20         2.22 o                         
 -10   5  12          0.33          1.53         1.41 o                         
  -9   5  12        102.38        111.30         4.17 o                         
  -8   5  12        376.31        391.86         6.60 o                         
  -7   5  12        211.50        209.09         4.95 o                         
  -6   5  12        500.37        523.61         8.56 o                         
  -5   5  12        243.69        237.81         4.59 o                         
  -4   5  12         25.35         22.10         1.76 o                         
  -3   5  12         81.49         82.47         3.24 o                         
  -2   5  12        253.19        276.06         5.94 o                         
  -1   5  12         10.15          6.67         1.82 o                         
   0   5  12        544.08        560.73        10.10 o                         
   1   5  12        572.53        592.80        10.43 o                         
   2   5  12         40.68         47.18         3.30 o                         
   3   5  12         20.26         18.41         2.16 o                         
   4   5  12         55.59         54.62         2.98 o                         
   5   5  12        462.55        493.05        10.22 o                         
   6   5  12         28.62         29.32         3.61 o                         
 -13   6  12         10.33         10.55         2.67 o                         
 -12   6  12         62.89         76.37         3.79 o                         
 -11   6  12        187.04        178.10         6.01 o                         
 -10   6  12        572.53        559.85        14.97 o                         
  -9   6  12         96.15        101.86         3.40 o                         
  -8   6  12        567.25        612.68         9.61 o                         
  -7   6  12          0.44         -0.20         1.17 o                         
  -6   6  12        121.28        125.27         4.05 o                         
  -5   6  12        117.16        114.90         3.37 o                         
  -4   6  12         34.19         32.65         2.27 o                         
  -3   6  12        211.81        225.68         5.42 o                         
  -2   6  12        401.90        414.27         7.29 o                         
  -1   6  12          0.99          3.02         1.62 o                         
   0   6  12          0.79         -1.39         1.39 o                         
   1   6  12         34.13         30.12         3.23 o                         
   2   6  12          5.28          4.49         1.78 o                         
   3   6  12         39.48         38.41         2.74 o                         
   4   6  12        135.38        155.08         6.52 o                         
   5   6  12         71.34         72.44         4.50 o                         
   6   6  12         14.11         10.14         2.75 o                         
 -13   7  12         82.40         80.98         9.82 o                         
 -12   7  12        144.87        123.28         5.21 o                         
 -11   7  12         46.94         49.73         3.57 o                         
 -10   7  12         11.84          9.42         1.99 o                         
  -9   7  12         22.54         21.80         2.15 o                         
  -8   7  12          3.02          5.30         1.55 o                         
  -7   7  12        150.50        159.87         4.37 o                         
  -6   7  12         62.75         53.99         3.02 o                         
  -5   7  12        291.77        294.15         5.63 o                         
  -4   7  12        279.88        284.06         5.73 o                         
  -3   7  12         38.42         37.02         2.51 o                         
  -2   7  12        103.94         96.71         4.38 o                         
  -1   7  12        667.94        661.05        11.43 o                         
   0   7  12       1274.94       1319.99        17.91 o                         
   1   7  12         26.07         17.35         2.36 o                         
   2   7  12         22.46         18.18         2.31 o                         
   3   7  12         12.35         19.24         2.88 o                         
   4   7  12          3.49          2.26         1.97 o                         
   5   7  12          6.20          8.56         2.57 o                         
   6   7  12         86.55         90.76         4.88 o                         
 -12   8  12         66.85         78.37         5.80 o                         
 -11   8  12         71.72         68.03         4.24 o                         
 -10   8  12        236.53        211.62         6.09 o                         
  -9   8  12          3.96          3.89         1.43 o                         
  -8   8  12         18.32         19.97         2.50 o                         
  -7   8  12          3.65          2.34         1.37 o                         
  -6   8  12        500.22        503.57         8.99 o                         
  -5   8  12        538.18        536.54         8.25 o                         
  -4   8  12       1954.25       2033.67        21.73 o                         
  -3   8  12        236.64        210.66         5.30 o                         
  -2   8  12        305.81        299.96         6.84 o                         
  -1   8  12        221.47        215.95         5.91 o                         
   0   8  12        343.60        344.11         7.18 o                         
   1   8  12         40.17         37.44         3.04 o                         
   2   8  12          0.23          0.30         1.31 o                         
   3   8  12         33.11         51.24         4.21 o                         
   4   8  12         25.12         26.99         3.15 o                         
   5   8  12         14.60         17.54         2.60 o                         
 -12   9  12        160.51        170.48        10.92 o                         
 -11   9  12         28.59         24.29         3.03 o                         
 -10   9  12         17.09         15.61         2.62 o                         
  -9   9  12         37.42         41.58         3.04 o                         
  -8   9  12          1.04          2.49         2.08 o                         
  -7   9  12        212.20        232.29         6.82 o                         
  -6   9  12        198.43        195.71         5.82 o                         
  -5   9  12          6.11         11.24         1.89 o                         
  -4   9  12        160.04        151.27         4.44 o                         
  -3   9  12          6.54         10.02         1.89 o                         
  -2   9  12        128.84        139.08         5.13 o                         
  -1   9  12        104.07        106.28         4.76 o                         
   0   9  12         18.27         17.75         2.43 o                         
   1   9  12          2.69          2.95         1.61 o                         
   2   9  12         49.75         50.32         4.19 o                         
   3   9  12          2.34          1.13         2.01 o                         
   4   9  12          5.83          5.80         3.45 o                         
   5   9  12        159.23        156.44         6.86 o                         
 -11  10  12         42.86         44.93         5.66 o                         
 -10  10  12         19.39         15.67         2.99 o                         
  -9  10  12          0.07         -1.46         1.46 o                         
  -8  10  12         71.86         83.81         4.61 o                         
  -7  10  12          1.04          4.41         1.96 o                         
  -6  10  12         11.59         17.84         2.15 o                         
  -5  10  12        898.88        899.28        11.75 o                         
  -4  10  12         76.29         87.85         3.85 o                         
  -3  10  12        352.06        344.18         7.59 o                         
  -2  10  12         48.48         53.38         3.75 o                         
  -1  10  12         16.68         15.69         2.22 o                         
   0  10  12          7.86          7.19         2.11 o                         
   1  10  12         15.76         20.38         2.25 o                         
   2  10  12          5.77          7.47         2.32 o                         
   3  10  12        540.49        552.11        12.31 o                         
   4  10  12          2.61          1.55         1.91 o                         
 -11  11  12        232.06        233.27        21.57 o                         
 -10  11  12         28.08         26.27         4.28 o                         
  -9  11  12         44.64         39.83         3.08 o                         
  -8  11  12         10.59         11.47         2.34 o                         
  -7  11  12        236.91        236.05         7.32 o                         
  -6  11  12          0.02         -1.42         1.42 o                         
  -5  11  12          0.39          1.35         1.37 o                         
  -4  11  12         46.47         40.93         3.08 o                         
  -3  11  12         82.38         82.94         4.37 o                         
  -2  11  12        169.56        167.64         5.59 o                         
  -1  11  12         52.01         44.51         3.89 o                         
   0  11  12        222.73        221.79         6.16 o                         
   1  11  12          1.70          0.89         1.24 o                         
   2  11  12         37.89         34.81         4.35 o                         
   3  11  12          9.86          8.48         3.10 o                         
 -10  12  12        190.67        191.82        14.04 o                         
  -9  12  12        121.65        124.71         5.17 o                         
  -8  12  12         13.30          9.28         2.28 o                         
  -7  12  12         18.10         22.03         2.90 o                         
  -6  12  12          0.21         -0.75         1.59 o                         
  -5  12  12          5.64          3.81         1.56 o                         
  -4  12  12         37.23         38.65         3.36 o                         
  -3  12  12         20.60         16.90         2.46 o                         
  -2  12  12         53.22         55.21         4.10 o                         
  -1  12  12          1.28          0.61         2.02 o                         
   0  12  12         75.29         72.35         4.44 o                         
   1  12  12         34.60         31.55         3.13 o                         
   2  12  12        132.60        125.50         8.46 o                         
   3  12  12          0.37         -0.75         2.89 o                         
  -9  13  12        527.15        552.51        17.40 o                         
  -8  13  12         44.99         46.36         4.36 o                         
  -7  13  12        261.69        245.40         7.66 o                         
  -6  13  12         25.49         25.71         2.72 o                         
  -5  13  12         14.07         17.73         2.34 o                         
  -4  13  12         85.11         88.79         4.80 o                         
  -3  13  12         75.39         75.36         4.85 o                         
  -2  13  12          7.39          6.84         1.99 o                         
  -1  13  12          4.58          3.29         1.74 o                         
   0  13  12          0.13         -0.20         1.94 o                         
   1  13  12          1.31          0.99         2.12 o                         
  -7  14  12          4.74          3.69         2.30 o                         
  -6  14  12          5.36          6.61         2.36 o                         
  -5  14  12         74.31         75.77         4.68 o                         
  -4  14  12         47.14         46.40         3.72 o                         
  -3  14  12         43.74         43.92         3.89 o                         
  -2  14  12         99.96         88.64         5.58 o                         
  -1  14  12          2.78          0.85         1.55 o                         
   0  14  12         45.29         37.75         4.47 o                         
 -13   0  13        170.32        184.78         6.73 o                         
 -11   0  13         10.16         13.77         2.72 o                         
  -9   0  13         18.75         18.45         3.05 o                         
  -7   0  13        107.93        110.81         5.30 o                         
  -5   0  13         82.40         78.92         3.16 o                         
  -3   0  13        220.54        248.35         8.49 o                         
  -1   0  13        770.41        836.32        15.25 o                         
   1   0  13        427.89        391.74         9.86 o                         
   3   0  13         91.01         84.81         5.48 o                         
   5   0  13          5.25          3.83         2.12 o                         
 -14   1  13         12.37         10.24         5.02 o                         
 -13   1  13         21.24         17.85         2.08 o                         
 -12   1  13          1.07         -1.11         1.74 o                         
 -11   1  13          1.26          3.92         1.48 o                         
 -10   1  13         53.25         49.95         3.17 o                         
  -9   1  13         21.23         27.08         2.50 o                         
  -8   1  13         10.71         10.20         1.71 o                         
  -7   1  13         18.64         23.64         2.25 o                         
  -6   1  13        231.36        206.66         3.88 o                         
  -5   1  13         16.68         17.10         1.30 o                         
  -4   1  13          2.48          2.62         1.04 o                         
  -3   1  13        101.45        106.21         3.47 o                         
  -2   1  13          6.33          7.75         1.60 o                         
  -1   1  13        110.66        111.50         4.44 o                         
   0   1  13         32.41         38.80         2.53 o                         
   1   1  13          1.10          1.33         1.31 o                         
   2   1  13        255.41        247.01         5.84 o                         
   3   1  13        383.88        366.60         6.84 o                         
   4   1  13        143.79        141.00         4.47 o                         
   5   1  13        120.33        131.96         4.52 o                         
   6   1  13          1.05         -1.36         1.36 o                         
 -14   2  13          0.77         -3.43         3.43 o                         
 -13   2  13         27.89         34.66         3.34 o                         
 -12   2  13          1.52         -1.11         1.31 o                         
 -11   2  13         20.06         23.06         2.26 o                         
 -10   2  13        142.89        148.42         4.69 o                         
  -9   2  13         13.15         17.07         2.09 o                         
  -8   2  13        173.80        176.01         3.75 o                         
  -7   2  13         36.95         27.67         2.03 o                         
  -6   2  13        131.23        139.81         3.49 o                         
  -5   2  13          8.02          8.45         1.04 o                         
  -4   2  13          1.74          0.19         0.98 o                         
  -3   2  13         65.42         59.98         3.04 o                         
  -2   2  13        332.30        301.78         6.09 o                         
  -1   2  13         12.56         12.35         1.85 o                         
   0   2  13         38.59         36.52         2.76 o                         
   1   2  13          6.38          3.86         1.54 o                         
   2   2  13        149.73        141.82         4.69 o                         
   3   2  13         13.04         13.50         1.91 o                         
   4   2  13         60.88         55.63         3.26 o                         
   5   2  13        141.59        142.68         4.71 o                         
   6   2  13         43.21         44.93         3.98 o                         
 -13   3  13         19.62         27.42         3.49 o                         
 -12   3  13         12.15         12.17         2.30 o                         
 -11   3  13          0.14          0.33         1.61 o                         
 -10   3  13          4.73          2.01         1.46 o                         
  -9   3  13         35.77         29.59         2.05 o                         
  -8   3  13          1.47          2.43         1.14 o                         
  -7   3  13        105.53        105.54         4.38 o                         
  -6   3  13         22.46         25.64         2.12 o                         
  -5   3  13         85.35         86.04         2.85 o                         
  -4   3  13         23.33         27.00         1.94 o                         
  -3   3  13        504.73        501.35         8.18 o                         
  -2   3  13        511.74        524.24         8.77 o                         
  -1   3  13          1.91          1.33         1.47 o
[truncated: 54,271 more chars]
